# Supplementary material for: Characterization of the human RFX transcription factor family by regulatory and target gene analysis
Source: BMC Genomics. 2018 Mar 6;19:181. doi: 10.1186/s12864-018-4564-6 (PMC5838959; doi:10.1186/s12864-018-4564-6)
Supplement: Supplementary file 1 — Detailed expression values (TPM) for RFX TSS locations. Expression values in tags per million (TPM) for all 30 RFX TSS locations in all 889 biological samples and their categorization into tissues (135), primary cells (473 donor replicates and 170 merged replicates from the average TPM value of the donor replicates), cell lines (255) and time courses (26). (XLSX 355 kb) [file 12864_2018_4564_MOESM1_ESM.xlsx]

## Sheet: legend
Characterization of the human RFX transcription factor family by regulatory and target gene analysis
Debora Sugiaman-Trapman, Morana Vitezic, Eeva-Mari Jouhilahti, Anthony Mathelier, Gilbert Lauter, Sougat Misra, Carsten O. Daub, Juha Kere and Peter Swoboda
Additional file 1: Detailed expression values (TPM) for RFX TSS locations
Expression values in tags per million (TPM) for all 30 RFX TSS locations in all 889 biological samples and their categorization into tissues (135), primary cells (473 donor replicates and 170 merged replicates from the average TPM value of the donor replicates), cell lines (255) and time courses (26).

## Sheet: all
name	type	pA@RFX1	pB@RFX1	pC@RFX1	pA@RFX2	pB@RFX2	pC@RFX2	pA@RFX3	pB@RFX3	pC@RFX3	pD@RFX3	pE@RFX3	pA@RFX4	pB@RFX4	pC@RFX4	pA@RFX5	pB@RFX5	pC@RFX5	pD@RFX5	pA@RFX6	pB@RFX6	pC@RFX6	pA@RFX7	pB@RFX7	pC@RFX7	pD@RFX7	pA@RFX8	pB@RFX8	pC@RFX8	pD@RFX8	pE@RFX8
acantholytic squamous carcinoma cell line:HCC1806.CNhs11844.10717-109I6	cell line	12.01	0.49	0	8.58	8.09	0.74	1.48	0.25	0.49	0.25	0	0	0	0	4.9	1.96	0	0	0	0	0	0.25	0.25	0.49	0.25	0	0.74	0	0	0
acute lymphoblastic leukemia (B-ALL) cell line:BALL-1.CNhs11251.10455-106G5	cell line	8.55	0	0	0.19	0.19	0	10.96	2.04	0	0	0	0	0	0	27.13	13.75	2.97	0.56	0	0	0	1.49	1.49	0.37	0.93	0	0	0	0	0
acute lymphoblastic leukemia (B-ALL) cell line:NALM-6.CNhs11282.10534-107G3	cell line	9.95	0.43	0	1.44	1.15	0.14	14.14	1.59	0.43	0	0	0	0	0	21.78	2.31	0.72	0.29	0	0	0	2.31	0.43	0.58	0.29	0	0	0	0	0
acute lymphoblastic leukemia (T-ALL) cell line:HPB-ALL.CNhs10746.10429-106D6	cell line	5.69	0.5	0	1.49	4.13	0	27.25	6.19	0.71	0.43	0	0	0	0	16.65	2.28	1.64	0.85	0	0	0	1.99	4.77	1.21	0.57	0.78	0.07	0	0.07	0
acute lymphoblastic leukemia (T-ALL) cell line:Jurkat.CNhs11253.10464-106H5	cell line	7.17	0.48	0	2.23	3.35	0	10.21	1.59	0.48	0.32	0	0	0	0	13.23	3.03	0.64	0.32	0	0	0	1.43	3.35	0.48	0.48	4.3	4.3	1.43	0.64	0.8
acute myeloid leukemia (FAB M0) cell line:Kasumi-3.CNhs13241.10789-110H6	cell line	2.49	0	0	19.53	4.21	0.38	7.08	4.4	0.19	0.38	0	0.19	0	0	12.83	2.49	0.38	0	0	0	0	0.77	2.49	0.38	1.53	3.64	0.38	0.57	0.38	0.77
acute myeloid leukemia (FAB M0) cell line:KG-1.CNhs13053.10827-111C8	cell line	8.38	0.4	0	6.39	3.59	0	6.19	2.99	2.2	0	0	0	0	0	7.58	0.6	1.6	0.2	0	0	0	0.8	2.59	0.4	0	2	1.6	0.2	0	0.8
acute myeloid leukemia (FAB M1) cell line:HYT-1.CNhs13054.10828-111C9	cell line	6.77	0	0	20.32	8.47	0.85	30.06	3.39	1.69	0.85	0	0	0	0	9.95	0.64	1.06	2.96	0	0	0	2.54	1.69	0.42	1.06	1.27	0.21	0	0	0.42
acute myeloid leukemia (FAB M2) cell line:Kasumi-1.CNhs13502.10788-110H5	cell line	12.01	0	0	16.88	7.79	0.32	2.92	0.65	0	0	0	0	0	0	12.01	1.3	0.32	1.3	0	0	0	0.97	2.6	0.97	0	0	0	0	0	0
acute myeloid leukemia (FAB M2) cell line:Kasumi-6.CNhs13052.10792-110H9	cell line	6.18	0.56	0	5.34	4.21	0.28	16	1.68	0.84	0.28	0	0	0	0	16.57	2.81	0.84	1.12	0	0	0	1.12	6.46	0	1.68	8.7	0.28	0.28	0.56	1.68
acute myeloid leukemia (FAB M2) cell line:NKM-1.CNhs11864.10765-110E9	cell line	5.93	0	0	0	0.91	0	11.41	1.14	1.37	0	0	0	0	0	19.86	1.37	0.68	0	0	0	0	2.05	5.71	0.46	1.37	3.65	1.6	0.23	0	0.23
acute myeloid leukemia (FAB M3) cell line:HL60.CNhs13055.10829-111D1	cell line	7.36	0.16	0	3.76	4.39	0	7.68	0.47	1.41	0	0	0	0	0	15.67	1.1	0	0.16	0	0	0	0.16	1.72	0	0.16	0.63	0.16	0	0	0
acute myeloid leukemia (FAB M4) cell line:FKH-1.CNhs13503.10830-111D2	cell line	7.52	0	0	10.03	5.01	0	0	0	2.51	0	0	0	0	0	12.53	0	2.51	0	0	0	0	0	10.03	0	5.01	7.52	0	0	0	0
acute myeloid leukemia (FAB M4) cell line:HNT-34.CNhs13504.10831-111D3	cell line	8.8	0.68	0	2.03	1.35	0.17	8.8	1.02	0.34	0	0	0	0	0	5.59	1.35	0.68	0.34	0	0	0	2.71	2.88	0.34	0.68	0	0	0	0	0
acute myeloid leukemia (FAB M4eo) cell line:EoL-1.CNhs13056.10832-111D4	cell line	7.71	0.48	0	9.47	6.42	0.16	15.42	2.41	1.61	0.32	0	0	0	0	10.6	1.45	0	0.32	0	0	0	0.64	0.48	0	0.32	8.83	2.73	0.48	1.45	2.25
acute myeloid leukemia (FAB M4eo) cell line:EoL-3.CNhs13057.10833-111D5	cell line	7.67	0.2	0	10.7	3.23	0	8.88	0	1.82	0.2	0	0	0	0	15.74	1.01	0.81	0.81	0	0	0	1.41	1.82	0	0.2	8.27	2.02	1.01	0.4	1.61
acute myeloid leukemia (FAB M5) cell line:NOMO-1.CNhs13050.10764-110E8	cell line	8.52	0.85	0	11.5	3.83	0	3.83	0.43	0	0	0	0.43	0	0	9.79	0	1.28	0.43	0	0	0	0.85	1.7	0.43	0	8.94	1.28	0	0.85	1.28
acute myeloid leukemia (FAB M5) cell line:P31/FUJ.CNhs13051.10770-110F5	cell line	4.81	0.69	0	12.71	7.56	0.34	7.55	0	0.34	0	0	0	0	0	8.93	0.69	0.34	0.69	0	0	0	2.4	1.03	0	0.69	12.02	1.03	0.69	1.72	0.69
acute myeloid leukemia (FAB M5) cell line:THP-1 (fresh).CNhs10722.10399-106A3	cell line	4.92	0.31	0.31	7.68	6.76	0	8.91	1.84	0.61	0	0	0	0	0	30.72	1.23	0	0.31	0	0	0	0.31	1.54	0	0	7.07	2.15	0	0.31	0.31
acute myeloid leukemia (FAB M5) cell line:THP-1 (revived).CNhs10723.10400-106A4	cell line	4.25	0.22	0	5.59	4.92	0	9.61	1.12	0.67	0	0	0	0	0	32.66	2.46	0.45	0	0	0	0	0.45	0.89	0	0.45	5.37	1.79	0	0.22	0.67
acute myeloid leukemia (FAB M5) cell line:THP-1 (thawed).CNhs10724.10405-106A9	cell line	6.01	0.33	0	15.68	6.67	0.5	10.52	12.18	2.34	0.17	0	0	0	0	28.03	1.84	0.17	0	0	0	0	1	1	0.17	0.17	2.67	1.33	0	0.17	0.17
acute myeloid leukemia (FAB M5) cell line:U-937 DE-4.CNhs13058.10834-111D6	cell line	5.86	0.2	0	7.23	4.88	0	12.9	0.2	1.37	0.2	0	0	0	0	11.14	0.78	0.39	0.39	0	0	0	0.98	1.17	0.39	0	6.45	2.74	0.78	0.2	1.76
acute myeloid leukemia (FAB M6) cell line:EEB.CNhs13059.10835-111D7	cell line	16.43	0.84	0	18.65	5.57	0	6.12	0	1.11	0	0	0	0	0	7.24	0.84	0	0	0	0	0	1.39	1.11	0.56	0.28	0	0	0	0	0
acute myeloid leukemia (FAB M6) cell line:F-36E.CNhs13060.10836-111D8	cell line	19.69	0	0	0	0	0	29.54	1.23	2.46	1.23	0	0	0	0	2.46	1.23	0	0	0	0	0	3.69	8.62	6.15	0	0	0	0	0	0
acute myeloid leukemia (FAB M6) cell line:F-36P.CNhs13505.10837-111D9	cell line	15.69	0.27	0	8.38	2.16	0	5.4	1.89	0.81	0	0	0	0	0	12.44	0.27	0.27	0.81	0	0	0	1.08	4.33	0.81	0.27	0	0	0	0	0
acute myeloid leukemia (FAB M7) cell line:MKPL-1.CNhs11888.10802-111A1	cell line	22.56	0	0	2.82	0	0	14.1	0	0	0	0	1.41	0	0	0	0	1.41	0	0	0	0	1.41	14.1	8.46	0	0	0	0	0	0
acute myeloid leukemia (FAB M7) cell line:M-MOK.CNhs13049.10699-109G6	cell line	10.33	0.33	0	6	5.66	0.33	23.32	0.67	2	0	0	0	0	0	7.33	0	0.67	0.67	0	0	0	3	5	0.67	0.67	0	0	0	0	0
adenocarcinoma cell line:IM95m.CNhs11882.10796-110I4	cell line	5.99	0.56	0	3.56	3.37	0	14.41	1.5	2.81	0	0	0	0	0	15.91	4.49	0	0.19	0	0	0	0.75	0.19	0	0.19	0	0	0	0	0
Adipocyte - breast, donor1.CNhs11051.11376-118A8	primary cell	2.91	0.18	0	2.54	0.91	0	2.36	0.36	0.36	0	0	0	0	0	5.09	0.36	0.18	0.36	0	0	0	0.55	0.73	0.18	0.91	0.55	0.55	0	0.18	0
Adipocyte - breast, donor2.CNhs11969.11327-117E4	primary cell	5.57	0.21	0	5.57	2.57	0.21	3	0	1.28	0.21	0	0	0	0	6.21	0.64	0	0	0	0	0	0.86	0.86	0.43	0.64	0.64	0.43	0	0.21	0
Adipocyte - omental, donor1.CNhs11054.11473-119C6	primary cell	2.96	0.14	0	6.34	0.42	0	2.67	0.7	0.42	0	0	0	0	0	7.05	0.7	0.42	0.28	0	0	0	2.11	0.7	0.99	0.7	0	0	0	0.14	0
Adipocyte - omental, donor2.CNhs12067.11474-119C7	primary cell	7.01	0	0	3	2	0	1	0	0	0	0	0	0	0	4	1	1	0	0	0	0	1	0	0	2	0	0	0	0	0
Adipocyte - omental, donor3.CNhs12068.11475-119C8	primary cell	3.13	0	0	3.58	0	0.45	1.79	0	0	0	0	0	0	0	8.49	0.45	0	0.89	0	0	0	4.02	0.89	0	0	0	0	0	0	0
Adipocyte - perirenal, donor1.CNhs12069.11476-119C9	primary cell	6.11	0	0	5.23	0.87	0.87	2.61	0.87	0.87	0	0	0	0	0	8.72	0	0.87	0	0	0	0	0.87	0.87	0	0	0	0	0	0	0
Adipocyte - subcutaneous, donor1.CNhs12494.11259-116F8	primary cell	2.53	0	0	10.13	2.53	0	2.53	0	0	0	0	0	0	0	2.53	0	0	0	0	0	0	0	0	0	0	0	0	0	0	0
Adipocyte - subcutaneous, donor2.CNhs11371.11336-117F4	primary cell	5.69	0	0	1.9	0.63	0	0.63	1.26	0	0	0	0	0	0	5.05	0	0	0	0	0	0	0	0	0	0.63	1.9	0.63	0.63	1.26	0.63
Adipocyte - subcutaneous, donor3.CNhs12017.11408-118E4	primary cell	3.92	0	0	6.53	3.66	0	2.09	0.26	0.78	0	0	0	0	0	6.27	0	0	0	0	0	0	1.57	1.04	0	0.26	0	0	0	0	0
adipose tissue, adult, pool1.CNhs10615.10010-101C1	tissue	9.67	0.44	0	13.48	3.81	0	23.43	3.96	0.15	0.15	0	0	0	0	7.18	0.73	0.15	0	0	0	0	1.9	0.59	0.15	1.17	0.15	0.44	0	0	0
adrenal cortex adenocarcinoma cell line:SW-13.CNhs11893.10810-111A9	cell line	10.07	0.36	0	5.58	9.83	0.12	9.11	0.24	0.49	0.12	0	0	0	0	9.1	0	0	0	0	0	0	1.94	0.12	2.79	0.24	0	0	0	0	0
adult T-cell leukemia cell line:ATN-1.CNhs10738.10421-106C7	cell line	5.13	0.33	0	2.45	2.45	0	8.02	0.67	0.89	0.33	0	0	0	0	23.85	59.96	3.68	1.89	0	0	0	1.45	0.11	0	1	0	0	0	0	0
alveolar cell carcinoma cell line:SW 1573.CNhs11838.10708-109H6	cell line	5.97	0.28	0	3.69	5.97	0.28	13.64	9.66	0.85	0.28	0	0	0	0	12.5	2.27	0	0	0	0	0	0.28	0.28	0	0	7.96	4.83	0.28	0	0.28
Alveolar Epithelial Cells, donor1.CNhs11325.11510-119G7	primary cell	11.3	0	0	1.97	1.97	0	2.46	0	0.49	0	0	0	0	0	4.91	1.97	0	0.25	0	0	0	0.74	0	0	0.25	1.23	0.74	0.25	0.25	0.25
Alveolar Epithelial Cells, donor2.CNhs12084.11590-120G6	primary cell	16.05	0	0	4.88	6.28	0	0	0	3.49	0	0	0	0	0	3.49	2.09	0	0	0	0	0	1.4	0	0	0	0.7	0	0	0	0
Amniotic Epithelial Cells, donor1.CNhs11341.11533-120A3	primary cell	10.05	0.22	0	1.31	1.97	0	2.63	0	0.22	0.22	0	0	0	0	9.17	2.4	0	0	0	0	0	1.09	0	0.22	0.22	0	0	0	0	0
Amniotic Epithelial Cells, donor3.CNhs12125.11694-123A2	primary cell	13.98	0.26	0	0.26	1.06	0	1.59	0	0.26	0.26	0	0	0	0	15.3	1.58	0	0	0	0	0	0.79	0.26	0	0.26	0	0	0	0	0
amniotic membrane cells, donor1.CNhs12502.12235-129G3	primary cell	7.16	0	0	27.22	7.64	0.72	2.87	7.64	1.43	0.24	0	0	0	0	4.54	0	0	0	0	0	0	0.72	0.24	0.24	0	0	0	0	0	0
amniotic membrane cells, donor2.CNhs12503.12236-129G4	primary cell	11.58	0	0	7.72	1.78	0.3	9.5	1.78	0	0	0	1.19	0	0	11.28	4.45	0	0	0	0	0	1.19	0.59	0	0	0	0	0	0	0
amniotic membrane cells, donor3.CNhs12379.12237-129G5	primary cell	11.67	0.61	0	26.11	10.14	1.84	11.37	4.61	0.61	0	0	0	0	0	4.61	0	0	0	0	0	0	1.23	0	0.61	0	0	0	0	0	0
amygdala - adult, donor10196.CNhs13793.10167-103B5	tissue	4.97	0	0	5.96	2.98	1.99	61.64	14.91	2.98	0.99	0	92.46	0	0	2.98	0	0	0	0	0	0	3.98	2.98	2.98	0.99	0	0.99	0	0	0
amygdala, adult, donor10252.CNhs12311.10151-102I7	tissue	24.62	1.27	0	21.38	3.24	1.83	94.67	20.96	3.09	2.67	0	78.21	0	0	10.13	0.7	0.14	0.42	0	0	0	4.36	1.55	1.13	0.98	0	0	0	0	0
anaplastic carcinoma cell line:8305C.CNhs10745.10428-106D5	cell line	7.12	0.22	0	1.56	1.22	0	10.24	1.22	1.56	0.11	0	0	0	0	7.24	1.11	0.11	0.11	0	0	0	1.34	0.33	0.22	0.22	3.23	1.78	0	0.33	0
anaplastic large cell lymphoma cell line:Ki-JK.CNhs11881.10795-110I3	cell line	6.26	0.66	0.33	4.78	4.94	0.16	13.68	3.46	2.47	0.33	0	0	0	0	17.3	10.88	0.66	0.49	0	0	0	0.99	0.33	0.33	0	3.79	1.65	0.82	0.49	0.33
anaplastic squamous cell carcinoma cell line:RPMI 2650.CNhs11889.10805-111A4	cell line	9.92	0.21	0	2.53	7.6	0.63	37.58	2.74	1.48	0.42	0	0	0	0	20.06	0.63	2.74	1.06	0	0	0	6.54	6.76	2.32	2.32	0	0	0	0	0
Anulus Pulposus Cell, donor1.CNhs10876.11248-116E6	primary cell	3.96	0.25	0	0.37	0.62	0	2.73	1.73	0.74	0	0	0	0	0	6.06	0.62	0	0.37	0	0	0	0.74	0	0.12	0.62	0.12	0.99	0	0	0
Anulus Pulposus Cell, donor2.CNhs12064.11463-119B5	primary cell	7.95	0	0	1.99	1.66	0	2.65	1.66	1.66	0	0	0	0	0	9.94	0.33	0	0	0	0	0	1.99	0.33	0	0.33	0	0	0	0	0
aorta, adult, pool1.CNhs11760.10052-101G7	tissue	7.17	0.6	0	40.45	7.17	5.18	17.53	10.16	1.39	0.8	0	0.2	0	0	12.55	0.6	0	0	0	0	0	2.59	1.2	0.4	0.6	0.2	0.4	0	0	0
Aortic smooth muscle cell response to FGF2, 00hr00min, biol_rep1 (LK1).CNhs13339.12642-134G5	time course	6.05	0	0	2.02	0.67	0	1.34	0	2.02	0	0	0	0	0	4.03	0	0	0	0	0	0	0	0.67	0	0	3.36	4.71	0.67	1.34	0
Aortic smooth muscle cell response to FGF2, 00hr00min, biol_rep2 (LK2).CNhs13358.12740-135I4	time course	9.04	0	0	0.6	0.6	0	5.43	0.6	0.6	0	0	0	0	0	4.22	0.6	0	0	0	0	0	0.6	0.6	0	0	3.01	4.82	0.6	0	1.21
Aortic smooth muscle cell response to IL1b, 00hr00min, biol_rep1 (LK31).CNhs13349.12652-134H6	time course	7.3	0	0	1.46	2.19	0	2.92	0.73	0.73	0	0	0	0	0	6.57	1.46	0	0	0	0	0	0	0	0.73	0	2.92	5.84	0.73	0	0
Aortic smooth muscle cell response to IL1b, 00hr00min, biol_rep2 (LK32).CNhs13369.12750-136A5	time course	6.83	0.98	0	1.46	0.49	0	3.42	1.46	0.49	0	0	0	0	0	6.34	1.46	0	0	0	0	0	0.98	0.49	0	0	1.46	3.9	0.98	1.46	0.49
appendix, adult.CNhs12842.10189-103D9	tissue	14.64	0.28	0	13.26	2.76	0.83	49.46	7.18	1.38	0	0	0	0	0	17.13	8.29	0	1.38	0.28	0	0	4.14	1.66	1.38	1.11	0	0.28	0	0	0
argyrophil small cell carcinoma cell line:TC-YIK.CNhs11725.10589-108D4	cell line	4.79	0.5	0	18.14	1.51	2.52	84.4	21.92	5.54	2.77	0	0	0	0	7.05	0.25	0	0.25	129.75	9.57	7.05	1.51	0	0.25	1.01	0	0	0	0	0
Astrocyte - cerebellum, donor1.CNhs11321.11500-119F6	primary cell	11.08	0.62	0	4.06	3.69	0	8.38	0.49	1.11	0	0	5.79	0	0	10.83	1.23	0.49	0	0	0	0	1.97	0.86	0.86	0.62	0	0.49	0	0	0
Astrocyte - cerebellum, donor2.CNhs12081.11580-120F5	primary cell	11.22	1.02	0	5.92	3.88	0	3.67	0	0.82	0	0	0	0	0	12.65	1.22	0.41	0	0	0	0	1.84	1.22	0.41	0.2	0.2	0.61	0	0	0
Astrocyte - cerebellum, donor3.CNhs12117.11661-122F5	primary cell	11.6	0.94	0	5.64	6.27	0	5.96	1.88	2.82	0	0	8.46	0	0	6.27	1.25	1.25	0.94	0	0	0	1.88	0	0.63	0	0	0.31	0	0	0
Astrocyte - cerebral cortex, donor1.CNhs10864.11235-116D2	primary cell	5.15	0	0	2.86	2.86	0	34.92	5.44	0.57	0.29	0	19.18	0	0	15.46	0.86	1.72	0.57	0	0	0	3.43	1.43	0.86	0.86	0	0	0	0	0
Astrocyte - cerebral cortex, donor2.CNhs11960.11316-117D2	primary cell	7.94	0.27	0	3.56	3.15	0	27.78	2.74	2.05	0.68	0	5.75	0	0	8.21	1.92	1.23	1.09	0	0	0	2.05	3.01	1.09	0.96	0.55	0.41	0	0	0
Astrocyte - cerebral cortex, donor3.CNhs12005.11392-118C6	primary cell	6.9	0	0	3.39	3.26	0.13	25.99	3.26	2.39	0.63	0	8.16	0	0	8.91	1.13	0.88	1	0	0	0	3.52	1.88	1.13	1	0.25	0	0	0	0
astrocytoma cell line:TM-31.CNhs10742.10425-106D2	cell line	4.09	0.1	0	3.78	3.48	0	6.45	2.45	0.41	0	0	0	0	0	20.66	0.41	0.82	0.2	0	0	0	2.35	0.82	0.41	1.12	1.43	2.45	0	0.1	0.1
b cell line:RPMI1788.CNhs10744.10427-106D4	cell line	8.99	0.25	0	0.74	1.6	0.25	23.51	8	1.48	0	0	0	0	0	13.91	19.32	1.6	1.48	0	0	0	0.98	0.62	0.49	0.49	0	0	0	0	0
B lymphoblastoid cell line: GM12878 ENCODE, biol_rep1.CNhs12331.10821-111C2	cell line	12.23	0.53	0	2.75	4.28	0	40.04	3.21	2.67	0.46	0	0	0	0	11.92	19.18	1.76	1.6	0	0	0	2.52	1.68	0.76	0.46	0.08	0	0	0	0
B lymphoblastoid cell line: GM12878 ENCODE, biol_rep2.CNhs12332.10822-111C3	cell line	13.38	0.74	0	3.45	5.09	0	36.61	1.72	3.2	0.25	0	0	0	0	9.93	16.17	1.48	1.48	0	0	0	2.38	2.13	0.66	0.57	0.08	0	0	0	0
B lymphoblastoid cell line: GM12878 ENCODE, biol_rep3.CNhs12333.10823-111C4	cell line	14.09	0.55	0	2.91	4.88	0	43.84	1.57	2.44	0.31	0	0	0	0	10.39	17	1.02	1.02	0	0	0	2.44	1.57	0.55	0.47	0	0	0	0	0
basal cell carcinoma cell line:TE 354.T.CNhs11932.10702-109G9	cell line	4.04	0.31	0	5.6	1.24	0	1.87	0.93	0	0	0	0	0	0	5.6	0	0	0	0	0	0	1.56	0	0	0	0.62	0.31	0	0	0.31
Basophils, donor1.CNhs12546.12241-129G9	primary cell	13.77	0.39	1.57	34.22	13.77	0.39	23.21	65.69	10.62	0.39	0	0	0	0	19.67	3.93	1.18	1.57	0	0	0	0.39	3.93	0.79	0	1.18	0	0	0.39	0.79
Basophils, donor2.CNhs12563.12242-129H1	primary cell	11.13	0	0	41.84	9.98	0.77	23.79	88.66	6.53	1.15	0	0	0	0	10.36	3.84	0.38	1.15	0	0	0	0.77	1.54	0.38	0.77	0	0	0	0.38	0
Basophils, donor3.CNhs12575.12243-129H2	primary cell	17.34	0.15	0	61.93	18.73	0.62	13.93	32.67	5.73	0.15	0	0.3	0	0	12.69	2.01	0.15	0.46	0	0	0	0.46	0.31	0	0.62	0.31	0	0	0.15	0
bile duct carcinoma cell line:HuCCT1.CNhs10750.10432-106D9	cell line	7.82	0.63	0	2.52	1.62	0.09	8.45	0.99	0.45	0.09	0	0	0	0	13.39	2.79	0.09	0.09	0	0	0	0.45	0.45	0.45	0.27	0.63	1.44	0	0.09	0.09
bile duct carcinoma cell line:TFK-1.CNhs11265.10496-107C1	cell line	8.41	0.18	0	0.18	0.54	0	12.36	0	1.07	0	0	0	0	0	2.51	1.25	0	0	0	0	0	0.9	0.18	0	0.18	0	0	0	0	0
biphenotypic B myelomonocytic leukemia cell line:MV-4-11.CNhs11845.10718-109I7	cell line	6.14	0	0	22	12.28	0.51	6.65	8.19	0	0.51	0	0	0	0	11.25	0.51	0	0	0	0	0	1.02	3.07	0	0	18.42	0	1.53	0.51	2.56
bladder, adult, pool1.CNhs10616.10011-101C2	tissue	6.81	0.59	0	21.31	4.24	0.3	30.29	4.24	0.1	0.1	0	0	0	0	8.29	0.59	0.1	0.2	0	0	0	1.97	0.69	0.79	0.89	0.1	0	0	0	0
blood, adult, pool1.CNhs11761.10053-101G8	tissue	11.97	0	0	2.39	2.39	0	19.15	4.79	0	0	0	0	0	0	21.55	0	0	0	0	0	0	2.39	2.39	0	0	0	0	0	0	0
bone marrow stromal cell line:StromaNKtert.CNhs11931.10686-109F2	cell line	11.11	1.11	0	6.67	4.45	0	3.33	0	1.11	0	0	0	0	0	3.33	0	1.11	0	0	0	0	5.56	0	0	3.33	0	1.11	0	0	0
brain, adult, donor1.CNhs11796.10084-102B3	tissue	9.69	0	0	7.75	0.97	0.97	27.14	7.75	4.85	0	0	91.12	0	0	11.63	0	0.97	0.97	0	0	0	1.94	1.94	2.91	0.97	0.97	0	0	0	0
brain, adult, pool1.CNhs10617.10012-101C3	tissue	7.42	0.28	0	6.96	1.3	0.93	39.05	9.74	1.02	1.21	0.09	77.74	0	0	9.09	0.74	0.65	0.37	0	0	0	3.43	3.34	1.39	1.3	0	0.19	0	0	0
brain, fetal, pool1.CNhs11797.10085-102B4	tissue	9.98	0	0	2	0	0	41.92	13.97	0	0	0	33.94	0	0	3.99	0	2	0	0	0	0	7.98	3.99	2	0	0	0	0	0	0
breast carcinoma cell line:MCF7.CNhs11943.10482-107A5	cell line	11.2	0.52	0	4.17	2.34	0	5.99	1.3	1.56	0	0	0	0	0	11.46	5.21	0.52	0	0	0	0	3.13	2.08	0.52	1.82	0	0	0	0	0
breast carcinoma cell line:MDA-MB-453.CNhs10736.10419-106C5	cell line	5.68	0.17	0	2.01	2.1	0.09	0.44	0	0.26	0	0	0	0	0	17.32	7.52	0	0.17	0	0	0	9.97	2.1	1.84	7.35	0	0	0	0	0
breast, adult, donor1.CNhs11792.10080-102A8	tissue	7.25	0	0	5.07	2.17	0	36.97	1.45	0.72	0	0	0	0	0	4.35	0	0	0	0.72	0.72	0	0	1.45	0	0.72	1.45	0	0	0.72	0
Bronchial Epithelial Cell, donor4.CNhs12054.11453-119A4	primary cell	8.27	0.92	0	1.84	9.19	0	0.92	0	3.68	0	0	0	0	0	9.19	2.76	0	0	0	0	0	0.92	0	0.92	0	0	0	0	0	0
Bronchial Epithelial Cell, donor5.CNhs12058.11457-119A8	primary cell	12.05	0.6	0	4.52	6.63	0	2.71	0	1.2	0	0	0	0	0	11.14	2.41	0	0	0	0	0	0	0	0.6	0	0	0	0	0	0
Bronchial Epithelial Cell, donor6.CNhs12062.11461-119B3	primary cell	7.76	0	0	6.66	4.07	0	3.7	0.37	1.11	0	0	0	0	0	8.5	0.37	0	0.37	0	0	0	0	0.37	0	0	0	0	0	0	0
bronchial squamous cell carcinoma cell line:KNS-62.CNhs11862.10760-110E4	cell line	5.01	0.23	0	6.71	4.21	0.34	13.65	2.73	0.57	0.23	0	0	0	0	10.01	0.57	0	0	0	0	0	0.57	1.02	0.11	0	0	0	0	0	0
bronchioalveolar carcinoma cell line:NCI-H358.CNhs11840.10709-109H7	cell line	4.58	0	0	13.22	8.14	0.51	17.03	3.56	1.53	0.25	0	0	0.25	0	11.95	1.78	0	0.51	0	0	0	1.02	0.51	1.53	0.25	0	0	0	0	0
bronchogenic carcinoma cell line:ChaGo-K-1.CNhs11841.10710-109H8	cell line	8.04	0.95	0	0.95	1.42	0	4.96	2.84	0.47	0	0	0	0	0	11.35	0.95	0	0	0	0	0	1.65	0.24	0.24	0.24	0	0	0	0	0
Burkitt's lymphoma cell line:DAUDI.CNhs10739.10422-106C8	cell line	5.96	0	0	1.7	5.81	0	24.79	7.98	0.85	0.15	0	0	0	0	32.69	6.74	2.48	0.62	0	0	0	2.56	1.86	2.63	0.54	0	0	0	0	0
Burkitt's lymphoma cell line:RAJI.CNhs11268.10476-106I8	cell line	8.1	0	0	2.42	3.41	0	17.91	6.68	0.71	0.43	0	0	0	0	22.04	5.12	2.99	1	0	0	0	2.27	0.85	0.43	0.43	0	0	0	0	0
carcinoid cell line:NCI-H1770.CNhs11834.10703-109H1	cell line	5.52	0	0	5.86	5.86	0.69	17.93	2.41	0.34	0	0	0	0	0	12.76	0	0.34	0	0	0	0	1.72	0.69	0.34	0	0	0	0	0	0
carcinoid cell line:SK-PN-DW.CNhs11846.10719-109I8	cell line	6.71	0	0	6.12	7.58	0.58	18.37	1.46	0.58	0.29	0	0	0	0	10.21	0.58	1.17	0.29	0	0	0	5.25	4.37	2.04	0.58	0	0	0	0	0
carcinosarcoma cell line:JHUCS-1.CNhs11747.10642-109A3	cell line	14.06	0.35	0	11.29	5.73	0	44.96	4.34	1.74	1.74	0	0	0	0	10.76	0.52	0.69	0.17	0	0	0	3.99	2.78	1.39	0.35	0	0	0	0	0
Cardiac Myocyte, donor1.CNhs12341.11525-119I4	primary cell	14.63	0	0	9.75	2.44	0	17.06	2.44	2.44	2.44	0	0	0	0	7.31	2.44	0	2.44	0	0	0	2.44	2.44	0	0	0	0	0	0	0
Cardiac Myocyte, donor2.CNhs12350.11605-120I3	primary cell	5.37	0.67	0	2.01	0	0	4.69	0	0	0	0	0	0	0	4.69	0.67	0.67	0.67	0	0	0	0	0	0	0	0	0.67	0	0	0
Cardiac Myocyte, donor3.CNhs12571.11686-122I3	primary cell	3.07	0.26	0	1.15	1.41	0	1.92	0.13	0	0	0	0	0	0	3.96	0.64	0.13	0	0	0	0	0.38	0.38	0.13	0.13	0	0	0	0	0
caudate nucleus - adult, donor10196.CNhs13802.10177-103C6	tissue	10.63	0	0	10.63	0	7.09	76.18	9.74	0	5.31	0	139.06	0.89	0	3.54	0	0	0	0	0	0	6.2	2.66	2.66	0.89	0	0	0	0	0
caudate nucleus, adult, donor10252.CNhs12321.10164-103B2	tissue	23.88	1.33	0	19.78	4.22	3.74	78.14	18.45	1.45	3.01	0	65.85	0.48	0	7.24	0.6	0.36	1.21	0	0	0	3.86	2.89	1.69	1.57	0.12	0	0.12	0	0
CD133+ stem cells - adult bone marrow derived, pool1.CNhs12552.12224-129F1	primary cell	3.52	0	0	22.31	8.51	1.17	14.68	31.71	11.74	0	0	0	0	0	14.97	2.64	2.94	7.34	0	0	0	2.64	8.22	0.29	0.59	3.52	0.29	0.29	0.59	0
CD14+ monocyte derived endothelial progenitor cells, donor1.CNhs10858.11229-116C5	primary cell	6.94	0	0	1.34	0.9	0	15.91	0.45	0.45	0	0	0	0	0	18.81	2.24	0.22	0	0	0	0	0.67	1.12	0	0.22	0	0.22	0	0	0
CD14+ monocyte derived endothelial progenitor cells, donor2.CNhs11897.11310-117C5	primary cell	7.13	0	0	1.3	0.97	0	21.06	0	0.32	0	0	0	0	0	13.93	0.97	0	0	0	0	0	0.97	0.97	0.65	0.65	0	0	0	0	0
CD14+ monocyte derived endothelial progenitor cells, donor3.CNhs11904.11386-118B9	primary cell	7.21	0	0	0.52	0.77	0	24.21	1.03	0.77	0	0	0	0	0	14.42	0.77	0	0	0	0	0	1.29	1.29	0.52	0.52	0	0	0	0	0
CD14+ monocytes - mock treated, donor1.CNhs13468.11863-125A9	primary cell	32.86	0.58	0	47.25	13.09	0.58	13.81	20.36	4.51	0.15	0	0	0	0	5.38	1.02	0	0.15	0	0	0	0.73	1.02	0.29	0	1.16	0	0	0	0
CD14+ monocytes - mock treated, donor2.CNhs13484.11873-125C1	primary cell	33.63	0	0	34.01	11.71	0	14.37	11.34	1.89	0.76	0	0	0	0	3.78	0.38	0	0.76	0	0	0	1.51	0.76	0	0.38	0.76	0	0.38	0	0
CD14+ monocytes - mock treated, donor3.CNhs13491.11883-125D2	primary cell	44.39	0.49	0	36.63	8.73	0.97	19.66	17.22	5.58	0.24	0	0	0	0	8.01	1.7	0.24	0.73	0	0	0	0.97	0.24	0.49	0.24	0.49	0	0	0.24	0
CD14+ monocytes - treated with BCG, donor1.CNhs13465.11860-125A6	primary cell	10.93	0	0	35.1	10.36	0.86	25.61	16.97	20.71	0	0	0	0	0	8.92	4.32	0.58	0	0	0	0	0.29	0.86	0.29	0	2.01	0	0.86	0	0
CD14+ monocytes - treated with BCG, donor2.CNhs13475.11870-125B7	primary cell	12.55	0.26	0	22.03	7.68	0.26	28.69	21.77	20.49	0.51	0	0	0	0	5.89	1.79	0.26	0.77	0	0	0	0	1.79	0.51	0	1.02	0	0.26	0.26	0.26
CD14+ monocytes - treated with BCG, donor3.CNhs13543.11880-125C8	primary cell	4.02	0.47	0.24	22.23	3.78	0.71	36.42	26.96	13.72	0	0	0	0	0	8.51	1.18	1.18	1.42	0	0	0	0.24	1.89	0	0	0.71	0	0	0	0.24
CD14+ monocytes - treated with B-glucan, donor1.CNhs13474.11869-125B6	primary cell	22.55	0.93	0	41.6	16.97	0.23	13.26	20.69	7.67	0.7	0	0	0	0	7.67	2.09	0.7	1.63	0	0	0	0.46	0.93	0.23	0	7.21	0	0.93	0.7	0
CD14+ monocytes - treated with B-glucan, donor2.CNhs13489.11879-125C7	primary cell	26.73	0	0	30.43	4.11	0.41	13.98	8.63	7.81	0.82	0	0	0	0	6.99	2.06	0.41	0.82	0	0	0	0	3.29	0	0.41	11.51	0.41	1.64	1.23	2.47
CD14+ monocytes - treated with B-glucan, donor3.CNhs13495.11889-125D8	primary cell	20.13	0.62	0	38.4	8.67	0.31	13.63	10.22	8.05	0	0	0	0	0	4.65	1.86	0	0.62	0	0	0	0.93	3.1	0	0	9.91	0.62	1.86	0.31	3.1
CD14+ monocytes - treated with Candida, donor1.CNhs13473.11868-125B5	primary cell	24.13	0.69	0.34	64.47	17.24	2.07	9.3	25.86	8.27	0.34	0	0	0	0	18.27	4.48	0	1.38	0	0	0	0.34	1.38	0	0	4.48	0	0.34	0.69	0.34
CD14+ monocytes - treated with Candida, donor2.CNhs13488.11878-125C6	primary cell	25.17	0	0.65	20.66	14.2	0	14.2	14.85	9.68	0	0	0	0	0	22.59	3.87	0	3.87	0	0	0	1.94	2.58	0.65	1.29	7.1	0	0.65	0.65	1.29
CD14+ monocytes - treated with Candida, donor3.CNhs13494.11888-125D7	primary cell	27.09	0	0	23.02	5.42	0	14.89	28.44	4.06	0	0	0	0	0	9.48	1.35	1.35	4.06	0	0	0	1.35	1.35	0	0	6.77	0	2.71	0	1.35
CD14+ monocytes - treated with Cryptococcus, donor1.CNhs13472.11867-125B4	primary cell	30.12	0	0	49.13	12.42	0.38	12.05	26.17	5.84	0.56	0	0	0	0	7.91	0.94	0	1.13	0	0	0	0.56	0.56	0.19	0	5.27	0.19	0.38	0.38	1.69
CD14+ monocytes - treated with Cryptococcus, donor2.CNhs13487.11877-125C5	primary cell	22.65	0.55	0	27.84	6.82	0.27	12.55	7.91	5.73	0	0	0	0	0	5.19	1.09	0.27	0.55	0	0	0	0.27	2.18	0	0.27	4.37	0.27	0.27	0	0.55
CD14+ monocytes - treated with Cryptococcus, donor3.CNhs13546.11887-125D6	primary cell	10.34	0	0.22	20.67	5.62	0.22	13.48	12.81	6.52	0.45	0	0	0	0	6.29	2.02	0.45	0.9	0	0	0	0.22	1.35	0	0	3.6	0.67	0.67	0.45	0.22
CD14+ monocytes - treated with Group A streptococci, donor1.CNhs13469.11864-125B1	primary cell	18.67	0.61	0	51.42	16.22	0.92	17.45	38.26	16.83	0	0	0	0	0	20.2	3.98	0.92	3.37	0	0	0	1.22	0.31	0	0.31	5.2	0	0	0.92	0.92
CD14+ monocytes - treated with Group A streptococci, donor2.CNhs13532.11874-125C2	primary cell	11.55	0.32	0	30.17	6.1	0.32	20.86	13.16	16.69	0.32	0	0	0	0	17.65	1.6	0.64	1.28	0	0	0	0.64	2.89	0	0	5.46	0	0.64	0	0.96
CD14+ monocytes - treated with Group A streptococci, donor3.CNhs13492.11884-125D3	primary cell	25.57	0.64	0	46.67	8.31	0	24.29	26.85	18.54	1.28	0	0	0	0	12.15	3.2	0	4.48	0	0	0	0	0.64	0	0.64	4.48	0.64	0	0.64	0
CD14+ monocytes - treated with IFN + N-hexane, donor1.CNhs13466.11861-125A7	primary cell	21.44	0	0	36.61	6.6	0.66	33.32	24.41	7.92	0.33	0	0	0	0	5.28	1.65	0	0.33	0	0	0	0.66	1.32	0.33	0	0	0	0	0	0
CD14+ monocytes - treated with IFN + N-hexane, donor2.CNhs13476.11871-125B8	primary cell	14.36	0	0	32.71	9.77	0	31.32	26.33	13.36	0	0	0	0	0	7.78	3.19	0.4	0.6	0	0	0	1.2	1.99	0.4	0.4	0	0	0	0	0
CD14+ monocytes - treated with IFN + N-hexane, donor3.CNhs13490.11881-125C9	primary cell	19.61	0.85	0	31.97	9.8	0.43	37.08	26	9.8	0	0	0	0	0	5.97	1.7	0	0	0	0	0	0.43	1.7	0.43	0.43	0	0	0	0	0
CD14+ monocytes - treated with lipopolysaccharide, donor1.CNhs13470.11865-125B2	primary cell	10.9	0	0	48.43	13.32	0.61	20.58	23.01	10.9	0.61	0	0.61	0	0	11.5	1.21	0	1.82	0	0	0	0.61	1.82	0.61	0.61	1.82	0	0	0	0
CD14+ monocytes - treated with lipopolysaccharide, donor2.CNhs13533.11875-125C3	primary cell	5.52	0	0	22.83	6.63	0.37	21	13.63	21.73	0	0	0	0	0	14.73	2.58	0.37	1.47	0	0	0	0.74	2.21	0	0.37	5.16	0	0.37	0.37	0.37
CD14+ monocytes - treated with lipopolysaccharide, donor3.CNhs13545.11885-125D4	primary cell	6.33	0	0	26.58	5.38	0.32	32.28	21.84	17.09	0.32	0	0	0	0	13.29	2.85	2.53	1.58	0	0	0	0.95	1.9	0	0	4.75	0.32	0.32	0	0
CD14+ monocytes - treated with Salmonella, donor1.CNhs13471.11866-125B3	primary cell	9.29	0.29	0	51.08	17.7	0	24.37	21.77	16.83	0.29	0	0	0	0	13.64	1.16	0.29	1.16	0	0	0	0.58	1.45	0.58	0	9.29	0	0.58	0.58	0.29
CD14+ monocytes - treated with Salmonella, donor2.CNhs13485.11876-125C4	primary cell	10.78	0	0	19.29	7.38	0	18.16	6.24	24.96	0.57	0	0	0	0	9.65	1.13	0.57	1.13	0	0	0	1.13	0.57	0	0	9.65	0	0.57	0.57	0.57
CD14+ monocytes - treated with Salmonella, donor3.CNhs13493.11886-125D5	primary cell	14.32	0	0	22.42	5.61	0.62	26.15	8.72	18.06	1.25	0	0	0	0	14.32	2.49	0	0	0	0	0	0	2.49	0.62	0.62	6.85	0.62	0	0.62	0
CD14+ monocytes - treated with Trehalose dimycolate (TDM), donor1.CNhs13467.11862-125A8	primary cell	23.87	0.25	0	36.43	11.81	0	34.16	15.83	16.83	0.5	0.25	0	0	0	7.03	2.01	0.75	0.75	0	0	0	0.75	1	0	0.5	5.02	0	1	0.25	0.75
CD14+ monocytes - treated with Trehalose dimycolate (TDM), donor2.CNhs13483.11872-125B9	primary cell	16.69	0	0	18.25	8.34	0	27.11	11.99	17.21	1.04	0	0	0	0	7.82	3.13	1.04	0.52	0	0	0	0	3.65	0	0.52	2.09	0.52	1.56	0.52	0.52
CD14+ monocytes - treated with Trehalose dimycolate (TDM), donor3.CNhs13544.11882-125D1	primary cell	9.77	0	0	29.1	6.73	0.43	31.06	19.55	15.64	0.87	0	0	0	0	6.95	1.09	1.09	0.43	0	0	0	0.43	1.74	0.22	0	3.48	0	0.22	0.43	0.22
CD14+ Monocytes, donor1.CNhs10852.11224-116B9	primary cell	8.31	0	0	11.63	7.76	0	16.07	21.61	6.65	0	0	0	0	0	29.36	4.43	1.66	1.11	0	0	0	0.55	1.11	0.55	0	3.32	0	0	0.55	0
CD14+ Monocytes, donor2.CNhs11954.11305-117B9	primary cell	15.44	0.6	0	49.74	17.25	1	18.45	27.07	8.22	0.4	0	0	0	0	25.07	6.82	1	5.41	0	0	0	0.8	1	0.6	0.4	6.02	0	0.2	0.8	0.2
CD14+ Monocytes, donor3.CNhs11997.11381-118B4	primary cell	12.37	0.22	0	37.98	19.31	1.52	15.63	36.67	12.15	0.43	0	0	0	0	30.82	5.21	1.74	3.04	0	0	0	1.3	1.3	0	0.87	2.82	0	0	0.65	0.22
CD14+CD16- Monocytes, donor1.CNhs13224.11788-124B6	primary cell	9.21	0.11	0	9.88	3.15	0.11	11.01	7.75	3.15	0	0	0	0	0	13.93	2.25	1.01	0.67	0	0	0	0.45	0.9	0	0.22	0.22	0	0	0	0
CD14+CD16- Monocytes, donor2.CNhs13216.11799-124C8	primary cell	11.26	0.3	0	17.72	4.66	0.3	9.76	15.62	1.95	0	0	0	0	0	13.67	2.55	0.45	0.75	0	0	0	0.6	0.6	0.15	0.3	0.3	0	0	0	0
CD14+CD16- Monocytes, donor3.CNhs13540.11910-125G2	primary cell	9.64	0.48	0	24.91	7.71	0.32	17.2	15.75	2.09	0	0	0	0	0	13.18	1.61	0.48	0.48	0	0	0	0.96	0.64	0.48	0.16	0.16	0	0	0	0
CD14+CD16+ Monocytes, donor1.CNhs13541.11789-124B7	primary cell	4.01	0	0	5.7	2.75	0	4.45	5.7	2.96	0	0	0	0	0	16.27	2.32	0.21	0.85	0	0	0	0.21	0.42	0	0	0	0	0	0	0
CD14+CD16+ Monocytes, donor2.CNhs13208.11801-124D1	primary cell	9.57	0	0	4.46	1.28	0.43	6.38	7.65	4.04	0.21	0	0	0	0	18.5	3.4	1.49	1.06	0	0	0	0.21	0.85	0	0	0	0	0	0	0
CD14+CD16+ Monocytes, donor3.CNhs13549.11912-125G4	primary cell	4.61	0	0.21	8.18	3.35	0.21	7.76	6.29	3.14	0.42	0	0	0	0	14.68	3.14	0.21	1.47	0	0	0	0.63	0.21	0.21	0.42	0	0	0	0	0
CD14-CD16+ Monocytes, donor1.CNhs13229.11790-124B8	primary cell	5.7	0	0.29	8.84	0.29	0.29	9.98	17.1	4.56	0	0	0	0	0	10.83	1.43	0.29	0	0	0	0	0.86	0.57	0	0.29	0	0	0	0	0
CD14-CD16+ Monocytes, donor2.CNhs13207.11800-124C9	primary cell	8.95	0.2	0	3.58	1.19	0	9.55	10.34	2.59	0	0	0	0	0	9.95	3.18	0	0.6	0	0	0	0.4	1.39	0.2	0	0	0	0	0	0
CD14-CD16+ Monocytes, donor3.CNhs13548.11911-125G3	primary cell	5.66	0.18	0.18	6.39	2.01	0	10.05	9.86	2.19	0.18	0	0	0	0	9.13	3.29	0.18	0.18	0	0	0	0.55	0.73	0.18	0.18	0	0	0	0	0
CD19+ B Cells (pluriselect), donor090309, donation1.CNhs12177.12189-129B2	primary cell	5.28	0	0	0	0	0	21.12	15.84	1.76	0	0	0	0	0	22.88	10.56	0	1.76	0	0	0	1.76	0	0	0	0	0	0	0	0
CD19+ B Cells (pluriselect), donor090309, donation2.CNhs12179.12194-129B7	primary cell	6.01	0	0	1.09	1.09	0	26.22	21.3	2.18	0	0	0	0	0	30.58	32.77	1.09	1.09	0	0	0	0.55	1.09	1.09	0	0	0	0	0	0
CD19+ B Cells (pluriselect), donor090309, donation3.CNhs12181.12199-129C3	primary cell	5.34	0	0	0	0.89	0	34.69	27.57	2.67	0	0	0	0	0	34.69	32.02	0	1.78	0	0	0	1.78	0	0	0	0	0	0	0	0
CD19+ B Cells (pluriselect), donor090325, donation1.CNhs12531.12151-128F9	primary cell	5.55	0	0	0.43	0.43	0	34.14	29.44	5.97	0	0	0	0	0	34.57	16.64	2.56	2.56	0	0	0	1.28	0.85	0	0.43	0	0	0	0	0
CD19+ B Cells (pluriselect), donor090325, donation2.CNhs12175.12174-128I5	primary cell	5.21	0.4	0	0.4	0	0	33.24	13.21	1.2	0	0	0	0	0	43.24	33.23	3.6	1.6	0	0	0	1.6	1.2	1.2	0	0	0	0	0	0
CD19+ B Cells (pluriselect), donor090612, donation1.CNhs12183.12204-129C8	primary cell	5.75	0	0	0.57	0.57	0.57	28.16	16.09	1.15	0	0	0	0	0	31.04	22.42	2.3	1.72	0	0	0	2.3	2.3	0.57	0.57	0	0	0	0	0
CD19+ B Cells (pluriselect), donor090612, donation2.CNhs12185.12209-129D4	primary cell	6.61	0	0	1.32	0.66	0	25.12	23.14	2.64	0	0	0	0	0	35.7	37.68	1.32	0	0	0	0	1.32	0	1.32	1.32	0	0	0	0	0
CD19+ B Cells (pluriselect), donor090612, donation3.CNhs12188.12214-129D9	primary cell	6.68	0	0	0	0	0	25.76	16.22	2.86	0	0	0	0	0	33.39	29.58	2.86	0.95	0	0	0	2.86	0	0	0	0	0	0	0	0
CD19+ B Cells, donor1.CNhs12343.11544-120B5	primary cell	21.63	0.57	0	0.57	0.57	0	46.1	56.92	13.09	0.57	0	0	0	0	21.06	17.08	2.28	3.98	0	0	0	1.14	0	1.71	0	0	0	0	0	0
CD19+ B Cells, donor2.CNhs12352.11624-122B4	primary cell	12.92	0.59	1.17	2.35	0.59	0	42.87	56.37	8.81	0	0	0	0	0	20.55	17.62	1.17	2.94	0	0	0	4.7	2.94	0	0	0	0.59	0	0	0
CD19+ B Cells, donor3.CNhs12354.11705-123B4	primary cell	19.5	0	0	3.06	1.15	0.76	43.58	65.75	9.17	0.38	0	0	0	0	21.79	18.35	2.68	3.06	0	0	0	2.68	1.15	0.38	0.38	0	0	0	0	0
CD34+ Progenitors, donor1.CNhs13227.11545-120B6	primary cell	6.61	0	0	67.41	15.86	3.97	26.44	64.76	5.29	0	0	0	0	0	13.22	2.64	3.97	3.97	0	0	0	5.29	14.54	2.64	2.64	0	0	0	0	0
CD34+ Progenitors, donor2.CNhs12205.11625-122B5	primary cell	5.61	0	0.56	47.08	8.41	1.68	14.57	52.69	2.8	0.56	0	0	0	0	25.22	5.04	6.73	7.85	0	0	0	5.61	8.97	2.8	1.12	3.36	0.56	0	0	0.56
CD34+ stem cells - adult bone marrow derived, donor1, tech_rep1.CNhs12588.12225-129F2	primary cell	6.85	0	0	11.06	2.37	0.26	12.38	14.75	1.84	0	0	0	0	0	18.44	2.37	2.9	1.05	0	0	0	0.79	7.64	0.79	1.05	1.58	0.26	0	0	0.53
CD4+ T Cells, donor1.CNhs10853.11225-116C1	primary cell	11.8	0.39	0	18.69	2.95	0.2	37.37	112.52	6.29	0.59	0	0	0	0	14.36	4.92	0.59	0.39	0	0	0	2.36	1.57	1.18	1.18	0.2	0	0	0	0
CD4+ T Cells, donor2.CNhs11955.11306-117C1	primary cell	8.65	0.39	0	37.73	1.97	1.57	38.12	117.51	12.58	0.79	0	0	0	0	13.76	5.9	0.39	1.97	0	0	0	2.75	0.79	0.79	0.39	0.39	0.39	0.39	0	0
CD4+ T Cells, donor3.CNhs11998.11382-118B5	primary cell	12.34	0.21	0.41	16.45	1.85	0.41	25.09	119.25	12.95	0.82	0	0	0	0	13.78	4.11	0.62	0.82	0	0	0	2.67	2.26	1.23	0.62	1.64	0.21	0	0	0
CD4+CD25+CD45RA- memory regulatory T cells expanded, donor1.CNhs13204.11794-124C3	primary cell	6.8	0.11	0	3.01	0.33	0	21.96	9.14	1.89	0.56	0	0	0	0	17.94	8.69	1.78	0.78	0	0	0	2.56	2.9	0.33	0.22	1	0.89	0	0	0
CD4+CD25+CD45RA- memory regulatory T cells expanded, donor2.CNhs13811.11916-125G8	primary cell	7.69	0.38	0	2.18	1.28	0	15.63	5.38	2.69	0.13	0	0	0	0	11.91	5.38	0.77	0.51	0	0	0	2.31	1.54	0.77	0.38	0.26	0.26	0	0	0.13
CD4+CD25+CD45RA- memory regulatory T cells expanded, donor3.CNhs13812.11920-125H3	primary cell	7.02	0.52	0	0.91	0.52	0	18.33	8.58	2.6	0.78	0	0	0	0	13.14	8.71	1.04	0.26	0	0	0	1.82	1.69	0.26	0.65	0.78	0.52	0	0	0.13
CD4+CD25+CD45RA- memory regulatory T cells, donor1.CNhs13195.11782-124A9	primary cell	7.07	0.29	0	2.06	0.59	0.29	23.58	41.83	5.3	0	0	0	0	0	12.67	3.54	0.59	0.88	0	0	0	3.54	0.88	0.88	0.59	0	0.59	0	0	0
CD4+CD25+CD45RA- memory regulatory T cells, donor2.CNhs13206.11797-124C6	primary cell	5.98	0.44	0.22	4.43	0.89	0	31.46	48.96	5.1	1.11	0	0	0	0	15.73	2.66	1.11	0.44	0	0	0	1.99	1.11	0.89	0.44	0.22	1.55	0	0	0
CD4+CD25+CD45RA- memory regulatory T cells, donor3.CNhs13538.11908-125F9	primary cell	6.77	0	0.54	2.17	0.54	0	42.79	55.79	2.17	1.08	0	0	0	0	14.62	4.33	1.08	0.81	0	0	0	3.79	0.54	1.62	0.54	1.08	0.27	0	0	0
CD4+CD25+CD45RA+ naive regulatory T cells expanded, donor1.CNhs13203.11793-124C2	primary cell	7.02	0.5	0	1.5	0.5	0	23.25	3.18	1.67	0	0	0	0	0	13.21	2.67	0.84	0	0	0	0	2.84	1.67	0.5	0.33	0	0.17	0	0	0
CD4+CD25+CD45RA+ naive regulatory T cells, donor1.CNhs13238.11780-124A7	primary cell	4.89	0	0	7.5	0.65	0.33	34.22	55.08	5.87	0.65	0	0	0	0	10.1	1.3	1.63	0.33	0	0	0	1.96	1.63	0.98	0.98	0.33	0	0	0	0
CD4+CD25+CD45RA+ naive regulatory T cells, donor2.CNhs13235.11796-124C5	primary cell	4.73	0	0	1.89	0.95	0.47	30.76	64.39	6.15	0.47	0	0	0	0	10.42	2.37	0.47	0	0	0	0	0	0.47	0.95	0	0.47	0.47	0	0	0
CD4+CD25+CD45RA+ naive regulatory T cells, donor3.CNhs13513.11907-125F8	primary cell	7.79	0	0	5.84	0	0	48.7	85.72	9.74	1.95	0	0	0	0	9.74	1.95	1.95	0	0	0	0	1.95	1.95	1.95	0	0	0	0	0	0
CD4+CD25-CD45RA- memory conventional T cells expanded, donor1.CNhs13215.11792-124C1	primary cell	9.06	0.23	0	1.81	1.93	0	19.15	5.89	1.81	0.23	0	0	0	0	9.74	2.15	0.11	0.34	0	0	0	3.74	1.47	0.11	0.45	0.57	1.25	0	0	0.11
CD4+CD25-CD45RA- memory conventional T cells, donor1.CNhs13239.11786-124B4	primary cell	4.98	0	0.38	8.05	0	0.77	25.29	108.45	9.96	0	0	0	0	0	15.71	2.68	0.38	0.38	0	0	0	1.53	1.53	0.38	0.77	0.38	0.38	0	0	0
CD4+CD25-CD45RA- memory conventional T cells, donor2.CNhs13237.11798-124C7	primary cell	6.19	0.69	0	8.25	0.69	0.34	25.44	154.29	9.97	0.34	0	0	0	0	11.34	2.41	0.69	0.69	0	0	0	2.06	1.37	0.69	0	0.69	0.69	0	0	0
CD4+CD25-CD45RA- memory conventional T cells, donor3.CNhs13539.11909-125G1	primary cell	5.82	0	0.51	8.1	1.01	0.25	44.27	114.36	8.35	0.76	0	0	0	0	13.41	2.02	1.27	0.25	0	0	0	3.54	2.78	1.01	1.27	0.25	0	0	0	0
CD4+CD25-CD45RA+ naive conventional T cells expanded, donor1.CNhs13202.11791-124B9	primary cell	13.33	0	0	2.32	2.61	0	14.78	11.01	0.58	0	0	0	0	0	10.72	1.74	0.29	0	0	0	0	2.03	2.03	0.87	0.58	1.16	0.29	0	0	0
CD4+CD25-CD45RA+ naive conventional T cells expanded, donor2.CNhs13813.11913-125G5	primary cell	9.54	0.82	0	2.63	1.81	0	12.99	3.29	1.48	0	0	0	0	0	9.37	2.47	0.82	0.16	0	0	0	1.81	2.14	0.49	0.16	1.48	0.33	0	0	0.33
CD4+CD25-CD45RA+ naive conventional T cells expanded, donor3.CNhs13814.11917-125G9	primary cell	11.33	0.28	0	1.38	1.66	0	10.5	4.15	1.66	0	0	0	0	0	10.22	3.59	0.28	0.28	0	0	0	1.93	2.76	0.55	0.55	1.11	0.55	0	0	0
CD4+CD25-CD45RA+ naive conventional T cells, donor1.CNhs13223.11784-124B2	primary cell	6.67	0.15	0.59	11.12	1.93	0.44	42.71	91.34	5.93	0.59	0.15	0	0	0	10.68	2.37	0.44	0	0	0	0	2.08	1.19	0.74	0.15	0	0	0	0	0
CD4+CD25-CD45RA+ naive conventional T cells, donor2.CNhs13205.11795-124C4	primary cell	9.9	0.54	0.54	7.76	1.34	0	46.82	96.85	4.82	0	0	0	0	0	10.7	0.8	0.54	0	0	0	0	1.07	0.8	0.27	0	0.27	0	0	0	0
CD4+CD25-CD45RA+ naive conventional T cells, donor3.CNhs13512.11906-125F7	primary cell	13.59	0	0	9.41	3.14	0	31.36	77.36	1.05	0	0	0	0	0	8.36	2.09	0	0	0	0	0	2.09	1.05	0	0	0	0	0	0	0
CD8+ T Cells (pluriselect), donor090309, donation1.CNhs12176.12186-129A8	primary cell	4.14	0	0	2.55	1.27	0	20.38	18.16	1.27	0	0	0	0	0	15.29	2.87	0	0	0	0	0	1.27	1.27	0	0	0	0	0	0	0
CD8+ T Cells (pluriselect), donor090309, donation2.CNhs12178.12191-129B4	primary cell	7.16	0	0	2.6	1.95	0	22.8	26.69	0.65	0	0	0	0	0	16.28	1.3	0	0	0	0	0	3.91	0.65	0	0	0	0	0	0	0
CD8+ T Cells (pluriselect), donor090309, donation3.CNhs12180.12196-129B9	primary cell	3.8	0	0	1.9	0	0	22.81	23.76	0.95	0	0	0	0	0	9.5	4.75	0	0	0	0	0	2.85	0.95	0	0	0	0	0	0	0
CD8+ T Cells (pluriselect), donor090325, donation1.CNhs12201.12148-128F6	primary cell	5.12	0	0	3.31	1.51	0	25.3	46.23	1.96	0	0	0	0	0	19.27	3.46	0.45	0.15	0	0	0	1.36	1.81	0.75	0.3	0.15	0	0	0	0
CD8+ T Cells (pluriselect), donor090325, donation2.CNhs12199.12171-128I2	primary cell	6.02	0	0	1.41	0.77	0	25.98	17.79	1.41	0.13	0	0	0	0	22.53	3.97	0.26	0	0	0	0	3.33	2.18	0.51	0.51	0.26	0	0	0	0
CD8+ T Cells (pluriselect), donor090612, donation1.CNhs12182.12201-129C5	primary cell	1.25	0	0	2.5	1.25	0	13.74	28.73	0	0	0	0	0	0	12.49	2.5	1.25	0	0	0	0	1.25	0	1.25	0	0	0	0	0	0
CD8+ T Cells (pluriselect), donor090612, donation2.CNhs12184.12206-129D1	primary cell	6.39	0	0	3.08	2.37	0	26.28	21.07	0.95	0	0	0	0	0	17.28	3.08	0.47	0	0	0	0	3.08	0.95	0.47	0.24	0	0.47	0	0	0
CD8+ T Cells (pluriselect), donor090612, donation3.CNhs12187.12211-129D6	primary cell	4.93	0	0	3.28	0.82	0	24.64	22.99	2.46	0	0	0	0	0	16.42	1.64	0	0	0	0	0	1.64	0.82	0.82	1.64	0	0	0	0	0
CD8+ T Cells, donor1.CNhs10854.11226-116C2	primary cell	14.72	0	0.81	17.74	1.21	0.6	31.44	92.54	7.26	0.4	0	0	0	0	15.12	6.65	0.4	0.81	0	0	0	3.23	1.41	0.6	2.62	0	0	0	0	0
CD8+ T Cells, donor2.CNhs11956.11307-117C2	primary cell	11.77	0	0.27	23.27	2.94	0.53	27.28	97.62	11.77	0.8	0	0	0	0	17.92	6.42	0.8	0.8	0	0	0	4.28	1.07	2.14	1.6	0.27	0	0	0	0
CD8+ T Cells, donor3.CNhs11999.11383-118B6	primary cell	10.72	0	0.14	23.17	4.06	1.3	27.37	97.18	8.4	0.87	0	0	0	0	12.6	5.94	0.58	0.29	0	0	0	4.34	1.16	0.87	0.87	0	0.14	0	0	0
cerebellum - adult, donor10196.CNhs13799.10173-103C2	tissue	12.21	3.05	0	9.15	1.53	0	112.92	1.53	0	7.63	0	67.13	0	0	3.05	0	0	0	0	0	0	9.15	12.21	7.63	0	0	0	0	0	0
cerebellum, adult, donor10252.CNhs12323.10166-103B4	tissue	66.68	2.99	0	20.24	3.54	0.88	216.85	11.72	5.31	2.54	0.11	46.22	0	0	8.51	0.44	0.44	0.22	0	0	0	16.03	6.75	12.94	4.98	0	0	0	0	0
cerebellum, adult, pool1.CNhs11795.10083-102B2	tissue	9.16	0.59	0	5.91	0.89	0.3	64.14	5.62	2.66	1.48	0	34.28	0	0	10.34	1.18	1.18	0.59	0	0	0	3.84	3.25	5.32	2.66	0	0	0	0	0
cerebral meninges, adult.CNhs12840.10188-103D8	tissue	3.95	0	0	7.02	1.76	0.88	28.52	11.63	0.66	1.54	0	23.48	0	0	8.56	1.1	1.1	0.44	0	0	0	2.41	1.32	1.32	1.1	0	0.66	0	0	0
cervical cancer cell line:D98-AH2.CNhs11288.10552-107I3	cell line	6.32	0.76	0	1.96	0.98	0	5.44	1.96	1.42	0	0	0	0	0	16.12	2.61	0.76	0	0	0	0	1.31	0.33	0.54	0.11	0	0	0	0	0
cervical cancer cell line:ME-180.CNhs11289.10553-107I4	cell line	7.39	0.14	0	20.5	4.6	0.42	6	0	0.42	0	0	0	0	0	4.6	0.98	0.14	0	0	0	0	1.95	0.14	0.56	1.53	0	0	0	0	0
cervix, adult, pool1.CNhs10618.10013-101C4	tissue	13.77	0.77	0	17.47	3.92	0.54	38.32	9.08	0.31	0.54	0	0	0	0	7.7	1.08	0.38	0.23	0	0	0	3	1.08	0.54	0.62	0	0.38	0	0	0
cholangiocellular carcinoma cell line:HuH-28.CNhs11283.10536-107G5	cell line	4.67	0	0	7.52	2.85	0.46	2.51	0.23	0.68	0	0	0	0	0	6.95	0.91	0.34	0.34	0	0	0	1.37	0.46	0.11	0.23	0.8	0.46	0	0.11	0
Chondrocyte - de diff, donor1.CNhs11923.11261-116G1	primary cell	3.61	0	0	8.67	2.53	0.36	1.08	1.45	0.36	0	0	0	0	0	4.7	1.08	0	0.36	0	0	0	0.72	1.81	0.36	0	3.25	3.25	1.45	0.36	0
Chondrocyte - de diff, donor2.CNhs11372.11338-117F6	primary cell	5.01	0	0	7.52	0.5	1	0.5	0.5	0	0	0	0	0	0	6.02	0	0	0.5	0	0	0	1	0	0.5	0.5	1.5	0.5	0	0	0
Chondrocyte - de diff, donor3.CNhs12020.11410-118E6	primary cell	3.77	0.14	0	13.33	2.46	0.29	1.88	0.72	0.43	0.29	0	0	0	0	6.95	1.3	0.14	0.14	0	0	0	0.87	0.58	0.14	0	0.72	1.59	0.14	0.14	0
Chondrocyte - re diff, donor2.CNhs11373.11339-117F7	primary cell	7.95	0	0	4.77	0.8	0	1.6	0	0	0	0	0	0	0	4.77	0.8	0	0	0	0	0	4.77	0.8	1.59	0	12.72	0.8	9.54	2.39	2.39
Chondrocyte - re diff, donor3.CNhs12021.11411-118E7	primary cell	7.3	0.97	0	4.87	0.49	0.49	6.32	0	3.41	0	0	0	0	0	4.38	0	0	0	0	0	0	1.46	0.97	0.49	0.49	4.38	1.95	0.49	0.97	0.97
choriocarcinoma cell line:BeWo.CNhs10740.10423-106C9	cell line	7.45	0.27	0	3.05	2.87	0	11.76	0.9	0.63	0	0	0	0	0	6.37	0.18	0	0	0	0	0	1.08	0.54	0.27	0.18	0	0	0	0	0
choriocarcinoma cell line:SCH.CNhs11875.10785-110H2	cell line	8.91	0.43	0	0.43	0.54	0	5.43	0.33	0.76	0.11	0	0	0	0	3.04	0.11	0.11	0	0	0	0	0.22	0.11	0	0.33	0	0	0	0	0
choriocarcinoma cell line:T3M-3.CNhs11820.10618-108G6	cell line	9.22	0.23	0	1.38	3.92	0	15.21	0.23	0.69	0.23	0	0	0	0	1.84	0	0.23	0	0	0	0	0.23	0	0	0	0	0	0	0	0
chorionic membrane cells, donor1.CNhs12504.12238-129G6	primary cell	8.61	0	0	18.18	4.15	0.64	6.07	5.42	2.23	0.64	0	0	0	0	1.6	0.96	0	0	0	0	0	0.32	0	0	0	0	0	0	0	0
chorionic membrane cells, donor2.CNhs12506.12239-129G7	primary cell	6.78	0.09	0	2.56	1.01	0	4.21	0.27	0.37	0.09	0	0	0	0	7.97	1.37	0	0	0	0	0	1.01	0.27	0.18	0.18	0.09	0.09	0	0	0
chorionic membrane cells, donor3.CNhs12380.12240-129G8	primary cell	12.26	0	0	11.73	3.2	0	9.06	6.93	1.6	0.53	0	0	0	0	3.73	3.73	0	0	0	0	0	0.53	0	0.53	0	0	0	0	0	0
chronic lymphocytic leukemia (T-CLL) cell line:SKW-3.CNhs11714.10416-106C2	cell line	10.22	0	0	5.11	3.07	0	15.33	4.09	2.04	0	0	0	0	0	20.44	3.07	2.04	2.04	0	0	0	0	2.04	1.02	0	2.04	1.02	0	0	0
chronic myeloblastic leukemia (CML) cell line:KCL-22.CNhs11886.10801-110I9	cell line	8.48	0.63	0	7.22	3.45	0	7.06	2.67	0.63	0.16	0	0	0	0	17.58	1.26	0.31	0.94	0	0	0	0.31	2.51	0.16	0	6.28	0.63	0.94	0	1.1
chronic myelogenous leukemia (CML) cell line:MEG-A2.CNhs11865.10766-110F1	cell line	6.48	0.17	0	1.33	1.99	0.17	7.81	0.33	0.83	0.17	0	0	0	0	10.14	0.5	0.66	1.33	0	0	0	2.33	3.99	0.66	0.5	0	0	0	0	0
chronic myelogenous leukemia cell line:K562 ENCODE, biol_rep1.CNhs12334.10824-111C5	cell line	11.73	0	0	6.32	6.09	0	12.41	0.45	0.9	0	0	0	0	0	3.16	0.45	0.23	0.23	0	0	0	0.23	0.9	0.45	0.23	0	0	0	0	0
chronic myelogenous leukemia cell line:K562 ENCODE, biol_rep2.CNhs12335.10825-111C6	cell line	11.96	1.18	0	7.06	7.06	0	9.02	0	1.37	0	0	0	0	0	3.73	0	0.39	0	0	0	0	0.78	0.59	0.2	0	0	0	0	0	0
chronic myelogenous leukemia cell line:K562 ENCODE, biol_rep3.CNhs12336.10826-111C7	cell line	9.57	1.01	0	8.22	6.71	0.17	15.1	0.34	0.84	0	0	0	0	0	2.85	0.34	0.67	0.17	0	0	0	0.67	0.17	0.5	0.17	0	0	0	0	0
chronic myelogenous leukemia cell line:K562.CNhs11250.10454-106G4	cell line	9.68	0.76	0	3.04	2.09	0.19	11.57	0.95	0.95	0.19	0	0	0	0	5.88	0.57	0	0	0	0	0	0.76	0.95	0.57	0	0	0	0	0	0
chronic myelogenous leukemia cell line:KU812.CNhs10727.10409-106B4	cell line	12.87	0.32	0	2.54	1.43	0	19.24	1.27	0.95	0	0	0	0	0	11.92	0.32	1.11	1.91	0	0	0	2.86	4.77	0.95	0.48	0.16	0.16	0	0	0
Ciliary Epithelial Cells, donor1.CNhs10871.11242-116D9	primary cell	5.2	0.28	0	2.46	2.08	0	19.09	2.27	0.76	0.28	0	0	0	0	12.1	1.99	1.32	1.04	0	0	0	1.7	2.84	1.13	0.47	0	0.19	0	0	0
Ciliary Epithelial Cells, donor2.CNhs11966.11323-117D9	primary cell	8.43	0	0	1.33	2	0	9.09	0.67	1.77	0.22	0	0	0	0	9.98	2.44	1.55	0.44	0	0	0	2.44	2.88	0.22	0.44	0	0	0	0	0
Ciliary Epithelial Cells, donor3.CNhs12009.11399-118D4	primary cell	7.38	0.18	0	2.46	2.55	0	11.07	1.67	1.23	0.09	0	0	0	0	8.87	2.02	1.23	0.7	0	0	0	2.81	1.05	1.49	0.88	0	0	0	0	0
clear cell carcinoma cell line:JHOC-5.CNhs11745.10638-108I8	cell line	6.96	0.21	0	2.53	2.53	0	7.6	2.11	0.21	0.42	0	0	0	0	13.71	1.27	0.21	0	0	0	0	1.69	0	0.42	0	0	0	0	0	0
clear cell carcinoma cell line:TEN.CNhs11930.10636-108I6	cell line	8.65	0.82	0	18.61	3.43	1.63	14.2	5.22	1.8	0.98	0	0	0	0	10.94	3.92	0.16	0.16	0	0	0	0.65	0.16	0.16	0.33	0	0	0	0	0
Clontech Human Universal Reference Total RNA, pool1.CNhs10608.10000-101A1	tissue	10.94	0.59	4.91	22.99	48.72	1.18	22.14	7.4	1.05	0.98	4.32	8.38	102.95	3.93	11.26	1.57	0.98	0.52	0	0	0	2.36	0.52	0.52	0.98	0.13	0.07	0	0	0
colon carcinoma cell line:CACO-2.CNhs11280.10513-107D9	cell line	6.93	0	0	1.55	1.84	0	4.25	0.28	0.85	0	0	0	0	0	6.5	0.71	0.28	0	0.14	0	0	0.14	0	0.14	0.14	0	0.14	0	0	0
colon carcinoma cell line:COLO-320.CNhs10737.10420-106C6	cell line	4.54	0.22	0	0.87	1.08	0	35.05	1.73	0.43	0	0	0	0	0	26.62	1.3	0.87	0.22	0	0	0	1.95	1.73	0.22	0.65	0	0	0	0	0
colon, adult, donor1.CNhs11794.10082-102B1	tissue	9.95	1	0	13.93	4.98	0	22.89	4.98	1	0	0	0	0	0	6.97	5.97	0	0	1	0	0	0	1	0	0	0	0	0	0	0
colon, adult, pool1.CNhs10619.10014-101C5	tissue	9.46	0.18	0	9.91	1.33	0.62	20.44	3.72	0.27	0.09	0	0	0	0	9.29	2.39	0.09	0	1.86	0.18	0.18	1.24	0.97	0.8	0.62	0.09	0.09	0	0	0
colon, fetal, donor1.CNhs11780.10070-101I7	tissue	7.94	0	0	15.28	1.83	0	42.16	4.89	0.61	0	0	0	0	0	3.06	1.83	0.61	0.61	1.22	0	0	2.44	3.67	0.61	0	0	0	0	0	0
cord blood derived cell line:COBL-a 24h infection(-C).CNhs11049.10452-106G2	cell line	8.01	0	0	11.86	1.78	0	47.14	3.85	2.97	0.3	0	0.3	0	0	14.53	8.6	3.56	7.41	0	0	0	2.67	1.19	2.97	1.48	0	0	0	0	0
cord blood derived cell line:COBL-a 24h infection.CNhs11050.10453-106G3	cell line	4.2	0.12	0	9.02	2.22	0.37	17.05	1.73	0.62	0.37	0	0.12	0	0	18.91	8.53	4.7	4.7	0	0	0	2.1	2.1	1.24	0	0	0	0	0	0
cord blood derived cell line:COBL-a untreated.CNhs11045.10449-106F8	cell line	6.27	0.31	0	8.56	2.3	0.1	14.83	0.94	1.36	0.1	0	0.1	0	0	16.6	6.68	3.86	4.91	0	0	0	1.15	1.98	0.94	0.1	0	0	0	0	0
Corneal Epithelial Cells, donor1.CNhs11336.11526-119I5	primary cell	13.48	0.73	0	8.74	4.37	0	1.46	0	0.36	0	0	0	0	0	6.19	2.19	0	0	0	0	0	1.09	0	0	0	0	0	0	0	0
Corneal Epithelial Cells, donor3.CNhs12123.11687-122I4	primary cell	15.57	0	0	7.04	4.82	0	1.11	0	0	0	0	0	0	0	10.38	1.48	0	0	0	0	0	1.48	0.37	0	0	0	0	0	0	0
corpus callosum, adult, pool1.CNhs10649.10042-101F6	tissue	11.8	0.27	0	12.87	1.21	4.85	29.04	18.27	0.54	3.1	0	108.58	0.07	0	8.83	0.94	0.61	0.47	0.07	0	0	4.18	3.17	1.75	2.16	0.07	0.13	0	0	0
Dendritic Cells - monocyte immature derived, donor1, tech_rep1.CNhs10855.11227-116C3	primary cell	4.22	0	0	1.62	1.3	0	8.11	0	0	0	0	0	0	0	21.1	6.82	0	0	0	0	0	0.97	1.62	0	0.32	0	0	0	0	0
Dendritic Cells - monocyte immature derived, donor1, tech_rep2.CNhs11062.11227-116C3	primary cell	3.48	0.17	0	0.7	1.04	0	9.4	0.17	0	0	0	0	0	0	23.16	8.18	0	0	0	0	0	0.87	0.87	0	0	0	0	0	0	0
Dendritic Cells - monocyte immature derived, donor3.CNhs12000.11384-118B7	primary cell	5.72	0	0	2.13	1.33	0	7.84	0.66	0.53	0	0	0	0	0	16.35	4.39	0	0.13	0	0	0	0.27	0.66	0.27	0.13	0.13	0	0	0	0
Dendritic Cells - plasmacytoid, donor1.CNhs10857.11228-116C4	primary cell	5.96	0	0	4.53	0.72	0.24	17.89	7.63	3.82	0.24	0	0	0	0	18.6	5.01	4.53	1.19	0	0	0	1.67	1.91	0.24	0.24	0.24	0	0	0.24	0.24
Dendritic Cells - plasmacytoid, donor2.CNhs12196.11309-117C4	primary cell	4.58	0	0	1.72	0	0	18.87	4	2.29	0	0	0	0	0	21.16	4	4.58	1.72	0	0	0	1.14	1.14	0	0	0.57	0	0	0	0
Dendritic Cells - plasmacytoid, donor3.CNhs12200.11385-118B8	primary cell	4.09	0	0	2.6	0.74	0.37	21.17	11.14	0.74	0	0	0	0	0	16.34	3.34	3.71	0.37	0	0	0	1.49	2.97	0.74	0	0	0	0	0	0
diaphragm, fetal, donor1.CNhs11779.10069-101I6	tissue	11.24	0	0	34.51	4.01	0.8	24.89	4.82	0	0.8	0	0	0	0	4.01	0.8	0	0.8	0	0	0	5.62	2.41	0	0.8	0	0	0	0	0
diencephalon, adult.CNhs12610.10193-103E4	tissue	3.75	0.23	0	6.33	1.17	0.47	26.93	10.07	0.47	2.81	0	48.02	0	0	8.43	0.7	0.23	0.7	0	0	0	3.05	3.28	2.34	0.94	0	0.23	0	0	0
diffuse large B-cell lymphoma cell line:CTB-1.CNhs11741.10631-108I1	cell line	3.65	0.36	0	0	0.91	0.18	25.35	5.66	1.82	0.55	0	0	0	0	19.71	6.75	2.19	0.91	0	0	0	1.28	0.36	0.91	0.55	0	0	0	0	0
ductal cell carcinoma cell line:KLM-1.CNhs11100.10438-106E6	cell line	5.09	0	0	5.28	2.35	0.39	13.9	1.57	2.35	0	0	0	0	0	3.33	1.17	0.2	0	0	0	0	0.78	0	0.2	0	0	0	0	0	0
ductal cell carcinoma cell line:MIA Paca2.CNhs11259.10488-107B2	cell line	6.56	0.24	0	1.46	2.19	0.49	3.65	3.4	0.97	0	0	0	0	0	8.98	0.24	0.49	0.24	0	0	0	0.49	0.24	0.49	0.24	0	0	0	0	0
ductus deferens, adult.CNhs12846.10196-103E7	tissue	18.94	0.79	0	2.76	0.39	0	31.57	2.37	0.79	0.79	0	0.39	0	0	9.86	0.39	0.39	0	0	0	0	1.97	1.18	0.79	0.79	0	0.39	0	0	0
duodenum, fetal, donor1, tech_rep1.CNhs11781.10071-101I8	tissue	9.68	0	0	9.68	1.21	0	27.83	6.05	1.21	0	0	0	0	0	2.42	4.84	0	4.84	2.42	2.42	0	0	1.21	1.21	1.21	0	1.21	0	0	0
duodenum, fetal, donor1, tech_rep2.CNhs12997.10071-101I8	tissue	25.92	0	0	21.69	1.59	0.53	28.57	6.88	2.12	0	0	1.06	0	0	6.88	3.7	0	1.59	7.41	0.53	2.12	2.65	1.59	0.53	0	0	0.53	0	0	0
dura mater, adult, donor1.CNhs10648.10041-101F5	tissue	4.42	0.13	0	20.28	5.94	1.01	12.64	8.47	0.63	0.25	0	1.07	0	0	8.28	1.01	0.82	0.51	0	0	0	2.78	2.02	0.95	1.45	0.38	0.32	0	0	0
embryonic kidney cell line: HEK293/SLAM infection, 24hr.CNhs11047.10451-106G1	cell line	15.93	0.6	0.15	6.01	1.65	0	18.79	1.35	3.76	0.6	0	0	0	0	16.69	1.95	2.56	1.35	0.45	0	0	0.75	0.3	0.3	0.75	0	0	0	0	0
embryonic kidney cell line: HEK293/SLAM untreated.CNhs11046.10450-106F9	cell line	7.26	0.21	0	1.14	1.24	0	5.7	0.1	0.62	0	0	0	0	0	9.54	1.45	0.31	0	0.83	0.21	0	0.73	1.14	0.21	0	0	0	0	0	0
embryonic pancreas cell line:1B2C6.CNhs11731.10604-108F1	cell line	9.97	1.33	0	3.32	5.32	0	17.28	0	0.66	0	0	0	0	0	6.65	0	0	0.66	0	0	0	2.66	0	0	1.99	0	0	0	0	0
embryonic pancreas cell line:1C3D3.CNhs11732.10605-108F2	cell line	11.92	0.33	0.33	2.98	3.31	0	7.94	0.33	0.99	0	0	0	0	0	11.58	0.66	0	0	0	0	0	0.99	0	0	0.33	0	0	0	0	0
embryonic pancreas cell line:1C3IKEI.CNhs11733.10606-108F3	cell line	8.16	0.31	0	2.83	4.4	0	15.7	0.31	0.94	0	0	0	0	0	5.65	0	0	0.31	0	0	0	1.26	0.31	0.31	0	0	0	0	0	0
embryonic pancreas cell line:2C6.CNhs11814.10603-108E9	cell line	8.36	1.19	0	0	4.78	0	20.31	0	2.39	0	0	0	0	0	2.39	0	0	0	0	0	0	0	0	1.19	0	0	0	0	0	0
endometrial carcinoma cell line:OMC-2.CNhs11266.10497-107C2	cell line	4.55	0	0	1.71	1.42	0	6.83	0	0.85	0	0	0	0	1.42	9.96	2.28	0.57	0.57	0	0	0	1.42	0.28	0.57	0.57	0	0	0	0	0
endometrial stromal sarcoma cell line:OMC-9.CNhs11249.10448-106F7	cell line	6.8	0.14	0	6.24	4.44	0.14	16.09	2.08	0.28	0	0	0	0	0	6.93	0.69	0	0	0	0	0	1.66	0.28	0.42	0.28	0	0	0	0	0
endometrioid adenocarcinoma cell line:JHUEM-1.CNhs11748.10643-109A4	cell line	5.21	0.17	0	2.26	3.12	0.17	19.79	1.04	2.08	0	0	0	0	0	10.59	3.47	0	0.17	0	0	0	0.35	0	0.17	0	0	0	0	0	0
Endothelial Cells - Aortic, donor0.CNhs10837.11207-116A1	primary cell	4.57	0.2	0	3.38	3.18	0	6.57	1.39	0.8	0	0	0	0	0	11.93	1.19	0.2	0	0	0	0	0.6	0.4	0.4	0.6	0	0	0	0	0
Endothelial Cells - Aortic, donor1.CNhs12495.11263-116G3	primary cell	6.88	0.86	0	6.88	0	0	2.58	0	0.86	0	0	0	0	0	9.46	1.72	0	0	0	0	0	0	2.58	0	0.86	0.86	0	0	1.72	0
Endothelial Cells - Aortic, donor2.CNhs11375.11340-117F8	primary cell	9.03	0.35	0	5.55	1.74	0	5.9	0.69	1.39	0	0	0	0	0	8.68	0	0	0	0	0	0	0	0	0.35	0	0	0	0	0	0
Endothelial Cells - Aortic, donor3.CNhs12022.11412-118E8	primary cell	7.35	0.57	0	4.52	6.22	0	4.52	0	0.57	0	0	0	0	0	16.96	1.7	0	0	0	0	0	0	0	0.57	0.57	0	0	0	0	0
Endothelial Cells - Artery, donor1.CNhs12496.11264-116G4	primary cell	14.68	0	0	6.71	1.68	0	5.04	0.42	1.68	0	0	0	0	0	8.81	0	0	0	0	0	0	0.42	0.42	0.42	0.42	0	0	0	0	0
Endothelial Cells - Artery, donor2.CNhs11977.11341-117F9	primary cell	9.9	0	0	7.98	1.65	0	4.96	1.1	1.38	0	0	0	0	0	9.08	1.1	0.55	0	0	0	0	0	0.28	0	0.28	0	0	0	0	0
Endothelial Cells - Artery, donor3.CNhs12023.11413-118E9	primary cell	8.15	0.21	0	4.39	2.72	0	3.77	0.21	1.88	0	0	0	0	0	11.91	0.84	0.63	0	0	0	0	0.42	0.21	0.42	0	0	0.21	0	0	0
Endothelial Cells - Lymphatic, donor1.CNhs10865.11236-116D3	primary cell	5.17	0	0	1.03	0.78	0.26	24.56	0.26	0.52	0	0	0	0	0	12.4	1.81	0.26	0	0	0	0	0.78	1.03	0.26	0	0.26	0.26	0	0	0.26
Endothelial Cells - Lymphatic, donor2.CNhs11901.11317-117D3	primary cell	7.12	0	0	0.36	0.36	0	27.75	1.07	2.85	0	0	0	0	0	6.05	1.78	0.36	0	0	0	0	1.07	1.07	0.71	0.36	0.36	0	0.36	0	0
Endothelial Cells - Lymphatic, donor3.CNhs11906.11393-118C7	primary cell	8.03	0.67	0	3.68	1.34	0	39.83	0.67	2.01	0	0	0	0	0	7.7	0.67	0.67	0	0	0	0	2.01	0.67	0	0.67	0	0	0	0	0
Endothelial Cells - Microvascular, donor1.CNhs11925.11265-116G5	primary cell	11.28	0.4	0	0.81	1.21	0	5.64	1.61	1.61	0	0	0	0	0	15.31	3.22	0.4	0	0	0	0	0.4	0.81	0	0	0	0	0	0	0
Endothelial Cells - Microvascular, donor2.CNhs11376.11342-117G1	primary cell	8.36	0	0	1.52	0.76	0	4.56	0	0.76	0	0	0	0	0	10.64	2.28	0.76	0	0	0	0	0	0.76	0	0	0	0	0	0	0
Endothelial Cells - Microvascular, donor3.CNhs12024.11414-118F1	primary cell	11.47	0.49	0	0.98	0.98	0	5.12	0.49	1.46	0	0	0	0	0	9.52	0.49	0.73	0.24	0	0	0	0.73	1.22	0.24	0.24	0	0	0	0	0
Endothelial Cells - Thoracic, donor1.CNhs11926.11266-116G6	primary cell	8.09	0.37	0	3.68	1.84	0	10.29	0.37	0.74	0	0	0	0	0	11.77	2.21	0.37	0	0	0	0	1.47	0	0	0	0	0	0	0	0
Endothelial Cells - Thoracic, donor2.CNhs11978.11343-117G2	primary cell	12.96	0	0	11.34	7.29	1.62	3.24	0	3.24	0	0	0	0	0	7.29	3.24	0.81	0	0	0	0	0.81	0.81	0	0	0	0	0	0	0
Endothelial Cells - Umbilical vein, donor1.CNhs10872.11243-116E1	primary cell	7.77	0.18	0	2.14	0.98	0	24.29	2.23	0.45	0	0	0	0	0	8.39	1.16	1.52	0.18	0	0	0	1.07	1.79	0.27	0.63	0.09	0	0	0	0
Endothelial Cells - Umbilical vein, donor2.CNhs11967.11324-117E1	primary cell	13.02	0.9	0	1.8	2.47	0	23.12	1.12	1.35	0.22	0	0	0	0	6.96	0.67	0.22	0.22	0	0	0	2.69	1.57	0.67	1.12	0	0.22	0	0	0
Endothelial Cells - Umbilical vein, donor3.CNhs12010.11400-118D5	primary cell	13.29	0.56	0	1.35	3.72	0	20.04	1.24	0.56	0.11	0	0	0	0	4.95	0.56	0.11	0.11	0	0	0	0.9	0.9	0.23	0.56	0.11	0	0	0	0
Endothelial Cells - Vein, donor1.CNhs12497.11267-116G7	primary cell	12.27	1.53	0	3.07	1.53	0	9.2	0	1.53	0	0	0	0	0	13.8	0	0	0	0	0	0	0	0	0	0	0	0	0	0	0
Endothelial Cells - Vein, donor2.CNhs11377.11344-117G3	primary cell	12.34	0	0	7.59	2.85	0	5.7	0	0	0	0	0	0	0	9.49	1.9	0	0	0	0	0	0	0.95	0	0	0	0	0	0	0
Endothelial Cells - Vein, donor3.CNhs12026.11416-118F3	primary cell	8.24	0	0	7.88	1.47	0	6.23	0.37	1.1	0.18	0	0	0	0	6.05	0.18	0.92	0.18	0	0	0	1.1	0.37	0.18	0.37	0	0	0	0	0
Eosinophils, donor2.CNhs12548.12245-129H4	primary cell	17.13	0	1.32	36.9	14.5	0	17.13	5.27	1.32	0	0	0	0	0	11.86	10.54	2.64	5.27	0	0	0	0	0	0	1.32	0	0	0	0	0
Eosinophils, donor3.CNhs12549.12246-129H5	primary cell	11.63	0	0	65.92	62.04	0	19.39	50.41	3.88	0	0	0	0	0	7.76	3.88	0	3.88	0	0	0	0	0	0	0	0	0	0	0	0
epidermoid carcinoma cell line:A431.CNhs10743.10426-106D3	cell line	7.64	0	0	5.19	3.33	0	8.72	3.53	0.98	0.1	0	0	0	0	4.7	1.57	0	0	0	0	0	1.76	0.78	0.39	1.18	0	0	0	0	0
epidermoid carcinoma cell line:Ca Ski.CNhs10748.10431-106D8	cell line	9.23	0.35	0	5.57	3.48	0.09	5.23	0.35	1.92	0	0	0	0	0	19.15	3.4	0.09	0	0	0	0	1.31	0.78	0.17	1.04	0	0	0	0	0
epididymis, adult.CNhs12847.10197-103E8	tissue	9.26	0.35	0	13.45	2.62	3.67	18.69	10.83	1.05	1.75	0	0.17	0.35	0	9.26	0.7	0.35	0.52	0	0	0	3.49	1.05	0.52	0	0	0.52	0	0	0
epithelioid sarcoma cell line:HS-ES-1.CNhs11247.10443-106F2	cell line	8.43	0.52	0	4.82	2.58	0	3.78	1.89	0.34	0	0	0	0	0	12.55	3.61	0.34	0	0	0	0	1.38	1.38	1.38	0.86	8.08	27	3.44	0.86	0.86
epitheloid carcinoma cell line: HelaS3 ENCODE, biol_rep1.CNhs12325.10815-111B5	cell line	9.87	0.19	0	1.84	1.45	0	6.97	0.19	2.52	0	0	0	0	0	21.67	3.58	0.19	0.1	0	0	0	1.94	0.48	0.48	0.39	0	0	0	0	0
epitheloid carcinoma cell line: HelaS3 ENCODE, biol_rep2.CNhs12326.10816-111B6	cell line	16.66	0.66	0	3.51	1.53	0	6.8	0.22	1.68	0.07	0	0	0	0	19.08	2.56	0.15	0	0	0	0	2.05	0.66	0.73	1.1	0	0	0	0	0
epitheloid carcinoma cell line: HelaS3 ENCODE, biol_rep3.CNhs12327.10817-111B7	cell line	10.02	0.33	0	2.14	1.4	0	4.92	0.16	1.81	0	0	0	0	0	22.58	3.53	0	0	0	0	0	2.3	0.41	0.66	0.33	0	0	0	0	0
Esophageal Epithelial Cells, donor1.CNhs11323.11507-119G4	primary cell	13.96	0.44	0	7.85	6.98	0	2.18	0	0	0	0	0	0	0	9.59	2.62	0	0	0	0	0	1.31	0.44	0.44	0.44	0	0	0	0	0
esophagus, adult, pool1.CNhs10620.10015-101C6	tissue	8.73	0.1	0	15.62	2.81	1.16	15.91	2.72	0	0	0	0	0	0	8.63	1.16	0	0.1	0.1	0	0	1.94	0.97	0.58	0.39	0	0	0	0	0
Ewing's sarcoma cell line:Hs 863.T.CNhs11836.10705-109H3	cell line	7.95	0	0	7.45	1.99	0.5	2.49	0.5	0	0	0	0	0	0	2.98	0.99	0	0	0	0	0	0.99	0.5	0	0	0	0	0	0	0
extraskeletal myxoid chondrosarcoma cell line:H-EMC-SS.CNhs10728.10410-106B5	cell line	3.88	0.09	0	42.01	7.33	1.5	68.32	37.07	3.53	1.5	0	0	0	0	3.09	0.88	0.97	0.62	0	0	0	4.41	19.77	4.32	3.8	0	0	0	0	0
eye, fetal, donor1.CNhs11762.10054-101G9	tissue	14.46	0.45	0	9.94	2.26	0.45	31.18	3.62	0.68	0	0	2.03	0	0	4.75	0.45	0	0.23	0	0	0	2.71	3.62	2.71	0	0	0	0	0	0
Fibroblast - Aortic Adventitial, donor1.CNhs10874.11245-116E3	primary cell	3.42	0.13	0	4.69	1.39	0	3.04	1.27	0.38	0	0	0	0	0	8.23	2.15	0.38	0.51	0	0	0	0.89	0.89	0.63	0.38	0.25	1.27	0	0	0.13
Fibroblast - Aortic Adventitial, donor2 (nuclear fraction).CNhs12581.14332-155F3	primary cell	8.74	0.26	0	6.09	2.12	0.13	7.41	1.46	2.12	0.13	0	0	0	0	13.11	0.93	0.13	0	0	0	0	1.99	0.4	0	1.06	3.97	2.25	0.4	1.06	0
Fibroblast - Aortic Adventitial, donor3 (nuclear fraction).CNhs12400.14311-155C9	primary cell	17.21	0.29	0	17.5	2.58	0	16.93	4.59	3.16	0	0	0	0	0	10.33	1.72	0	0	0	0	0	4.02	1.43	1.15	0.86	4.02	7.46	1.15	0.57	0
Fibroblast - Aortic Adventitial, donor3.CNhs12011.11401-118D6	primary cell	5.32	0.71	0	7.09	2.48	0	2.83	0.35	0.35	0	0	0	0	0	7.09	1.42	0	0	0	0	0	1.77	0	0	0	1.77	4.61	0.35	0	0
Fibroblast - Cardiac, donor1.CNhs12498.11268-116G8	primary cell	7.85	0	0	5.61	2.8	0	2.8	0	2.24	0	0	0	0	0	11.21	1.12	0	0	0	0	0	0.56	0.56	0	0	0	0	0	0	0
Fibroblast - Cardiac, donor2.CNhs11378.11345-117G4	primary cell	7.47	0	0	3.2	0	1.07	3.2	1.07	2.13	0	0	0	0	0	3.2	0	0	0	0	0	0	0	0	2.13	0	1.07	0	0	0	0
Fibroblast - Cardiac, donor3.CNhs12027.11417-118F4	primary cell	8.14	0.25	0	3.21	1.97	0	1.48	0.99	1.48	0	0	0	0	0	8.39	0.99	0.49	0	0	0	0	1.73	0.25	0	0	0.25	0	0	0	0
Fibroblast - Cardiac, donor4.CNhs11909.11452-119A3	primary cell	7.47	0.31	0	1.87	1.24	0	11.52	0.31	0.62	0	0	0	0	0	6.85	0	0	0	0	0	0	3.11	0.93	0.62	1.24	0.31	1.24	0.62	0.31	0
Fibroblast - Cardiac, donor5.CNhs12057.11456-119A7	primary cell	5.93	0	0	2.29	1.75	0	6.74	0.94	0.67	0	0	0	0	0	6.6	0.54	0.27	0.27	0	0	0	1.75	0.67	0.4	0.27	1.35	0.94	0	0.27	0.13
Fibroblast - Cardiac, donor6.CNhs12061.11460-119B2	primary cell	7.68	0.65	0	2.94	0.65	0	8.01	0.65	0.33	0	0	0	0	0	7.68	0.49	0.16	0.16	0	0	0	0.33	0.98	0.33	0.33	1.47	3.92	0	0.49	0.33
Fibroblast - Choroid Plexus, donor1.CNhs11319.11492-119E7	primary cell	12.41	0.15	0	2.42	2.12	0	6.51	0.3	0.91	0	0	0	0	0	11.5	1.51	0.91	0.15	0	0	0	1.66	0.3	1.51	0.3	0	0	0	0.15	0
Fibroblast - Choroid Plexus, donor2.CNhs12344.11572-120E6	primary cell	4.03	0.58	0	0	2.3	0	6.91	2.88	0.58	0	0	0	0	0	4.61	1.15	1.73	0.58	0	0	0	1.73	0	4.03	0.58	0	0	0	0	0
Fibroblast - Conjunctival, donor1.CNhs11339.11531-120A1	primary cell	9.84	0.47	0	6.8	8.9	0.23	4.91	0.47	0.23	0	0	0	0	0	8.67	0.23	0.47	0.23	0	0	0	1.41	0	0.23	0.23	0.23	0.47	0	0	0
Fibroblast - Dermal, donor1.CNhs12499.11269-116G9	primary cell	7.8	0	0	2.19	2.5	0.31	3.13	0.31	0.31	0	0	0	0	0	8.12	1.25	0	0	0	0	0	0.62	0.94	0	0	10.93	4.99	2.81	0.62	0.94
Fibroblast - Dermal, donor2.CNhs11379.11346-117G5	primary cell	11.98	0	0	3.42	0.57	0.57	4.56	0.57	0.57	0	0	0	0	0	6.85	1.14	0	0	0	0	0	0	0	0	0	11.98	3.42	2.28	1.71	0.57
Fibroblast - Dermal, donor3.CNhs12028.11418-118F5	primary cell	4.93	0.15	0	1.2	1.79	0.15	1.35	0.15	0	0	0	0	0	0	7.77	0.45	0	0	0	0	0	0.15	0.45	0	0	11.51	0.9	3.44	1.05	2.24
Fibroblast - Dermal, donor4.CNhs12052.11450-119A1	primary cell	9.63	0.47	0	2.7	3.41	0	9.98	0.35	0.35	0.12	0	0	0	0	5.52	0.23	0.12	0	0	0	0	0.47	1.06	0.94	0.12	11.98	6.22	1.64	3.64	1.41
Fibroblast - Dermal, donor5.CNhs12055.11454-119A5	primary cell	7.61	0.97	0	4.69	2.43	0	6.96	0.81	0.65	0	0	0	0	0	2.59	0.16	0.16	0	0	0	0	0.81	0.49	0.65	0.16	11.82	3.24	3.4	2.75	1.94
Fibroblast - Dermal, donor6.CNhs12059.11458-119A9	primary cell	5.48	0.28	0	3.65	3.79	0.14	8.84	0.98	0.42	0	0	0	0	0	3.65	0	0.14	0	0	0	0	0.7	1.54	0.56	0.28	14.47	3.23	3.23	2.95	1.69
Fibroblast - Gingival, donor1.CNhs10866.11237-116D4	primary cell	3.47	0.41	0	2.04	2.25	0	6.94	0	0.41	0	0	0	0	0	8.57	0.41	0	0	0	0	0	1.63	0.41	0.61	0.2	10	10.41	1.43	1.84	0.61
Fibroblast - Gingival, donor2.CNhs11961.11318-117D4	primary cell	8.72	0.49	0	1.35	1.6	0	7.99	0.86	0.49	0.12	0	0	0	0	4.54	0.25	0	0.12	0	0	0	0.98	1.35	0.61	0.49	4.54	4.3	0.25	0.61	0.37
Fibroblast - Gingival, donor3.CNhs12006.11394-118C8	primary cell	6.72	0.1	0	5.99	3.41	0	4.76	0.21	0.72	0	0	0	0	0	5.79	0.31	0.1	0.1	0	0	0	3	1.03	0.31	0.72	2.38	2.89	0	0.62	0
Fibroblast - Gingival, donor4 (GFH2).CNhs10848.11222-116B7	primary cell	2.38	0	0	2.38	1.19	0	2.38	2.38	0	0	0	0	0	0	8.32	1.19	0	1.19	0	0	0	0	1.19	2.38	0	5.94	2.38	0	0	0
Fibroblast - Gingival, donor5 (GFH3).CNhs11952.11303-117B7	primary cell	12.61	0.25	0	2.47	1.24	0	7.42	0.99	0.49	0	0	0	0	0	4.2	0.25	0.25	0.49	0	0	0	2.72	0.74	0.49	0.74	1.24	1.98	0.49	0	0.49
Fibroblast - Lymphatic, donor1.CNhs11322.11506-119G3	primary cell	20.02	0.91	0	2.73	1.82	0	2.73	0	0.91	0	0	0	0	0	13.65	0	0	0	0	0	0	0.91	0	0	0	0.91	1.82	0	0	0
Fibroblast - Lymphatic, donor3.CNhs12118.11667-122G2	primary cell	17.97	0.72	0	3.59	2.87	0	1.44	0	0	0	0	0	0	0	7.19	0	0	0	0	0	0	0	0	0	0	0.72	0.72	0	0	0
Fibroblast - Periodontal Ligament, donor1.CNhs10867.11238-116D5	primary cell	7.41	0.51	0	0.51	2.19	0	10.1	0.17	0.17	0	0	0	0	0	6.57	0.17	0.17	0	0	0	0	0.84	0.51	0.34	0.17	9.26	6.57	0.67	0.51	0.67
Fibroblast - Periodontal Ligament, donor2.CNhs11962.11319-117D5	primary cell	14.89	0.88	0	4	4.63	0.13	11.64	0.5	0.25	0.13	0	0	0	0	5.38	0	0	0.13	0	0	0	1.5	1.5	0.5	0.63	13.14	3.5	1	1.5	0.88
Fibroblast - Periodontal Ligament, donor3.CNhs11907.11395-118C9	primary cell	10.81	0	0	4.16	3.6	0	7.2	0.28	0.83	0	0	0	0	0	7.76	0.83	0	0	0	0	0	1.66	0.55	1.39	1.11	12.47	7.2	1.66	1.11	0.83
Fibroblast - Periodontal Ligament, donor4 (PL29).CNhs12493.11223-116B8	primary cell	7.9	0.88	0	1.76	1.32	0	7.47	0.44	0	0	0	0	0	0	3.51	0.44	0	0	0	0	0	1.76	0.44	0	0	1.76	3.95	0	0	0
Fibroblast - Periodontal Ligament, donor5 (PL30).CNhs11953.11304-117B8	primary cell	8.58	0	0	4.29	1.84	0	3.06	0.61	1.23	0	0	0	0	0	5.52	0.92	0	0	0	0	0	0.92	0.61	0	0.31	3.06	1.53	0	0.92	0.31
Fibroblast - Periodontal Ligament, donor6 (PLH3).CNhs11996.11380-118B3	primary cell	8.86	0.15	0	1.8	0.15	0	4.8	0.3	0.75	0	0	0	0	0	5.71	0	0.3	0.15	0	0	0	2.4	0.6	0.75	0.3	1.95	1.5	1.2	0.75	0.15
Fibroblast - Pulmonary Artery, donor1.CNhs10878.11250-116E8	primary cell	1.81	0.23	0	2.27	1.02	0	2.95	0.79	0.45	0	0	0	0	0	7.26	1.13	0.23	0.23	0	0	0	0.34	0.45	0	0.11	0	1.47	0	0	0
Fibroblast - skin dystrophia myotonica, donor1 (nuclear fraction).CNhs12405.14329-155E9	primary cell	14.89	1.08	0	14.17	1.61	0.18	14.35	11.12	2.69	0.36	0	0	0	0	5.74	1.08	0.18	0.18	0	0	0	3.23	1.44	0.54	1.26	24.76	7.35	2.69	2.87	4.84
Fibroblast - skin dystrophia myotonica, donor1.CNhs11353.11556-120C8	primary cell	2.56	0	0	8.97	1.07	0	5.54	0.85	0.21	0	0	0	0	0	5.55	0.43	0.21	0.64	0	0	0	1.49	1.92	0.43	0.43	2.99	2.14	0.85	0.43	0
Fibroblast - skin dystrophia myotonica, donor2.CNhs11354.11557-120C9	primary cell	4.66	0	0	9.75	1.7	0.21	3.39	0.21	0.21	0	0	0	0	0	5.09	0.42	0.21	0	0	0	0	2.33	0.21	0.42	0.42	3.6	1.06	1.48	0.42	0.64
Fibroblast - skin dystrophia myotonica, donor3 (nuclear fraction).CNhs12399.14308-155C6	primary cell	10.8	0.9	0	16.51	2.1	0.3	5.4	9	0	0	0	0	0	0	6.3	1.5	0.3	0	0	0	0	1.2	1.2	1.2	0.3	14.7	9.9	5.1	3.3	5.1
Fibroblast - skin dystrophia myotonica, donor3.CNhs11913.11560-120D3	primary cell	4.84	0.21	0	10.51	2.27	0.1	8.55	1.55	0.52	0	0	0	0	0	6.6	0.62	0.1	0.1	0	0	0	1.75	0.82	0.21	0.31	6.9	3.3	1.75	0.72	0.82
Fibroblast - skin normal, donor1 (nuclear fraction).CNhs12403.14323-155E3	primary cell	14.17	0.26	0	19.58	2.83	0.77	14.43	7.99	1.55	0	0	0	0	0	6.96	1.03	0	0	0	0	0	2.06	1.03	0.77	1.8	5.67	2.06	0	0.77	0.52
Fibroblast - skin normal, donor1.CNhs11351.11553-120C5	primary cell	6.51	0.19	0	7.44	2.05	0.19	5.03	0.37	0.37	0	0	0	0	0	3.91	0.19	0	0.19	0	0	0	1.49	0.56	0	0.74	1.86	2.23	0.37	0	0
Fibroblast - skin normal, donor2 (nuclear fraction).CNhs12582.14302-155B9	primary cell	10.63	0.17	0	10.3	1.18	0.34	9.62	5.57	0.34	0.17	0	0	0	0	5.91	0.68	0	0.17	0	0	0	3.04	1.52	0.51	0.84	20.76	14.18	3.54	1.86	2.19
Fibroblast - skin normal, donor2.CNhs11914.11561-120D4	primary cell	5.75	0.1	0	7.5	1.75	0.29	4.48	0.19	0.49	0	0	0	0	0	5.65	0.58	0	0	0	0	0	1.46	1.07	0.49	0.49	3.99	3.31	0.49	0.68	0.39
Fibroblast - skin spinal muscular atrophy, donor1 (nuclear fraction).CNhs12404.14326-155E6	primary cell	15.4	0.5	0	15.9	2.52	0	16.91	8.58	0.76	0.25	0	0	0	0	7.07	1.01	0.25	0.25	0	0	0	1.01	2.27	0	0.5	13.88	6.06	2.52	4.29	1.77
Fibroblast - skin spinal muscular atrophy, donor1.CNhs11074.11555-120C7	primary cell	3.96	0.09	0	8.38	1.38	0.37	10.68	0.92	1.01	0	0	0	0	0	4.79	0.64	0.18	0	0	0	0	1.2	1.2	0.28	0.74	4.6	1.56	0.74	0.46	0.18
Fibroblast - skin spinal muscular atrophy, donor2.CNhs11911.11558-120D1	primary cell	3.07	0.16	0	10.18	1.29	0.32	11.64	0.32	0.32	0.16	0	0	0	0	9.38	1.45	0.48	0	0	0	0	1.78	1.94	0.97	0.81	0.97	1.45	0	0	0
Fibroblast - skin spinal muscular atrophy, donor3 (nuclear fraction).CNhs12398.14305-155C3	primary cell	18.46	0.36	0	26.27	3.2	0.71	15.63	20.59	0.36	0	0	0	0	0	8.17	1.78	0	0	0	0	0	2.13	2.13	0.36	1.07	11.36	6.39	2.49	1.42	1.42
Fibroblast - skin spinal muscular atrophy, donor3.CNhs11912.11559-120D2	primary cell	4.74	0.1	0	5.34	1.51	0	6.66	0.81	0.1	0.1	0	0	0	0	9.37	1.01	0.2	0	0	0	0	2.02	0.4	0.2	0.5	3.53	3.32	1.11	0.6	0.81
Fibroblast - skin walker warburg, donor1.CNhs11352.11554-120C6	primary cell	4.92	0	0	6.78	1.02	0.34	2.38	0.17	0.17	0	0	0	0	0	8.48	0.34	0.51	0	0	0	0	1.87	0.51	0.34	0.68	1.53	1.36	0.34	0.51	0
fibrosarcoma cell line:HT-1080.CNhs11860.10758-110E2	cell line	7.4	0.14	0	1.23	1.37	0	8.35	0.82	0.27	0	0	0	0	0	10	0.41	0	0	0	0	0	0.96	0.55	0.69	0	9.04	6.3	1.1	0.96	1.1
fibrous histiocytoma cell line:GCT TIB-223.CNhs11842.10711-109H9	cell line	9.34	0.6	0	2.58	3.58	0.2	9.34	0.4	0.2	0	0	0	0	0	5.76	0.99	0.2	0	0	0	0	1.59	0.4	0.6	0	0.2	0	0	0	0
frontal lobe, adult, pool1.CNhs10647.10040-101F4	tissue	11.21	0.25	0.06	4.12	0.89	0.38	49.26	13.3	1.27	0.63	0	37.8	0	0	10.32	0.82	0.38	0.51	0	0	0	4.56	2.28	2.09	1.52	0.25	0.32	0	0	0
gall bladder carcinoma cell line:TGBC14TKB.CNhs11256.10470-106I2	cell line	15.06	0.2	0	4.11	1.56	0.2	6.44	1.76	0.59	0.59	0	0	0	0	13.49	3.52	0	0.2	0.2	0.2	0	1.96	0.2	0.59	0.59	0	0	0	0	0
gall bladder carcinoma cell line:TGBC2TKB.CNhs10733.10415-106C1	cell line	5.69	0.16	0	1.6	1.84	0	8.9	0.88	0.56	0.08	0	0	0	0	13.87	2.16	0.16	0.08	0	0	0	0.96	0.88	0.16	0.16	0.08	0	0	0	0
gall bladder, adult.CNhs12848.10198-103E9	tissue	9.39	0.43	0	16.44	1.71	1.49	13.44	7.47	0.85	0	0	0	0	0	8.97	3.84	0.21	0.21	0.43	0	0	2.56	0.64	1.49	0.43	0	0.21	0	0	0
gastric adenocarcinoma cell line:MKN1.CNhs11737.10614-108G2	cell line	8.99	0	0	8.99	2	0.4	1	3	0.2	0	0	0	0	0	14.99	3.2	0	0	0	0	0	0.8	0.4	0	0.2	0	0	0	0	0
gastric adenocarcinoma cell line:MKN45.CNhs11819.10612-108F9	cell line	10.37	0.14	0	7.78	3.46	0.14	5.19	0.72	0.43	0	0	0	0	0	12.25	0.72	0.14	0	0	0	0	0.58	0.86	0.14	0.29	0	0	0	0	0
gastric cancer cell line:AZ521.CNhs11286.10549-107H9	cell line	6.3	0.23	0	4.58	3.32	0.11	16.95	1.72	1.15	0.23	0	0	0	0	15.81	1.37	0	0.11	0	0	0	1.83	0.69	1.26	0.11	0	0	0	0	0
gastrointestinal carcinoma cell line:ECC12.CNhs11738.10615-108G3	cell line	7.21	0	0	43.41	3.43	4.63	60.22	30.03	1.2	3.26	0	0	0	0.17	10.3	0.17	0.17	0.51	84.6	2.57	3.6	3.78	1.03	2.06	1.37	0	0	0	0	0
giant cell carcinoma cell line:LU65.CNhs11274.10487-107B1	cell line	7.78	0.14	0	0.58	0.86	0	4.61	0	1.58	0	0	0	0	0	6.34	1.44	0	0	0	0	0	0	0	0.14	0	0	0	0	0	0
giant cell carcinoma cell line:Lu99B.CNhs10751.10433-106E1	cell line	9.07	0.12	0	2.98	3.48	0.25	7.33	1.12	1.49	0.12	0	0	0	0	7.58	0.37	1.49	0.75	0	0	0	2.11	2.98	0.87	0.75	2.98	2.11	0.87	0	0.5
Gingival epithelial cells, donor1 (GEA11).CNhs11061.11221-116B6	primary cell	4.83	0	0	2.9	0.58	0.19	4.06	0	0.58	0	0	0	0	0	11.02	4.64	0	0	0	0	0	1.16	0	0.19	0.39	0	0	0	0	0
Gingival epithelial cells, donor2 (GEA14).CNhs11896.11302-117B6	primary cell	8.46	0	0	3	2.45	0	4.64	0.55	0	0	0	0	0	0	10.64	3.27	0	0.27	0	0	0	0.55	1.36	0.27	0	0	0	0	0	0
Gingival epithelial cells, donor3 (GEA15).CNhs11903.11379-118B2	primary cell	5.45	0.29	0	2.29	2.01	0	3.73	0	0.29	0	0	0	0	0	10.9	4.3	0.57	0	0	0	0	1.43	1.43	0	1.43	0	0	0	0	0
glassy cell carcinoma cell line:HOKUG.CNhs11824.10688-109F4	cell line	11.08	0.47	0	4.24	4.01	0	17.44	0	0.47	0	0	0	0	0	12.02	2.12	0	0	0	0	0	2.12	0.47	0.47	0.71	0	0	0	0	0
glioblastoma cell line:A172, tech_rep2.CNhs11248.10444-106F3	cell line	2.72	0.27	0	18.75	4.62	0.41	12.51	1.36	0.82	0	0	0	0	0	14.41	5.44	0.14	0	0	0	0	2.31	2.04	1.09	0.54	0	0	0	0	0
glioblastoma cell line:A172.CNhs11185.10444-106F3	cell line	5.75	0.52	0	16.84	4.39	1.05	12.34	1.88	0.52	0.1	0	0	0	0	14.64	5.44	0.21	0.1	0	0	0	1.99	1.05	1.15	0.31	0	0	0	0	0
glioblastoma cell line:T98G.CNhs11272.10485-107A8	cell line	6.83	0.31	0	4.39	2.75	0.2	5.51	0.2	0.92	0.1	0	0	0	0	11.12	2.55	0.41	0.2	0	0	0	1.02	0.71	0.31	0.71	0.1	0.1	0	0	0
glioma cell line:GI-1.CNhs10731.10413-106B8	cell line	6.93	0	0	14.16	2.6	1.16	6.94	1.44	0	0	0	0	0	0	9.54	1.44	0	0	0	0	0	3.18	0.87	0.29	1.44	3.47	2.89	0	0	0
globus pallidus - adult, donor10196.CNhs13801.10175-103C4	tissue	5.4	0	0	7.81	1.8	0.6	40.23	5.4	0	0.6	0	125.48	0.6	0	5.4	0	0	0.6	0	0	0	3	1.2	1.8	1.2	0	0	0	0	0
globus pallidus, adult, donor10252.CNhs12319.10161-103A8	tissue	21.08	0.96	0	9.31	3.29	0.96	52.58	6.3	1.92	0.55	0	67.49	0.14	0	7.94	0.68	0.14	0.27	0	0	0	3.56	2.33	0.82	0.68	0	0.27	0	0	0
granulocyte macrophage progenitor, donor1.CNhs12519.12131-128D7	primary cell	8.94	1.28	0	31.94	16.61	2.55	19.16	16.61	3.83	0	0	0	0	0	17.88	0	1.28	1.28	0	0	0	1.28	16.61	1.28	1.28	10.22	1.28	3.83	2.55	3.83
granulosa cell tumor cell line:KGN.CNhs11740.10624-108H3	cell line	4.3	0	0	17.62	1.72	0	6.45	2.15	0.43	0	0	0	0	0	4.73	0.86	0.86	0.43	0	0	0	3.44	0.86	0	0.43	0	0	0	0	0
H9 Embryoid body cells, melanocytic induction, day00, biol_rep1 (H9EB-1 d0).CNhs12822.12627-134E8	time course	8.48	0.23	0	1.39	1.86	0	17.89	1.86	0.35	0.12	0	4.19	0	0	6.04	0.46	2.32	0.58	0.12	0	0	0.93	6.39	0.81	0	0	0	0	0	0
H9 Embryoid body cells, melanocytic induction, day00, biol_rep2 (H9EB-2 d0).CNhs12825.12725-135G7	time course	7.05	0	0	3.52	2.8	0.31	23.63	6.01	0.83	0.41	0	18.96	0	0	4.66	0.41	1.66	1.24	0.21	0	0	1.35	5.6	1.14	0.52	0	0.21	0	0	0
H9 Embryoid body cells, melanocytic induction, day00, biol_rep3 (H9EB-3 d0).CNhs12908.12823-136I6	time course	8.33	0.25	0	1.26	0.5	0	12.61	1.01	0	0	0	1.52	0	0	6.56	1.26	1.26	0.76	0.25	0	0	1.51	4.79	0.76	0	0	0	0	0	0
H9 Embryonic Stem cells, biol_rep2 (H9ES-2).CNhs12824.12724-135G6	time course	8.78	0.12	0	0.49	0.61	0	21.96	1.71	0.61	0.37	0	0.73	0	0	5.37	0.37	0.98	0.73	0	0	0	1.1	8.29	1.34	0.24	0	0	0	0	0
H9 Embryonic Stem cells, biol_rep3 (H9ES-3).CNhs12837.12822-136I5	time course	5.83	0.13	0	0.66	1.59	0	15.9	1.72	0.4	0.27	0	0.13	0	0	7.02	0.8	1.86	0.8	0	0	0	1.19	6.23	2.25	0.13	0	0.4	0	0	0
Hair Follicle Dermal Papilla Cells, donor1.CNhs12501.11271-116H2	primary cell	6.26	1.56	0	10.95	3.13	0	0	0	0	0	0	0	0	0	20.34	1.56	0	0	0	0	0	0	0	0	0	3.13	0	1.56	0	0
Hair Follicle Dermal Papilla Cells, donor2.CNhs11979.11348-117G7	primary cell	11.58	0	0	13.51	3.86	0	2.57	0	1.29	0	0	0	0	0	5.79	0	0.64	0	0	0	0	1.93	0	0.64	0	2.57	1.93	0	0	0
Hair Follicle Dermal Papilla Cells, donor3.CNhs12030.11420-118F7	primary cell	11.05	0	0	2.76	1.38	0	1.38	0	6.91	0	0	0	0	0	19.34	1.38	0	0	0	0	0	2.76	0	0	0	9.67	0	0	1.38	1.38
Hair Follicle Outer Root Sheath Cells, donor1.CNhs12339.11504-119G1	primary cell	8.36	0.93	0	6.97	2.32	0	3.25	2.79	1.86	0	0	0	0	0	5.11	1.39	0	0	0	0	0	1.86	1.39	0	0.46	2.79	3.25	0	0	0
Hair Follicle Outer Root Sheath Cells, donor2.CNhs12347.11584-120F9	primary cell	5.78	0	0	2.89	0.72	0	2.16	0	1.44	0	0	0	0	0	5.78	0	0	0	0	0	0	0.72	0.72	0	0	1.44	0	0	0.72	0
hairy cell leukemia cell line:Mo.CNhs11843.10712-109I1	cell line	7.1	0	0	4.21	5.78	0	13.93	3.68	0.53	0.26	0	0	0	0	9.99	7.36	2.89	2.63	0	0	0	0.53	1.05	0.26	0.26	0	0	0	0	0
heart - mitral valve, adult.CNhs12855.10205-103F7	tissue	15.64	0.56	0	33.23	5.59	0.84	29.61	15.08	0.84	0	0	0	0	0	8.1	0.84	0.84	0.56	0	0	0	3.07	2.79	0.28	1.12	0	0	0	0	0.28
heart - pulmonic valve, adult.CNhs12856.10206-103F8	tissue	9.85	0.23	0	26.58	3.44	1.6	16.96	4.58	0.23	0.23	0	0	0	0	10.08	0.46	0.23	0	0	0	0	5.96	0.69	1.6	1.37	0	0.46	0	0	0
heart - tricuspid valve, adult.CNhs12857.10207-103F9	tissue	11.49	0	0	14.36	3.59	0.72	30.87	5.74	1.44	0.72	0	0	0	0	6.46	0.72	0	0	0	0	0	2.87	0.72	0	0	1.44	0	0.72	0	0
heart, adult, diseased post-infarction, donor1.CNhs11757.10050-101G5	tissue	8.99	0.2	0	12.58	3.59	0.6	4.99	1.2	0.4	0	0	0	0	0	5.79	0.2	0	0	0	0	0	0.4	0.8	0.6	0.6	0.2	0	0.2	0	0
heart, adult, diseased, donor1.CNhs11758.10051-101G6	tissue	6.44	0	0	33.91	2.15	0.86	4.29	1.29	0.43	0	0	0	0	0	9.87	1.72	0	0	0	0	0	0.86	0.43	0.43	0	0	0.43	0	0	0
heart, adult, pool1.CNhs10621.10016-101C7	tissue	6.25	0.22	0	8.48	1.79	0	8.49	0.67	0	0	0	0	0	0	8.93	0.67	0	0	0	0	0	1.56	0	0.45	0.67	0	0	0	0	0
heart, fetal, pool1.CNhs10653.10046-101G1	tissue	15.86	0.47	0	9.2	2.49	0.07	27.01	4.37	0.34	0.07	0	0	0	0	6.52	0.74	0.47	0.54	0	0	0	4.3	1.34	0.6	0.54	0.6	0.34	0	0	0.07
Hep-2 cells mock treated, biol_rep1.CNhs13479.11898-125E8	cell line	8.04	0.24	0	1.77	0.59	0	0.71	0.12	0.83	0.12	0	0	0	0	10.41	1.18	0.12	0	0	0	0	0.71	0	0.24	0	0	0	0	0	0
Hep-2 cells mock treated, biol_rep2.CNhs13500.11899-125E9	cell line	7.42	0.34	0	1.35	0	0	0.51	0	0.34	0	0	0	0	0	7.75	1.69	0.34	0	0	0	0	0.67	0.34	0.17	1.01	0	0	0	0	0
Hep-2 cells mock treated, biol_rep3.CNhs13501.11900-125F1	cell line	8.44	0.48	0	0.96	0.48	0	0.72	0.24	0.96	0	0	0	0	0	6.51	0.96	0	0	0	0	0	1.45	0	0.72	0.48	0	0	0	0	0
Hep-2 cells treated with Streptococci strain 5448, biol_rep1.CNhs13477.11890-125D9	cell line	7.61	0.44	0	1.54	0.77	0	1.1	0.11	0.88	0	0	0	0	0	8.71	1.43	0	0	0	0	0	0.22	0.33	0.11	0.22	0	0	0	0	0
Hep-2 cells treated with Streptococci strain 5448, biol_rep2.CNhs13496.11891-125E1	cell line	8.93	0.44	0	1.09	0.87	0	1.31	0	0.44	0	0	0	0	0	9.8	1.09	0	0	0	0	0	0.65	0	0.22	0.65	0	0	0	0	0
Hep-2 cells treated with Streptococci strain 5448, biol_rep3.CNhs13497.11892-125E2	cell line	6.41	0.47	0	0.71	0.47	0	0.95	0	1.42	0	0	0	0	0	8.54	0.95	0	0	0	0	0	0.71	0	0	0	0	0	0	0	0
Hep-2 cells treated with Streptococci strain JRS4, biol_rep1.CNhs13478.11894-125E4	cell line	7.82	0.54	0	0.67	0.94	0	1.07	0.27	0.54	0	0	0	0	0	11.6	1.75	0	0	0	0	0	0.67	0.27	0	0	0	0	0	0	0
Hep-2 cells treated with Streptococci strain JRS4, biol_rep2.CNhs13498.11895-125E5	cell line	8.05	0.78	0	1.57	0.78	0	1.57	0	0.2	0	0	0	0	0	8.63	0.39	0	0	0	0	0	0.39	0	0.2	0.2	0	0	0	0	0
Hep-2 cells treated with Streptococci strain JRS4, biol_rep3.CNhs13499.11896-125E6	cell line	7.31	0.38	0	0.77	0.38	0	0.38	0	0	0	0	0	0	0	8.85	1.15	0	0	0	0	0	0	0	0	0.38	0	0	0	0	0
hepatic mesenchymal tumor cell line:LI90.CNhs11868.10778-110G4	cell line	8.65	0.36	0	5.76	1.08	0	6.84	0.36	0.72	0	0	0	0	0	2.88	0	0	0	0	0	0	1.8	0.72	0	0.72	0	0.36	0	0	0
Hepatic Sinusoidal Endothelial Cells, donor1.CNhs12075.11521-119H9	primary cell	6.64	0	0	0	0.74	0	16.97	0	2.21	0	0	0	0	0	8.12	1.48	0	0	0	0	0	0.74	0.74	0.74	0	0	0.74	0	0	0
Hepatic Sinusoidal Endothelial Cells, donor2.CNhs12092.11601-120H8	primary cell	14.02	0	0	2.8	2.8	0	2.8	0	1.4	0	0	0	0	0	4.21	0	0	0	0	0	0	0	0	2.8	0	0	1.4	0	0	0
Hepatic Stellate Cells (lipocyte), donor1.CNhs11335.11524-119I3	primary cell	13.99	0	0	2.06	5.76	0	2.47	0.41	0	0	0	0	0	0	7.41	1.65	0	0.82	0	0	0	0.41	0	0	0	0	0.41	0	0	0
Hepatic Stellate Cells (lipocyte), donor2.CNhs12093.11604-120I2	primary cell	16.17	1.47	0	2.94	4.41	0	0	0	2.94	0	0	0	0	0	11.76	0	0	0	0	0	0	1.47	0	0	0	0	0	0	0	0
hepatoblastoma cell line:HuH-6.CNhs11742.10633-108I3	cell line	6.99	1.16	0	1.16	2.33	0	52.42	1.16	4.66	0	0	0	0	0	0	0	0	0	0	0	0	1.16	0	0	0	0	0	0	0	0
hepatocellular carcinoma cell line: HepG2 ENCODE, biol_rep1.CNhs12328.10818-111B8	cell line	11.74	0.47	0	0.47	1.5	0	12.85	0.32	1.65	0	0	0	0	0	4.73	1.02	0	0	0	0	0	0.55	0.39	0.16	0.24	0	0	0	0	0
hepatocellular carcinoma cell line: HepG2 ENCODE, biol_rep2.CNhs12329.10819-111B9	cell line	9.4	0.41	0	0.74	1.32	0	11.45	0.41	1.24	0.16	0	0	0	0	5.11	0.74	0.08	0.16	0	0	0	0.74	0.41	0	0	0	0	0	0	0
hepatocellular carcinoma cell line: HepG2 ENCODE, biol_rep3.CNhs12330.10820-111C1	cell line	11.73	0.47	0	0.47	1.35	0	14.02	0.47	1.95	0	0	0	0	0	4.52	1.08	0.13	0.13	0	0	0	0.27	0.27	0.13	0.07	0	0	0	0	0
Hepatocyte, donor1.CNhs12340.11523-119I2	primary cell	6.34	2.54	0	1.27	1.27	0	6.35	0	2.54	0	0	0	0	0	1.27	1.27	0	0	0	0	0	0	0	0	0	0	0	0	0	0
Hepatocyte, donor2.CNhs12349.11603-120I1	primary cell	9.83	0.98	0	2.95	0.98	0	6.88	0	0.98	0	0	0	0	0	4.91	3.93	0	0	0	0	0	0.98	0	0	1.97	0	0	0	0	0
Hepatocyte, donor3.CNhs12626.11684-122I1	primary cell	5.32	0	0	1.77	1.18	0	13.58	0	1.77	0	0	1.18	0	0	5.91	0.59	0	0	0	0	0	1.18	0.59	1.77	0	0	0	0	0	0
hepatoma cell line:Li-7.CNhs11271.10484-107A7	cell line	5.22	0.2	0	7.09	2.36	0.1	14.48	0.69	1.67	0	0	0.1	0	0.1	9.94	1.28	0.59	0.79	0.3	0	0	1.08	0.39	0.1	0.2	0	0	0	0	0
hereditary spherocytic anemia cell line:WIL2-NS.CNhs11891.10808-111A7	cell line	8.38	0.08	0	2.54	5.08	0	14.06	3.81	0.68	0.17	0	0	0	0	16.43	7.37	1.02	0.68	0	0	0	0.42	0.93	0.17	0.34	0	0	0	0	0
HES3-GFP Embryonic Stem cells, cardiomyocytic induction, day00, biol_rep3 (UH-3).CNhs13738.13366-143F9	time course	3.28	0.73	0	0.36	0.73	0	17.15	1.82	0.36	0.36	0	1.09	0.36	0	8.03	0	2.19	0.73	0	0	0	0.36	6.93	1.46	0	0	0	0	0	0
hippocampus - adult, donor10196.CNhs13795.10169-103B7	tissue	7.95	0.8	0	8.75	3.18	0	59.64	16.7	1.59	2.39	0	120.08	0	0	4.77	0	0	0	0	0	0	3.18	0.8	2.39	0.8	0	0	0	0	0
hippocampus, adult, donor10252.CNhs12312.10153-102I9	tissue	24.65	0.82	0	24.79	2.72	4.09	73.55	18.12	2.86	3.81	0	97.39	0	0	10.08	1.23	0.27	0.95	0	0	0	4.9	1.36	1.91	1.09	0	0.14	0	0	0
Hodgkin's lymphoma cell line:HD-Mar2.CNhs11715.10435-106E3	cell line	7.5	0	0	3.53	6.62	0	32.23	5.3	0.88	0.88	0	0	0	0	23.4	2.65	2.21	0	0	0	0	2.21	11.48	0	0.88	26.05	5.3	0.44	4.41	1.32
immature langerhans cells, donor1.CNhs13537.11904-125F5	primary cell	2.47	0	0	84.37	18	1.12	5.61	3.6	6.75	0.22	0	0	0	0	10.35	8.55	1.35	3.6	0	0	0	2.92	0.22	0	0.9	5.62	1.57	6.75	0.45	2.02
immature langerhans cells, donor2.CNhs13480.11905-125F6	primary cell	13.93	0	0	155.53	30.95	5.42	6.19	20.12	5.42	0	0	0	0	0	13.93	12.38	0	4.64	0	0	0	2.32	0	0	0	2.32	0	0	0	1.55
insula, adult, pool1.CNhs10646.10039-101F3	tissue	10.93	0.49	0	6.68	1.52	0.61	43.74	17.01	1.76	0.67	0	43.25	0	0	9.23	0.36	0.85	0.3	0	0	0	4.8	2.73	1.76	2.13	0.06	0.12	0	0.06	0
Intestinal epithelial cells (polarized), donor1.CNhs10875.11246-116E4	primary cell	4.43	0.12	0.12	0.98	1.11	0	5.65	0.12	0.61	0	0	0	0	0	8.86	3.44	0.37	0	0.25	0	0	0.61	0.12	0.12	0.25	0	0	0	0	0
iPS differentiation to neuron, control donor C11-CRL2429, day00, rep2.CNhs13822.13425-144D5	time course	3.38	0.48	0	2.09	2.57	0	14.47	3.7	2.57	0.32	0	0.64	0	0	7.72	0.48	0.96	1.29	0	0	0	0.16	6.11	1.45	0.32	0	0.32	0	0	0
iPS differentiation to neuron, control donor C32-CRL1502, day00, rep1.CNhs13826.13433-144E4	time course	5.64	0.14	0	1.79	2.06	0	20.08	2.75	1.79	0.41	0	0.28	0	0	8.25	1.1	0.69	2.06	0	0	0	0.41	7.84	1.24	0.14	0	0	0	0	0
iPS differentiation to neuron, control donor C32-CRL1502, day00, rep2.CNhs13839.13437-144E8	time course	5.4	0.42	0	0.83	2.91	0.42	24.1	2.08	2.91	0.42	0	0.83	0	0	9.14	1.25	3.32	2.91	0	0	0	0	5.4	0.42	0	0	0	0	0	0
Iris Pigment Epithelial Cells, donor1.CNhs12596.11530-119I9	primary cell	8.58	0.34	0	0.69	1.89	0	6	0.34	0.51	0	0	0	0	0	6.52	0.69	0.34	0	0	0	0	1.54	0.51	0.86	0.17	0	0.34	0	0	0
Keratinocyte - epidermal, donor1.CNhs11064.11272-116H3	primary cell	5.49	0	0	6.59	3.73	0.33	1.76	0.22	0.44	0.11	0	0	0	0	10.32	2.85	0	0	0	0	0	0.99	0.77	0.22	0.44	0	0	0	0	0
Keratinocyte - epidermal, donor2.CNhs11381.11349-117G8	primary cell	7.87	0	0	8.99	3.37	0	1.12	0	0	0	0	0	0	0	11.24	1.12	0	0	0	0	0	0	0	1.12	0	0	0	0	0	0
Keratinocyte - epidermal, donor3.CNhs12031.11421-118F8	primary cell	6.74	0.4	0	9.45	3.32	0.3	2.11	0.1	0.6	0	0	0	0	0	5.23	0.4	0	0	0	0	0	1.11	0.1	0.2	0.1	0	0	0	0	0
Keratinocyte - oral, donor1.CNhs10879.11251-116E9	primary cell	7.41	0.09	0	6.2	2.87	0.09	6.94	0.46	0.65	0.19	0	0	0	0	9.17	1.57	0.09	0	0	0	0	0.93	1.76	0.74	0.09	0	0	0	0	0
keratoacanthoma cell line:HKA-1.CNhs11880.10791-110H8	cell line	7.04	0	0.34	13.08	2.35	0.34	1.35	0.34	0.67	0	0	0	0	0	7.04	2.01	0	0	0	0	0	2.01	0	0	0	0	0	0	0	0
Keratocytes, donor1.CNhs11337.11527-119I6	primary cell	10.75	0.33	0	2.93	2.93	0	3.26	0	0	0	0	0	0	0	8.15	0	1.3	0.33	0	0	0	0.65	0	0.33	0.65	0.65	0	0	0	0
Keratocytes, donor2.CNhs12095.11607-120I5	primary cell	9.36	0	0	2.08	7.28	0	1.04	1.04	0	0	0	0	0	0	7.28	1.04	0	0	0	0	0	1.04	0	1.04	0	0	3.12	0	0	0
kidney, adult, pool1.CNhs10622.10017-101C8	tissue	10.32	0.24	0	1.97	0.95	0.16	15.6	1.02	0.47	0.16	0	0	0	0	8.12	2.99	0.39	0.16	0	0	0	1.02	0.39	0.32	0.39	0	0	0	0	0.08
kidney, fetal, pool1.CNhs10652.10045-101F9	tissue	23.34	0.84	0	8.6	3.57	0.26	33.78	3.57	0.89	0.21	0	0	0	0	7.03	0.94	0.68	0.47	0	0	0	2.78	1.05	0.16	0.68	0.1	0	0	0	0
large cell lung carcinoma cell line:IA-LM.CNhs11277.10509-107D5	cell line	9.08	0.32	0	1.69	1.58	0.11	11.62	1.27	0.74	0	0	0	0	0	8.45	1.27	0.63	0.21	0	0	0	0.95	0.42	1.06	0.32	0.95	1.69	0.21	0	0
large cell lung carcinoma cell line:NCI-H460.CNhs12806.10839-111E2	cell line	4.3	0	0	0.54	0	0	5.92	0.9	0.54	0.18	0	0	0	0	5.38	0.9	0.18	0	0	0	0	0.72	0.54	0.18	0	0	0	0	0	0
large cell non-keratinizing squamous carcinoma cell line:SKG-II-SF.CNhs11825.10692-109F8	cell line	9.02	0.38	0	5.37	2.69	0.19	13.44	0.77	1.54	0	0	0	0	0	5.18	0	0	0	0	0	0	1.15	0.77	0.58	0.38	0	0	0	0	0
left atrium, adult, donor1.CNhs11790.10079-102A7	tissue	3.57	0	0	10.01	1.43	0	15.01	1.43	0	0.71	0	0	0	0	10.01	0.71	0	0	0	0	0	0.71	0	0	0	0	0	0	0	0
left ventricle, adult, donor1.CNhs11789.10078-102A6	tissue	3.31	0.66	0	6.62	0.66	0	9.27	0.66	0	0.66	0	0	0	0	7.28	0	0	0	0	0	0	0	1.32	0	0	0	0	0	0	0
leiomyoblastoma cell line:G-402.CNhs11848.10721-110A1	cell line	4.58	0.25	0.25	4.32	3.05	0	26.19	4.32	2.29	0	0	0	0	0	5.85	3.81	0	0.51	0	0	0	2.8	1.53	1.53	1.27	0	0	0	0	0
leiomyoma cell line:10964C.CNhs11722.10569-108B2	cell line	3.8	0.54	0	2.71	0.54	0	2.71	1.09	0.54	0	0	0	0	0	4.89	1.63	0	0	0	0	0	0.54	0	0	0.54	0	0	0	0	0
leiomyoma cell line:15242A.CNhs11723.10570-108B3	cell line	2.59	0	0	2.59	1.73	0	0.86	0	0	0	0	0	0	0	6.91	3.46	0	0.86	0	0	0	0	0.86	0	0	0	0	0	0	0
leiomyoma cell line:15425.CNhs11724.10571-108B4	cell line	6.86	0.65	0	1.96	0.65	0	2.94	0.33	1.31	0	0	0	0	0	6.21	0.65	0.33	0	0	0	0	0	0.33	0.33	0.33	0.65	0	0	0	0
lens epithelial cell line:SRA 01/04.CNhs11750.10647-109A8	cell line	11.97	1.2	0	5.99	3.59	0	17.96	0	1.2	0	0	0	0	0	5.99	1.2	0	0	0	0	0	0	0	1.2	0	1.2	0	0	0	0
Lens Epithelial Cells, donor1.CNhs12342.11529-119I8	primary cell	8.66	1.44	0	1.44	1.44	0	7.21	0	0	0	0	0	0	0	5.77	1.44	0	0	0	0	0	0	1.44	0	0	0	0	0	0	0
Lens Epithelial Cells, donor2.CNhs12568.11609-120I7	primary cell	8.35	0.35	0	1.51	1.97	0.12	16.11	1.62	0.58	0.35	0	0.12	0	0	8.12	1.39	1.74	0.35	0	0	0	1.85	1.62	1.28	0.58	0	0	0	0	0
Lens Epithelial Cells, donor3.CNhs12572.11690-122I7	primary cell	9.04	0.47	0	1.17	0.47	0.12	5.86	0.82	0.7	0	0	0	0	0	6.57	1.06	0.23	0	0	0	0	2.47	1.76	2.35	1.29	0	0	0	0	0
leukemia, chronic megakaryoblastic cell line:MEG-01.CNhs11859.10752-110D5	cell line	8.62	0	0	1.97	2.63	0	10.67	1.64	1.97	0.16	0.08	0	0	0	6.32	0.49	1.56	0.74	0	0	0	0.49	0.74	0.41	0.33	0.25	0	0	0	0.16
liposarcoma cell line:KMLS-1.CNhs11870.10782-110G8	cell line	5.96	0.34	0	4.09	3.24	0.17	2.55	0.34	0.34	0	0	0	0	0	9.88	1.36	0	0.17	0	0	0	3.41	2.04	1.36	0.51	3.58	2.9	0.17	0.17	0
liposarcoma cell line:SW 872.CNhs11851.10726-110A6	cell line	9.86	0.23	0	4.65	2.83	0.68	7.71	2.49	0.79	0.11	0	0	0	0	7.71	1.25	0.57	0	0.11	0.11	0	2.95	0.68	0.79	0.23	0	0	0	0	0
liver, adult, pool1.CNhs10624.10018-101C9	tissue	8.5	0.59	0	1.17	0.44	0	5.28	0.59	0.15	0	0	0	0	0	4.69	0.59	0.15	0	0	0	0	0.59	0	0	0.15	0	0	0	0	0
liver, fetal, pool1.CNhs11798.10086-102B5	tissue	7.95	0	0	2.65	3.98	0	9.29	0	0	0	0	0	0	0	1.33	0	0	0	0	0	0	0	0	0	0	0	0	0	0	0
locus coeruleus - adult, donor10196.CNhs13808.10182-103D2	tissue	5.56	0.52	0	13.96	2.46	2.46	51.59	10.99	1.29	2.97	0	136.78	0	0	7.63	0.65	0.39	0.26	0	0	0	2.46	3.49	2.84	0.52	0	0.39	0.13	0	0.13
locus coeruleus, adult, donor10252.CNhs12322.10165-103B3	tissue	18.91	0.79	0	15.21	1.59	2.51	50.51	9.12	1.32	1.45	0	71.67	0	0	8.2	0.93	0.66	0	0	0	0	2.91	2.64	1.19	0.66	0.13	0.13	0	0	0
lung adenocarcinoma cell line:A549.CNhs11275.10499-107C4	cell line	5.13	0.17	0	2.74	1.88	0	19.67	0.34	0.51	0.17	0	0	0	0	8.21	0.51	0	0	0	0	0	1.71	0.68	1.03	0	0	0	0	0	0
lung adenocarcinoma cell line:PC-14.CNhs10726.10408-106B3	cell line	12.69	0.7	0	7.05	2.82	0	11.98	0	0.7	0.7	0	0	0	0	5.64	7.05	0	0	0	0	0	4.93	0.7	0	4.23	0	0	0	0	0
lung, adult, pool1.CNhs10625.10019-101D1	tissue	8.86	0.21	0	14.31	3.1	2.67	30.54	9.5	0.64	1.28	0	0	0	0	7.05	1.07	0.32	0.11	0	0	0	1.17	1.07	0.64	0.64	0	0	0	0	0
lung, fetal, donor1.CNhs11680.10068-101I5	tissue	17.45	1.41	0	25.31	4.56	4.09	72.15	55.18	0.47	9.43	0	0	0	0	5.03	0.94	0.47	0.16	0	0	0	4.72	3.3	0.47	0.94	0	0	0	0	0
lung, right lower lobe, adult, donor1.CNhs11786.10075-102A3	tissue	13.67	0.41	0	10.36	1.66	3.31	37.69	13.26	0.83	1.66	0	0	0	0	8.28	1.66	0.83	0	0.41	0	0	3.73	2.07	1.24	0.83	0	0	0	0	0
lymph node, adult, donor1.CNhs11788.10077-102A5	tissue	5.46	0.5	0	2.48	2.98	0	33.24	2.98	0.5	0.99	0	0	0	0	7.94	3.97	0	0.5	0	0	0	2.48	0.5	1.98	0	0.5	0	0	0	0
lymphangiectasia cell line:DS-1.CNhs11852.10727-110A7	cell line	4.74	0.4	0	1.78	2.57	0	16	0.59	0	0	0	0	0	0	26.28	11.66	0.99	0.4	0	0	0	1.58	0	0	0	0	0	0	0	0
Lymphatic Endothelial cells response to VEGFC, 00hr00min, biol_rep1 (MM XIX - 1).CNhs11936.12260-130A1	time course	9.1	0.14	0	3.9	1.44	0	6.35	0.87	0.58	0.14	0	0	0	0	9.82	3.61	0.87	0	0	0	0	0.43	0.29	0	0	0	0	0	0	0
Lymphatic Endothelial cells response to VEGFC, 00hr00min, biol_rep2 (MM XIV - 1).CNhs13157.12382-131E6	time course	9.26	0.46	0	1.85	2.31	0	4.63	0.46	0.93	0	0	0	0	0	4.63	4.17	0	0.46	0	0	0	0.46	0	0	0	0	0	0	0	0
Lymphatic Endothelial cells response to VEGFC, 00hr00min, biol_rep3 (MM XXII - 1 ).CNhs13276.12504-133A2	time course	4.95	0.38	0	2.66	1.71	0	7.61	0.95	0.76	0	0	0	0	0	7.42	2.28	0.38	0.38	0	0	0	0.38	0	0	0.19	0	0	0	0	0
lymphoma, malignant, hairy B-cell cell line:MLMA.CNhs11935.10775-110G1	cell line	5.48	0.37	0	2.07	4.99	0	19.61	1.22	0.97	0.12	0	0	0	0	27.16	17.66	1.1	0.85	0	0	0	6.21	0.49	1.22	2.07	0	0	0	0	0
Macrophage - monocyte derived, donor1.CNhs10861.11232-116C8	primary cell	3.94	0.25	0	2.22	1.23	0	11.33	0.25	0	0.25	0	0	0	0	18.71	1.48	0.25	0	0	0	0	0.25	0.98	0.25	0	0	0	0	0	0
Macrophage - monocyte derived, donor2.CNhs11899.11313-117C8	primary cell	3.74	0	0	2.57	2.57	0	4.68	0.23	0	0	0	0	0	0	9.83	1.4	0	0.47	0	0	0	0.7	0.7	0	0	0	0	0	0	0
Macrophage - monocyte derived, donor3.CNhs12003.11389-118C3	primary cell	8.17	0	0	4.01	3.12	0.15	5.34	0.15	0.74	0	0	0	0	0	11.89	2.08	0.15	0	0	0	0	0.89	0.74	0	0.74	0.15	0	0	0	0
malignant trichilemmal cyst cell line:DJM-1.CNhs10730.10412-106B7	cell line	13.41	0.64	0	3.83	0.64	0	18.51	4.47	0	0	0	0	0	0	5.75	1.28	0	0	0	0	0	2.55	0.64	1.92	1.28	0	0	0	0	0
Mallassez-derived cells, donor1 (MZH3).CNhs12538.12142-128E9	primary cell	0	0	0	0.94	0.94	0	1.87	0	3.75	0	0	0	0	0	6.56	3.75	0	0	0	0	0	0	0	0	0	0	0.94	0	0	0
Mallassez-derived cells, donor2.CNhs13550.11929-125I3	primary cell	5.04	0	0	4.7	0.84	0	2.18	0.17	0.5	0	0	0	0	0	10.08	4.2	0	0	0	0	0	0.67	0.5	0.17	0.34	0	0.17	0	0	0
Mallassez-derived cells, donor3.CNhs13551.11930-125I4	primary cell	4.82	0.14	0	1.84	1.56	0	3.26	0.28	0.43	0	0	0	0	0	11.2	2.55	0.28	0	0	0	0	1.28	0.28	0	0.43	0	0	0	0	0
Mammary Epithelial Cell, donor1.CNhs11077.11273-116H4	primary cell	3.76	0.18	0	7.97	1.43	0.63	2.42	1.07	0.54	0	0	0	0	0	6	0.99	0.27	0	0	0	0	0.36	0.54	0.18	0.09	0.09	0.09	0	0	0
Mammary Epithelial Cell, donor2.CNhs11382.11350-117G9	primary cell	6.68	0	0	7.85	2.03	0.29	2.9	1.74	0	0.29	0	0	0	0	6.68	0.87	0	0	0	0	0	0.58	1.16	0	0	0	0.29	0	0	0
Mammary Epithelial Cell, donor3.CNhs12032.11422-118F9	primary cell	8.82	0	0	10.73	6.13	0	1.15	0	0.38	0	0	0	0	0	7.67	1.15	0	0	0	0	0	1.15	0.38	0.38	0.77	0	0.38	0	0	0
Mast cell - stimulated, donor1.CNhs11073.11487-119E2	primary cell	1.48	0	0	32.52	7.39	0	30.06	5.91	4.43	0	0	0	0	0	2.96	0	1.97	3.45	0	0	0	2.96	6.9	7.39	0	0	0	0	0	0
Mast cell, donor1.CNhs12566.11563-120D6	primary cell	12.5	0.35	0	4.49	2.82	0.09	14.97	2.82	1.14	0.09	0	0	0	0	16.38	0.88	1.23	0.62	0	0	0	2.29	5.28	0.26	0.62	0	0	0	0	0
Mast cell, donor2.CNhs12594.11565-120D8	primary cell	13.48	0.21	0	122.32	35.04	5.18	21.56	132.69	7.88	1.45	0	0	0	0	11.61	0.62	0.83	0.83	0	0	0	3.52	5.18	0.62	0.62	0.21	0	0	0.21	0
Mast cell, donor3.CNhs12593.11566-120D9	primary cell	12.39	0.14	0	90.36	39.78	3.89	32.14	140.52	7.93	0.58	0	0	0	0	10.23	0.29	1.01	0.72	0	0	0	1.87	4.61	0.86	1.73	0.14	0	0	0	0
Mast cell, donor4.CNhs12592.11567-120E1	primary cell	19.82	0.25	0.5	115.39	27.27	8.21	20.32	166.14	11.36	0.5	0	0	0	0	15.53	0.76	0.38	1.01	0	0	0	2.27	3.91	0.88	1.14	0	0	0	0	0
mature adipocyte, donor1.CNhs12558.12231-129F8	primary cell	3.81	0	0	40.26	19.58	1.09	10.33	4.35	3.26	0	0	0	0	0	5.98	0	0	0	0	0	0	1.09	0.54	0	0	0	0	0	0	0
mature adipocyte, donor2.CNhs12559.12232-129F9	primary cell	3.01	0.25	0	17.8	11.28	0.75	10.53	1.75	0.25	0	0	0	0	0	6.77	0.5	0	0.5	0	0	0	1.25	0.25	0.25	0.25	0.25	0.25	0	0	0
mature adipocyte, donor3.CNhs12560.12233-129G1	primary cell	5.21	0	0	36.46	11.33	0.92	9.8	6.43	0.61	0	0	0	0	0	5.51	0.61	0	0.31	0	0	0	0	0	0	0.61	0	0	0.31	0	0.31
mature adipocyte, donor4.CNhs12562.12234-129G2	primary cell	5.25	0.33	0	35.41	16.07	0.66	11.8	8.2	0.66	0	0	0	0	0	6.23	0.33	0.33	0.98	0	0	0	0.98	0	0.33	0.33	0.33	0	0	0	0
maxillary sinus tumor cell line:HSQ-89.CNhs10732.10414-106B9	cell line	5.18	0.47	0	5.18	1.1	0.16	54.97	6.28	2.67	0.31	0	0	0	0	5.5	0.47	0	0	0	0	0	3.14	0.16	1.73	1.1	0	0	0	0	0
MCF7 breast cancer cell line response to EGF1, 00hr00min, biol_rep2.CNhs12475.13097-140D1	time course	24.5	1.58	0	0.79	0	0	5.53	0	2.37	0	0	0	0	0	13.43	7.9	0	0	0	0	0	1.58	1.58	0	0	0	0	0	0	0
MCF7 breast cancer cell line response to EGF1, 00hr00min, biol_rep3.CNhs12703.13163-141B4	time course	12.88	0	0	0.86	1.72	0	6.01	0	1.72	0	0	0	0	0	15.45	3.43	0.86	0	0	0	0	0.86	0.86	0.86	0	0	0	0	0	0
medial frontal gyrus - adult, donor10196.CNhs13796.10170-103B8	tissue	7.09	0	0	10.63	0.89	0.89	53.17	5.32	0.89	1.77	0	56.72	0	0	6.2	0	0	0	0	0	0	0.89	1.77	0.89	0	0	1.77	0	0	0
medial temporal gyrus - adult, donor10196.CNhs13809.10183-103D3	tissue	10.98	0.37	0	6.47	1.1	0.24	97.37	14.64	1.46	2.32	0	61.13	0	0	5.25	0.24	0.24	0.12	0	0	0	5.13	2.68	1.83	0.98	0	0.61	0	0	0
medial temporal gyrus, adult, donor10252.CNhs12310.10150-102I6	tissue	25.04	0.75	0	15.65	2.5	0.75	117.93	9.14	3.63	2.5	0	75.12	0	0	8.14	0.63	0.38	0.25	0	0	0	5.01	1.75	1.25	2	0	0	0	0	0
medulla oblongata - adult, donor10196.CNhs13800.10174-103C3	tissue	2.29	0	0	29.24	4.01	9.75	38.99	18.35	0	9.17	0	168.59	0	0	4.59	0.57	1.15	0	0	0	0	1.15	2.29	1.72	0	0	0.57	0	0	0
medulla oblongata, adult, donor10252.CNhs12315.10155-103A2	tissue	18.3	1	0	26.96	2.33	4.88	55.35	18.53	2.44	6.43	0	88.63	0.11	0	9.76	1.22	0.44	0.11	0	0	0	4.66	2.33	2.44	1.33	0	0.22	0	0	0
medulla oblongata, adult, pool1.CNhs10645.10038-101F2	tissue	8.51	0.43	0	14.84	2.17	3.29	30.18	15.28	0.81	1.8	0	133.82	0	0	12.11	0.87	0.87	0.68	0	0	0	3.97	2.17	1.43	1.06	0	0.25	0	0	0
medulloblastoma cell line:D283 Med.CNhs12805.10838-111E1	cell line	7.89	0.14	0	0.28	0.14	0	113.99	11.34	0.69	1.11	0	0	0	0	11.9	0.69	1.94	3.32	0	0	0	1.66	3.6	1.66	0.55	0	0	0	0	0
medulloblastoma cell line:ONS-76.CNhs11861.10759-110E3	cell line	9.37	0.25	0	7.25	3.12	0.5	25.11	5.75	3.75	0.25	0	0	0	0	4.37	0.62	0	0.12	0	0	0	0.75	0.62	0.5	0.37	0	0	0	0	0
Melanocyte - dark, donor3.CNhs12570.11663-122F7	primary cell	5.65	0.32	0	1.02	1.71	0	4.2	0.38	0.06	0.06	0	0	0	0	10.67	0.32	0.06	0	0	0	0	1.65	0.89	0.13	0.7	0.06	0	0.06	0	0
Melanocyte - light, donor1.CNhs11303.11274-116H5	primary cell	12.61	0	0	1.15	0.38	0	7.64	0	0.76	0	0	0	0	0	19.86	1.15	0	0	0	0	0	3.44	1.53	0.38	0.76	0	0	0	0	0
Melanocyte - light, donor2.CNhs11383.11351-117H1	primary cell	8.21	0	0	1.17	0	0	9.38	1.17	1.17	0	0	0	0	0	28.13	2.34	0	0	0	0	0	0	0	2.34	0	0	0	0	0	0
Melanocyte - light, donor3.CNhs12033.11423-118G1	primary cell	17.11	1.71	0	1.71	3.42	0	13.68	1.71	3.42	0	0	0	0	0	6.84	0	0	0	0	0	0	3.42	0	0	0	1.71	0	0	0	0
Melanocyte, donor1 (MC+1).CNhs12816.12641-134G4	primary cell	8.95	0.1	0	1.03	1.23	0	4.01	0.21	0.1	0	0	0	0	0	7.92	0.72	0	0.1	0	0	0	0.62	0.62	0	0.1	0.31	0	0.21	0	0
Melanocyte, donor2 (MC+2).CNhs13156.12739-135I3	primary cell	6.01	0	0	0	1.5	0	1.5	0.3	0.3	0	0	0	0	0	10.81	0.9	0.6	0	0	0	0	1.2	0.9	0	0.3	0	0	0	0	0
Melanocyte, donor3 (MC+3).CNhs13406.12837-137B2	primary cell	9.15	0.29	0	0	0.57	0	8.29	0.29	0	0	0	0	0	0	13.43	0.57	0.86	0.86	0	0	0	1.71	0.86	0.29	1.14	0	0	0	0	0
melanoma cell line:COLO 679.CNhs11281.10514-107E1	cell line	5.16	0.45	0.15	0.3	0.15	0	16.98	1.52	0.76	0.15	0	0	0	0	15.16	2.43	1.21	0.45	0	0	0	1.06	0.3	0.3	0.61	0	0	0	0	0
melanoma cell line:G-361.CNhs11254.10465-106H6	cell line	7.99	0.29	0	2.28	2.57	0	11.42	3.43	0.86	0	0	0	0	0	19.13	0.57	0.29	0	0	0	0	2.57	2.57	1.43	0.86	0	0	0	0	0
Meningeal Cells, donor1.CNhs11320.11493-119E8	primary cell	12.56	0.67	0	1.23	2.24	0	5.61	0.11	0.11	0	0	0	0	0	9.87	0.56	0.22	0	0	0	0	1.23	0.34	0.56	0.11	0.34	0.22	0	0.11	0
Meningeal Cells, donor2.CNhs12080.11573-120E7	primary cell	10.03	0	0	0.87	1.31	0	3.06	0.87	0.87	0	0	0.44	0	0	7.85	1.74	0	0.44	0	0	0	0.87	0.87	1.31	0	0	0	0	0	0
Meningeal Cells, donor3.CNhs12731.11654-122E7	primary cell	5.35	0.51	0	0.95	1.39	0.07	3.37	0.66	0.29	0.07	0	0	0	0	4.99	0.44	0	0	0	0	0	0.88	0.81	0.81	0.07	0.88	0.66	0	0.07	0
meningioma cell line:HKBMM.CNhs11945.10691-109F7	cell line	8.23	0.47	0	2.12	1.18	0	2.83	0.71	0.24	0.24	0	0	0	0	4.71	0.71	0	0.24	0	0	0	0.94	0	0	0.24	2.82	2.59	0.24	0.47	0.24
merkel cell carcinoma cell line:MKL-1.CNhs12838.10843-111E6	cell line	11.24	0.47	0	1.41	3.28	0	54.33	1.87	1.41	0.47	0	0	0	0	12.18	0	0.94	0	0	0	0	3.75	1.41	1.87	0.47	0	0	0	0	0
merkel cell carcinoma cell line:MS-1.CNhs12839.10844-111E7	cell line	6.23	0	0	9.13	3.77	0.58	39.85	13.04	1.74	0.43	0	0	0	0	10.87	0.29	0.72	0.43	0	0	0	1.45	1.45	0.87	1.3	0	0	0	0	0
mesenchymal precursor cell - adipose, donor1.CNhs12363.11747-123G1	primary cell	8.96	0	0	4.33	1.94	0.15	2.39	5.07	0.45	0.15	0	0	0	0	5.97	0.6	0	0	0	0	0	0.6	1.19	0.15	0.15	8.21	5.22	2.39	2.09	0.9
mesenchymal precursor cell - adipose, donor2.CNhs12364.11748-123G2	primary cell	9.11	0	0	7.25	1.4	0	3.96	3.27	0.7	0	0	0	0	0	5.84	0.93	0.47	0	0	0	0	0.7	0.23	0.23	0.23	3.27	3.51	0.23	1.17	0.7
mesenchymal precursor cell - adipose, donor3.CNhs12365.11749-123G3	primary cell	7.21	0	0	7.77	3.88	0.55	7.76	3.88	0	0.55	0	0	0	0	7.77	1.66	0	0	0	0	0	1.11	1.11	0	0	4.44	11.1	3.33	4.99	0.55
mesenchymal precursor cell - bone marrow, donor1.CNhs12366.11750-123G4	primary cell	9.66	0.19	0	4.74	1.52	0.19	4.74	2.65	0.38	0.38	0	0	0	0	12.12	1.14	0.19	0.19	0	0	0	1.33	0.19	0.38	0	9.47	3.98	1.89	2.08	1.14
mesenchymal precursor cell - bone marrow, donor2.CNhs12367.11751-123G5	primary cell	9.06	0.75	0.25	4.53	3.02	0	7.05	4.78	2.01	0	0	0	0	0	8.05	1.51	0.5	0	0	0	0	1.01	0.75	0	0	2.26	2.01	0.75	1.26	0.5
mesenchymal precursor cell - bone marrow, donor3.CNhs13098.11840-124H4	primary cell	8.9	0	0	9.79	0.89	0	0.89	0.89	1.78	0	0	0	0	0	3.56	0	0	0.89	0	0	0	0	0	0	0	2.67	6.23	0.89	0	0
mesenchymal precursor cell - cardiac, donor1.CNhs12368.11752-123G6	primary cell	6.64	0	0	6.18	1.14	0	5.04	2.29	0.92	0	0	0	0	0	7.09	0.69	0	0	0	0	0	0.46	0.46	0.23	0.46	3.43	3.2	1.14	0.69	0
mesenchymal precursor cell - cardiac, donor2.CNhs12369.11753-123G7	primary cell	7.11	0.15	0	14.37	2.87	0.3	4.84	5.75	0.6	0.3	0	0	0	0	6.05	1.06	0	0.15	0	0	0	1.51	0.3	0.6	0	4.39	4.54	1.21	0.91	0.6
mesenchymal precursor cell - cardiac, donor3.CNhs12370.11754-123G8	primary cell	10.26	0.47	0	7.31	1.4	0.16	4.66	6.53	0.16	0	0	0	0	0	10.88	2.02	0.31	0.31	0	0	0	1.4	0.47	0	0.47	9.64	5.75	2.49	2.18	2.02
mesenchymal precursor cell - cardiac, donor4.CNhs12371.11755-123G9	primary cell	7.98	0.3	0	2.66	0.74	0	5.92	3.1	0.74	0	0	0	0	0	5.47	0.3	0.15	0.15	0	0	0	0.89	0	0	0.3	6.06	8.58	2.51	0.74	0.3
mesenchymal precursor cell - ovarian cancer left ovary, donor1.CNhs12372.11756-123H1	primary cell	10.67	0.32	0	3.35	3.03	0.16	5.1	3.35	0.48	0	0	0	0	0	9.4	1.59	0.32	0.32	0	0	0	0.64	0.64	0.32	0.32	6.05	0.48	1.12	0.8	0.48
mesenchymal precursor cell - ovarian cancer left ovary, donor2.CNhs13092.11833-124G6	primary cell	7.2	0	0	5.4	0	0	10.35	0.45	0.45	0	0	0	0	0	4.95	0	0.9	0	0	0	0	0.45	0	0.45	0.45	6.3	4.5	3.15	0.45	1.35
mesenchymal precursor cell - ovarian cancer left ovary, donor3.CNhs12376.11760-123H5	primary cell	7.14	0.16	0	5.12	2.64	0	10.25	2.79	0.47	0.16	0	0	0	0	6.52	0.62	0.47	0.31	0	0	0	0.93	0.62	0	0.16	9.16	3.57	2.33	1.09	1.4
mesenchymal precursor cell - ovarian cancer left ovary, donor4.CNhs13094.11836-124G9	primary cell	7.46	0.41	0	7.05	3.32	0	4.56	2.49	0.41	0	0	0	0	0	7.05	1.24	0	0	0	0	0	0.41	1.24	0.41	0.41	7.88	12.44	3.73	0.83	0.41
mesenchymal precursor cell - ovarian cancer metastasis, donor1.CNhs12374.11758-123H3	primary cell	7.44	0	0	2.39	0.53	0	2.93	2.92	0	0	0	0	0	0	6.11	0.53	0.27	0	0	0	0	0	0.27	0.27	0	6.11	0.27	3.99	0.8	1.6
mesenchymal precursor cell - ovarian cancer metastasis, donor2.CNhs13093.11835-124G8	primary cell	6.78	0	0	5.22	1.57	0	6.27	2.61	1.04	0	0	0	0	0	2.61	1.04	0	0	0	0	0	1.04	0	0	0.52	1.57	0	1.57	0.52	1.04
mesenchymal precursor cell - ovarian cancer metastasis, donor3.CNhs12378.11762-123H7	primary cell	9.62	0	0	6.61	1.95	0	7.21	4.66	1.65	0	0	0	0	0	7.51	1.05	0.3	0	0	0	0	0.75	0	0.15	0.15	1.05	0.75	0	0.45	0
mesenchymal precursor cell - ovarian cancer metastasis, donor4.CNhs13097.11838-124H2	primary cell	9.9	0	0	3.05	1.52	0	3.04	1.14	0.76	0.38	0	0	0	0	4.95	2.28	0	0	0	0	0	0.38	0.76	0	0.38	0.76	0	0	0	0
mesenchymal precursor cell - ovarian cancer right ovary, donor1.CNhs12373.11757-123H2	primary cell	3.25	0.81	0	0.41	1.22	0	4.88	3.25	1.63	0	0	0	0	0	7.32	1.22	0	0	0	0	0	0.81	0.81	0.41	0.41	3.66	0.41	3.25	2.44	0.41
mesenchymal precursor cell - ovarian cancer right ovary, donor2.CNhs12375.11759-123H4	primary cell	6	0.36	0	7.09	2.73	0	6.54	3.27	0.91	0	0	0	0	0	8.73	1.09	0	0	0	0	0	1.82	0.55	0	0.18	10	3.27	2	2	1.09
mesenchymal precursor cell - ovarian cancer right ovary, donor3 (SOC-57-02).CNhs12377.11761-123H6	primary cell	10.1	0.32	0.11	5.37	1.72	0.11	8.81	3.76	0.21	0.11	0	0	0	0	12.14	1.5	0.32	0.11	0	0	0	0.64	0	0.21	0.54	1.72	2.04	0.21	0.75	0.11
mesenchymal precursor cell - ovarian cancer right ovary, donor3 (SOC-57-02-G).CNhs13507.11842-124H6	primary cell	6.03	1.39	0	17.17	1.39	0	5.57	2.78	0	0	0	0	0	0	4.18	0.46	0	0	0	0	0	1.86	0.46	0	0.46	11.14	1.86	1.39	0	0.46
mesenchymal precursor cell - ovarian cancer right ovary, donor4.CNhs13096.11837-124H1	primary cell	3.98	0	0	5.57	3.18	0.4	3.98	0	0.8	0	0	0	0	0	2.39	0.8	0.4	0.4	0	0	0	0.8	0.8	0.4	0.4	2.39	0	0.4	0.4	0
mesenchymal stem cell line:Hu5/E18.CNhs11718.10568-108B1	cell line	6	0	0	5.6	1.6	0	4	1.6	0	0	0	0	0	0	16.8	0.8	0.4	1.2	0	0	0	0.4	0	0.4	0	0.4	1.2	0	0	0
Mesenchymal stem cells - adipose, donor0.CNhs10844.11217-116B2	primary cell	1.3	0	0	1.63	0	0	2.94	1.3	0	0	0	0	0	0	4.23	0.33	0	0	0	0	0	0.33	0	0	0	6.51	5.54	2.28	0.33	0.65
Mesenchymal Stem Cells - adipose, donor1.CNhs11345.11537-120A7	primary cell	28.61	3.58	0	7.15	3.58	0	0	0	10.73	0	0	0	0	0	0	0	0	0	0	0	0	7.15	0	0	0	0	0	0	0	0
Mesenchymal Stem Cells - adipose, donor3.CNhs12922.11698-123A6	primary cell	5.92	0	0	1.69	2.54	0	2.54	0.85	0.85	0	0	0	0	0	2.54	0.85	0	0	0	0	0	0	0	0	0	4.23	2.54	1.69	2.54	3.38
Mesenchymal Stem Cells - amniotic membrane, donor1.CNhs11349.11547-120B8	primary cell	3.46	0	0	6.91	1.33	0	5.05	0.27	0.8	0	0	0	0	0	5.58	2.66	0.53	0	0	0	0	0.8	0.53	0.27	0.27	0	0	0	0	0
Mesenchymal Stem Cells - amniotic membrane, donor2.CNhs12104.11627-122B7	primary cell	2.08	0	0	3.12	1.04	0	2.08	0	1.04	0	0	0	0	0	5.2	1.04	0	0	0	0	0	1.04	0	0	0	0	0	0	0	0
Mesenchymal Stem Cells - bone marrow, donor1.CNhs11344.11536-120A6	primary cell	15.18	0.77	0	0.77	3.09	0	4.63	0	0.77	0.26	0	0	0	0	5.92	0.26	0.26	0	0	0	0	0.26	0.26	0.26	0.51	1.8	0.26	0.26	0	0.26
Mesenchymal Stem Cells - bone marrow, donor2.CNhs12100.11616-122A5	primary cell	17.02	0	0	2.84	1.42	0	2.84	0	1.42	0	0	0	0	0	5.67	0	0	0	0	0	0	0	0	0	0	0	1.42	0	0	0
Mesenchymal Stem Cells - bone marrow, donor3.CNhs12126.11697-123A5	primary cell	14.12	0.8	0	1.33	3.73	0.27	1.87	0	1.86	0	0	0	0	0	5.33	0.53	0.27	0.27	0	0	0	0.8	1.6	1.33	0.27	4.26	1.86	0.8	0	1.07
Mesenchymal stem cells - hepatic, donor0.CNhs10845.11218-116B3	primary cell	3.55	0.36	0	1.07	1.07	0	3.91	1.07	0	0	0	0	0	0	6.04	1.42	0.71	0.36	0	0	0	1.42	1.07	0	0	0	0.36	0	0	0
Mesenchymal Stem Cells - hepatic, donor2.CNhs12730.11618-122A7	primary cell	5.43	0	0	3	0.57	0	4.57	1	0.86	0	0.14	0	0	0	5.72	0.71	0.43	0	0	0	0	0.57	0.43	0.29	0.14	0	0	0	0	0
Mesenchymal stem cells - umbilical, donor0.CNhs12492.11214-116A8	primary cell	11.88	0	0	0.79	1.58	0	3.96	2.38	0	0	0	0	0	0	9.5	0.79	0.79	0.79	0	0	0	0	0.79	0.79	0	0.79	0	0	0	0.79
Mesenchymal Stem Cells - umbilical, donor1.CNhs11347.11539-120A9	primary cell	13.02	0	0	1.09	0	0	2.17	0	0	0	0	0	0	0	3.26	0	1.09	0	0	0	0	0.54	0.54	0	0	0	0	0	0	0
Mesenchymal Stem Cells - umbilical, donor3.CNhs12127.11700-123A8	primary cell	19.76	1.65	0	3.29	2.47	0	4.94	0.82	1.65	0	0	0	0	0	6.59	0	0.82	0	0	0	0	0.82	1.65	0.82	0	0	0	0	0.82	0
Mesenchymal Stem Cells - Wharton's Jelly, donor1.CNhs11057.11548-120B9	primary cell	3.49	0.13	0	5.56	1.03	0.13	8.27	5.43	0.9	0	0	0	0	0	7.76	0.78	0.39	0.26	0	0	0	1.42	0.39	0.52	0.13	1.03	0.39	0.52	0.13	0
mesenchymal stem cells (adipose derived), adipogenic induction, 00hr00min, biol_rep2.CNhs13420.13230-141I8	time course	3.78	0.34	0	7.55	3.09	0.34	3.43	0	0.34	0	0	0	0	0	3.09	1.03	0	0	0	0	0	0.69	0.34	0	0.34	4.46	2.75	0.34	1.37	0.34
mesenchymal stem cells (adipose derived), adipogenic induction, 00hr00min, biol_rep3.CNhs13421.13231-141I9	time course	5.72	0.34	0	10.78	1.68	0.34	1.68	1.01	0	0	0	0	0	0	3.03	1.01	0.67	0	0	0	0	3.03	0	0.67	0.34	5.72	4.38	1.35	0.67	2.02
mesodermal tumor cell line:HIRS-BM.CNhs12191.10696-109G3	cell line	6.31	0	0	6.31	2.52	0	12.62	5.05	3.79	0	0	0	0	0	3.79	0	0	0	0	0	0	6.31	1.26	2.52	2.52	0	0	0	0	0
Mesothelial Cells, donor1.CNhs10850.11247-116E5	primary cell	3.01	0.3	0	6.33	2.71	0	3.92	0.9	0.6	0	0	0	0	0	10.55	4.22	0	0.3	0	0	0	0.3	0.3	0.3	0	0.3	0.6	0	0	0
Mesothelial Cells, donor2.CNhs12197.12156-128G5	primary cell	1.74	0	0	4.36	2.61	0	2.61	0	0	0	0	0	0	0	6.97	0	0	0	0	0	0	0	0	0	0.87	0	0.87	0	0	0
Mesothelial Cells, donor3.CNhs12012.11402-118D7	primary cell	4.7	0	0	10.6	3.8	0.4	2.8	0.9	0.6	0	0	0	0	0	9	2.1	0.3	0	0	0	0	1.3	0.4	0.4	0.5	0.1	0.3	0	0	0
mesothelioma cell line:ACC-MESO-1.CNhs11263.10493-107B7	cell line	3.08	0	0	1.73	2.12	0	11.75	0.39	0.96	0	0	0	0	0	6.55	0.96	0.58	0	0	0	0	1.35	0.19	0.58	0.19	0	0	0	0	0
mesothelioma cell line:ACC-MESO-4.CNhs11264.10494-107B8	cell line	3.22	0	0	1.93	1.07	0	5.36	0.21	0.86	0	0	0	0	0	5.36	1.5	0	0.21	0	0	0	4.72	1.72	1.93	2.57	0	0	0	0	0
mesothelioma cell line:Mero-25.CNhs13066.10850-111F4	cell line	9.4	0.26	0	3.13	2.61	0	4.18	0	0.26	0.26	0	0	0	0	4.44	0.78	0.78	0.26	0	0	0	0.52	0.52	0.26	0	0	0	0	0	0
mesothelioma cell line:Mero-41.CNhs13067.10851-111F5	cell line	5.67	0.45	0	19.27	3.63	0.68	3.18	0.23	0.23	0.23	0	0	0	0	1.59	0.91	0	0	0	0	0	0.45	0	0.23	0.23	0	0	0	0	0
mesothelioma cell line:Mero-48a.CNhs13068.10852-111F6	cell line	6.71	0.46	0	4.63	2.32	0	10.66	0.69	3.7	0.23	0	0	0	0	7.64	2.08	0	0	0	0	0	0.46	0.46	0.23	0.46	0	0	0	0	0
mesothelioma cell line:Mero-82.CNhs13069.10853-111F7	cell line	6.36	0	0	15.42	2.94	0.49	6.61	1.22	1.47	0.24	0	0	0	0	7.1	2.69	0.49	0.24	0	0	0	0.98	0.49	0	0.24	0	0	0	0	0
mesothelioma cell line:Mero-83.CNhs13070.10854-111F8	cell line	8.6	0	0	7.34	2.87	0.36	10.75	0.9	1.61	0	0	0	0	0	7.16	3.22	0.18	0	0	0	0	1.25	1.07	1.07	1.07	0	0	0	0	0
mesothelioma cell line:Mero-84.CNhs13072.10855-111F9	cell line	6.79	0	0	7.1	4.32	0.31	0	0	0	0	0	0	0	0	3.71	0.62	0.31	0.31	0	0	0	0.31	0.62	1.24	0	0	0	0	0	0
mesothelioma cell line:Mero-95.CNhs13073.10856-111G1	cell line	5.04	0.44	0	15.35	4.6	0.22	4.39	1.32	0	0	0	0	0	0	10.09	2.63	0.66	0.66	0	0	0	2.63	1.97	1.1	0.44	0	0	0	0	0
mesothelioma cell line:NCI-H2052.CNhs13063.10847-111F1	cell line	5.12	0.53	0	3	2.12	0	3.18	0.18	0.35	0	0	0	0	0	4.42	0.53	0	0	0	0	0	0.53	0.88	0.35	0.35	4.06	5.65	0.18	0.71	0.18
mesothelioma cell line:NCI-H226.CNhs13062.10846-111E9	cell line	7.33	0.19	0	6.75	2.51	0.39	1.92	0.77	0.77	0	0	0	0	0	3.86	3.09	0	0	0	0	0	0.58	0.39	0.39	0.19	0	0	0	0	0
mesothelioma cell line:NCI-H2452.CNhs13064.10848-111F2	cell line	9.63	0.51	0	11.49	3.21	1.01	5.07	0.17	0.17	0	0	0	0	0	7.94	2.7	0	0.17	0	0	0	2.2	1.18	0.34	0	0	0	0	0	0
mesothelioma cell line:NCI-H28.CNhs13061.10845-111E8	cell line	12.81	0.77	0	1.54	1.28	0	4.35	0	1.28	0	0	0	0	0	11.27	4.36	0.26	0	0	0	0	1.79	3.59	0	0	0	0	0	0	0
mesothelioma cell line:No36.CNhs13074.10857-111G2	cell line	10.36	0	0	0.35	0	0	3.46	0	0.69	0	0	0	0	0	9.67	1.73	0.35	0	0	0	0	0.69	0.69	0.35	1.04	0	0	0	0	0
mesothelioma cell line:ONE58.CNhs13075.10858-111G3	cell line	6.68	0	0	5.17	0.61	0	6.69	0.91	1.52	0.3	0	0	0	0	3.34	1.22	0	0	0	0	0	1.22	0.3	0.91	0	0	0	0	0	0
middle temporal gyrus, donor10252.CNhs12316.10156-103A3	tissue	32.63	2.07	0	16.04	2.49	0.97	120.56	8.43	2.77	3.87	0	64.15	0	0	10.92	0.69	0.41	0.41	0	0	0	6.36	2.21	2.63	1.52	0.41	0.41	0	0	0.14
migratory langerhans cells, donor1.CNhs13535.11901-125F2	primary cell	5.07	0	0	14.22	7.21	0	17.54	4.09	0.19	0	0	0.19	0	0	12.08	48.33	4.48	7.21	0	0	0	0.19	0.19	0.19	0.58	0	0	0	0	0
migratory langerhans cells, donor2.CNhs13536.11902-125F3	primary cell	2.79	0	0.13	8.9	4.65	0.13	17.81	2.26	1.2	0.13	0	0	0	0	13.69	43.58	2.66	3.59	0	0	0	0.93	0	0.13	0.53	0.13	0	0	0	0
migratory langerhans cells, donor3.CNhs13547.11903-125F4	primary cell	2.62	0.16	0	7.36	4.74	0.16	18.81	0.49	0.65	0	0	0	0	0	14.88	53.65	3.43	4.91	0	0	0	0.82	0	0.33	0	0	0	0	0	0
mixed mullerian tumor cell line:HTMMT.CNhs11944.10689-109F5	cell line	7.21	0	0	3.93	1.31	0	9.5	0	0	0	0	0	0	0	7.86	0.98	0.66	0.33	0	0	0	0.33	0.33	0.98	0.33	0.66	0.33	0	0	0
Monocyte-derived macrophages response to udorn influenza infection, 00hr00min, donor2 (150_120:Ud_0h).CNhs13646.13317-143A5	time course	4.86	0	0	0	2.43	0	6.08	0	0	0	0	0	0	0	8.51	2.43	0	0	0	0	0	0	0	0	0	0	0	0	0	0
Monocyte-derived macrophages response to udorn influenza infection, 00hr00min, donor3 (536_119:Ud_0h).CNhs13650.13323-143B2	time course	8.54	0	0	2.01	1	0	2.51	0.5	0.5	0	0	0	0	0	13.56	0.5	0	0	0	0	0	0	0	0	0	0	0	0	0	0
Monocyte-derived macrophages response to udorn influenza infection, 00hr00min, donor4 (227_121:Ud_0h).CNhs13639.13311-142I8	time course	8.43	0	0	0	0	0	4.22	2.11	0	0	0	2.11	0	0	10.54	4.22	2.11	0	0	0	0	0	0	0	0	0	0	0	0	0
mucinous adenocarcinoma cell line:JHOM-1.CNhs11752.10648-109A9	cell line	2.46	0	0	2.46	3.2	0.25	3.44	1.72	0.98	0	0	0	0	0	10.32	0.74	0.74	1.23	0	0	0	0.25	0.74	0.49	0	0	0	0	0	0
mucinous cystadenocarcinoma cell line:MCAS.CNhs11873.10784-110H1	cell line	12.04	0.63	0	0.63	2.75	0	7.19	0.63	0	0	0	0	0	0	1.9	0.63	0	0	0	0	0	0.21	0	0.63	0	0	0	0	0	0
Multipotent Cord Blood Unrestricted Somatic Stem Cells, donor1.CNhs11350.11549-120C1	primary cell	3.12	0.24	0	7.43	2.16	0	1.92	0.96	0.72	0	0	0	0	0	4.07	0.72	0.24	0	0	0	0	1.2	0.24	0.24	0.48	0.48	0	0	0	0
Multipotent Cord Blood Unrestricted Somatic Stem Cells, donor2.CNhs12105.11629-122B9	primary cell	4.59	1.15	0	13.78	4.59	2.3	4.6	0	0	0	0	0	0	0	6.89	0	0	0	0	0	0	4.59	0	0	0	0	0	0	0	0
mycosis fungoides, T cell lymphoma cell line:HuT 102 TIB-162.CNhs11858.10744-110C6	cell line	4.2	0	0	5.4	5.4	0.2	7	2.2	0.8	0.2	0	0	0	0	17	12.2	1.6	3	0	0	0	4	7	1.6	1.2	0.2	0.4	0	0	0
myelodysplastic syndrome cell line:SKM-1.CNhs11934.10772-110F7	cell line	6.19	0.21	0	5.97	4.8	0	18.25	2.56	0.75	0	0	0	0	0	40.65	2.24	0.53	0.21	0	0	0	1.17	1.81	0.21	0.21	3.63	2.13	0	0.32	0.11
myeloma cell line:PCM6.CNhs11258.10474-106I6	cell line	4.65	0.17	0	0	0	0	7.4	1.21	1.21	0	0	0	0	0	18.25	6.2	0.17	0.34	0	0	0	1.03	0.34	0.34	0.52	0	0	0	0	0
Myoblast differentiation to myotubes, day00, control donor1.CNhs13847.13469-144I4	time course	8.56	0	0	0	2.85	0	19.97	4.28	1.43	0	0	0	0	0	1.43	0	0	0	0	0	0	1.43	1.43	2.85	1.43	4.28	7.13	1.43	0	5.71
Myoblast, donor1.CNhs10870.11241-116D8	primary cell	1.88	0.14	0	1.45	0.43	0	1.59	0.43	0.58	0	0	0	0	0	4.49	0.29	0	0	0	0	0	1.01	0.14	0	0	2.32	4.63	0.72	0.29	0.14
Myoblast, donor2.CNhs11965.11322-117D8	primary cell	7.4	0.82	0	1.44	1.23	0	3.29	0	1.44	0	0	0	0	0	8.84	1.44	0	0	0	0	0	1.44	0.82	0.21	0	2.05	1.44	0.41	0.62	0.41
Myoblast, donor3.CNhs11908.11398-118D3	primary cell	5.55	0	0	1.97	1.79	0	3.95	0.36	0.54	0.18	0	0	0	0	9.49	0.54	0.36	0.18	0	0	0	2.51	0.9	0.36	0.9	2.86	3.22	0.9	0.54	0.18
myxofibrosarcoma cell line:MFH-ino.CNhs11729.10600-108E6	cell line	11.92	0	0	8.51	4.54	0	8.51	1.14	0	0	0	0	0	0	5.68	0	0	0	0	0	0	4.54	1.7	3.97	0	0	0	0	0	0
myxofibrosarcoma cell line:NMFH-1.CNhs11821.10684-109E9	cell line	10.86	0.55	0	5.71	4.23	0.18	2.4	0.55	2.21	0	0	0	0	0	6.63	1.1	0	0.18	0	0	0	4.23	0.55	0.37	0.92	16.94	5.89	0.92	2.03	1.47
nasal epithelial cells, donor1, tech_rep1.CNhs12589.12226-129F3	primary cell	3.5	0.14	0	5.18	2.38	0	3.92	0	0.98	0	0	0	0	0	3.08	0.42	0	0	0	0	0	0.42	0	0	0	0	0	0	0	0
nasal epithelial cells, donor2.CNhs12574.12227-129F4	primary cell	17.42	0	0	4.98	4.35	0	21.77	1.87	0.62	0	0	1.24	0	0	0.62	0	0	0	0	0	0	0.62	1.24	0.62	0.62	0	0	0	0	0
Natural Killer Cells, donor1.CNhs10859.11230-116C6	primary cell	12.41	0.59	0.79	16.16	1.18	0.79	27.98	88.27	8.67	0.79	0	0	0	0	17.93	7.68	1.38	0.59	0	0	0	3.35	0.39	0.79	1.38	0.39	0	0	0	0
Natural Killer Cells, donor2.CNhs11957.11311-117C6	primary cell	15.09	0	0.65	26.09	2.59	1.29	28.25	94.66	17.03	1.08	0	0	0	0	19.19	11.64	1.73	3.88	0	0	0	3.23	0.22	0.86	0.86	0.22	0.22	0	0	0.22
Natural Killer Cells, donor3.CNhs12001.11387-118C1	primary cell	15.91	0.26	0	16.3	2.05	0.77	32.61	90.61	15.79	0.26	0	0	0	0	15.79	10.27	0.64	1.41	0	0	0	3.85	0.9	0.64	1.41	0.13	0	0	0	0
Neural stem cells, donor1.CNhs11063.11275-116H6	primary cell	9.4	0.25	0	4.32	2.8	0	33.03	14.74	1.02	0.51	0	80.04	0	0	7.62	1.02	1.27	0	0	0	0	5.08	4.07	3.05	1.78	0.25	0	0	0	0
Neural stem cells, donor2.CNhs11384.11352-117H2	primary cell	18.22	0	0	16.92	10.41	0	32.53	19.52	0	0	0	16.91	0	0	6.51	0	0	3.9	0	0	0	13.01	11.71	2.6	0	0	0	0	0	0
neuroblastoma cell line:CHP-134.CNhs11276.10508-107D4	cell line	8.06	0.13	0	0.26	0	0	44	1.53	0.26	0.13	0	0	0	0.26	14.84	0.13	1.92	0.38	0	0	0	5.63	11.25	3.33	0.64	0	0	0	0	0
neuroblastoma cell line:NB-1.CNhs11284.10539-107G8	cell line	4.74	0.65	0	9.06	4.85	0.11	21.46	1.62	0.32	0.22	0	0.22	0	0	36.55	2.48	4.42	1.19	0	0	0	2.8	3.67	2.91	0.97	0	0	0	0	0
neuroblastoma cell line:NBsusSR.CNhs11818.10607-108F4	cell line	12.11	0	0	1.73	2.83	0	9.76	0.31	0.16	0	0	0.47	0.16	0	10.85	0.31	1.73	1.26	0	0	0	1.89	0.79	0.16	0.79	0	0	0	0	0
neuroblastoma cell line:NH-12.CNhs11811.10555-107I6	cell line	5.35	0.66	0	3.17	3.39	0.11	28.83	1.31	1.09	0.33	0	0	0	0	10.59	0	1.75	0.66	0	0	0	5.35	6.77	2.95	2.18	0	0	0	0	0
neuroectodermal tumor cell line:FU-RPNT-1.CNhs11744.10637-108I7	cell line	17.22	0.64	0	5.95	2.98	0	41.45	6.38	0.85	1.06	0	0	0	0	16.58	0.21	6.16	2.34	0	0	0	2.98	1.91	2.13	0.21	0.64	0.21	0	0.21	0
neuroectodermal tumor cell line:FU-RPNT-2.CNhs11753.10663-109C6	cell line	10.66	0.5	0	5.95	2.85	0	11.78	2.23	2.35	0	0	0	0	0	10.41	0.37	2.23	2.35	0	0	0	1.86	2.6	3.1	0.62	0	0	0	0	0.12
neuroectodermal tumor cell line:TASK1.CNhs11866.10774-110F9	cell line	9.67	0.17	0	2.38	2.55	0	5.43	0.68	0.68	0	0	0	0	0	14.09	0.17	0.68	0.34	0	0	0	2.21	1.02	1.7	0.68	0	0	0	0	0
neuroepithelioma cell line:SK-N-MC.CNhs11853.10728-110A8	cell line	13.41	0.56	0	6.7	6.15	0	14.52	0.56	1.12	0	0	0	0	0	3.35	0.56	0.56	0	0	0	0	1.12	0	6.15	0	0	0	0	0	0
neurofibroma cell line:Hs 53.T.CNhs11854.10729-110A9	cell line	3.5	0.32	0	7.95	2.23	0	3.5	1.27	0.64	0	0	0	0	0	3.18	0.32	0.64	0	0	0	0	0.64	0.32	0.64	0.64	0.32	0	0	0	0
Neurons, donor1.CNhs12338.11494-119E9	primary cell	12.37	0.77	0	8.51	0.77	0	17.79	3.87	1.55	0	0	8.51	0	0	3.09	0	2.32	0	0	0	0	2.32	6.19	0.77	0.77	0	0	0	0	0
Neurons, donor2.CNhs12726.11574-120E8	primary cell	7.2	0.17	0	2.18	1.51	0	26.97	5.19	1.17	0.34	0	10.23	0	0	8.71	0.5	0.5	0.67	0	0	0	3.52	2.35	1.51	0.67	0	0	0	0	0
Neurons, donor3.CNhs13815.11655-122E8	primary cell	4.47	0.64	0	8.29	1.28	0	29.99	7.02	3.83	1.28	0	14.67	0	0	3.83	0	0.64	0	0	0	0	1.91	1.28	2.55	0	0	0	0	0	0
Neutrophils, donor1.CNhs10862.11233-116C9	primary cell	26.22	0.75	0.75	39.7	27.71	0	42.69	18.73	3.75	0	0	0	0	0	18.73	11.98	2.25	3	0	0	0	0.75	0	0.75	0	0	0	0	0	0
Neutrophils, donor2.CNhs11959.11314-117C9	primary cell	20.94	2.99	0	53.85	14.96	0	53.85	20.94	0	2.99	0	0	0	0	20.94	8.97	0	5.98	0	0	0	0	0	0	0	0	0	0	0	0
Neutrophils, donor3.CNhs11905.11390-118C4	primary cell	31.08	0.83	0	80.81	33.15	2.49	50.97	28.59	3.73	0.83	0	0	0	0	12.02	6.22	0.41	3.73	0	0	0	0	0.41	0	0.41	0	0	0	0	0.41
NK T cell leukemia cell line:KHYG-1.CNhs11867.10777-110G3	cell line	3.36	0	0	1.35	5.16	0	10.54	0.9	0.45	0.22	0	0	0	0	16.59	2.69	0.22	0	0	0	0	2.13	1.23	0.45	0.67	0.11	0	0	0	0
non T non B acute lymphoblastic leukemia (ALL) cell line:P30/OHK.CNhs10747.10430-106D7	cell line	7.1	0.08	0	1.34	3.47	0.08	53.07	3.55	1.42	0.08	0	0	0	0.08	14.75	1.1	0.95	0.16	0	0	0	3	6.07	3.63	0.32	0	0	0	0	0
non-small cell lung cancer cell line:NCI-H1385.CNhs12193.10730-110B1	cell line	0.8	0	0	16.81	1.6	0	18.42	4	0	0	0	0	0	0	15.21	4.8	0.8	0	0	0	0	3.2	1.6	0	0	0	0	0	0	0
normal embryonic palatal mesenchymal cell line:HEPM.CNhs11894.10813-111B3	cell line	5.64	0	0	7.05	2.12	0	7.76	2.82	3.88	0	0	0	0	0	6.7	1.41	0.71	0.71	0	0	0	1.06	0.35	0	0.71	0	0.35	0	0	0
normal intestinal epithelial cell line:FHs 74 Int.CNhs11950.10812-111B2	cell line	8.88	0.31	0	1.22	0.31	0	4.9	0.92	0	0	0	0	0	0	9.19	4.29	0.61	0.61	0	0	0	2.14	1.22	0.31	0.31	0	0.61	0	0	0
nucleus accumbens, adult, pool1.CNhs10644.10037-101F1	tissue	10.79	0.64	0	8.86	1.8	1.41	43.6	16.25	0.64	0.77	0	51.32	0.45	0	8.22	0.64	0.58	0.26	0	0	0	3.79	2.5	1.35	1.8	0.13	0.06	0	0	0
Nucleus Pulposus Cell, donor1.CNhs10881.11252-116F1	primary cell	8.71	0.37	0	2.45	0.86	0.37	6.38	2.09	3.19	0.12	0	0	0	0	1.84	0.12	0.25	0	0	0	0	2.33	0.49	0.61	0.25	0	0.37	0	0	0
Nucleus Pulposus Cell, donor2.CNhs12019.11409-118E5	primary cell	8.5	0.5	0	0	0.5	0	3.5	1.5	0.5	0	0	0	0	0	1.5	1	0	0.5	0	0	0	2	1	0.5	0.5	0.5	0.5	0	0	0
Nucleus Pulposus Cell, donor3.CNhs12063.11462-119B4	primary cell	7.32	0	0	0.81	1.09	0	2.98	0	0.54	0	0	0	0	0	8.95	0	0	0.27	0	0	0	0.27	1.09	0.27	0	0	2.98	0	0	0
occipital cortex - adult, donor10196.CNhs13798.10172-103C1	tissue	11.34	0	0	8.5	1.42	0	79.35	4.25	0	4.25	0	82.18	0	0	4.25	1.42	0	1.42	0	0	0	8.5	1.42	4.25	0	0	0	0	0	0
occipital cortex, adult, donor10252.CNhs12320.10163-103B1	tissue	36.56	1.6	0	18.04	4.15	1.28	121	9.1	2.87	2.87	0	79.03	0	0	11.33	0.16	0.16	0.32	0	0	0	6.54	2.39	1.6	2.55	0.32	0.16	0	0	0
occipital lobe, adult, donor1.CNhs11787.10076-102A4	tissue	4.92	0	0	4.72	1.03	0.62	45.75	8.61	0.62	0.62	0	48.81	0	0	8.41	1.64	0	0.82	0	0	0	3.9	6.36	2.26	0.82	0	0	0	0	0
occipital lobe, fetal, donor1.CNhs11784.10073-102A1	tissue	10.59	0.25	0	2.27	0.5	0.25	129.82	21.93	2.77	2.52	0	16.64	0	0	4.03	0	0.76	0.5	0	0	0	10.59	10.84	6.3	4.03	0	0	0	0	0
occipital pole, adult, pool1.CNhs10643.10036-101E9	tissue	9.82	0.35	0	5.88	2.21	0.83	29.46	6.09	0.35	0.28	0	52.76	0	0	11.41	1.18	0.28	0.35	0	0	0	4.5	2.14	1.59	1.94	0.14	0.14	0	0.07	0.07
Olfactory epithelial cells, donor1.CNhs13816.11933-125I7	primary cell	3.12	0	0	8.11	1.87	0.21	3.94	2.08	1.04	0.42	0	0	0	0	2.91	0.42	0.21	0.21	0	0	0	0.62	0.62	0.62	0.62	0.21	0.21	0	0	0
Olfactory epithelial cells, donor2.CNhs13817.11934-125I8	primary cell	3.03	0	0	8.56	1.25	0.18	3.75	0.89	0.36	0.18	0	0	0	0	3.93	0.89	0.18	0.18	0	0	0	0.89	0.36	0.36	0.18	1.07	1.78	0	0	0.18
Olfactory epithelial cells, donor3.CNhs13818.11935-125I9	primary cell	5.83	0	0	8.67	2.21	0.32	4.89	1.42	0.47	0	0	0	0	0	4.42	0.95	0	0.16	0	0	0	1.26	0.16	0.47	0.95	0.16	0.16	0	0	0
Olfactory epithelial cells, donor4.CNhs13819.11936-126A1	primary cell	7.15	0	0	4.57	1.76	0	7.26	0.35	0.59	0.12	0	0	0	0	3.98	0.59	0.12	0.12	0	0	0	1.05	0.59	0.35	0.59	1.05	0.94	0.12	0.23	0.47
olfactory region, adult.CNhs12611.10195-103E6	tissue	18.41	0.48	0	9.69	1.45	0.81	66.52	14.21	0.65	2.58	0	48.6	0	0	9.85	0.32	0.32	0.81	0	0	0	4.36	3.71	2.42	1.29	0.32	0	0	0	0
optic nerve, donor1.CNhs13449.10277-104E7	tissue	5.71	2.86	0	2.86	1.43	0	18.56	4.28	0	0	0	14.28	0	0	5.71	0	0	0	0	0	0	1.43	5.71	2.86	1.43	0	0	0	0	0
oral squamous cell carcinoma cell line:Ca9-22.CNhs10752.10434-106E2	cell line	9.42	0.59	0	6.18	1.86	0.2	1.67	0.69	0.29	0	0	0	0	0	9.91	2.55	0.29	0.1	0	0	0	1.08	1.08	0.49	0.69	0	0	0	0	0
oral squamous cell carcinoma cell line:HO-1-u-1.CNhs11287.10550-107I1	cell line	4.25	0.59	0	1.3	3.89	0	10.5	0.47	0.83	0.12	0	0.12	0	0	7.31	0.47	0.47	0	0	0	0	1.18	1.3	0.71	0	0	0	0	0	0
oral squamous cell carcinoma cell line:HSC-3.CNhs11717.10545-107H5	cell line	10.09	0.18	0	9.54	1.1	0.18	7.89	7.15	1.83	0.37	0	0	0	0	2.57	1.83	0	0	0	0	0	0.37	0.73	0	0.18	0	0	0	0	0
oral squamous cell carcinoma cell line:SAS.CNhs11810.10544-107H4	cell line	10.05	0.35	0	7.86	3.58	0.23	15.37	4.27	1.39	0	0	0	0	0	3.58	0.92	0	0.12	0	0	0	0.92	0.12	0.12	0.23	0	0	0	0	0
Osteoblast - differentiated, donor1.CNhs11311.11276-116H7	primary cell	4.82	0.6	0	2.41	1.81	0	3.91	0.3	0	0	0	0	0	0	3.61	0.3	0	0.3	0	0	0	0.9	1.2	0	0.3	0.3	0.6	0	0	0
Osteoblast - differentiated, donor2.CNhs11980.11353-117H3	primary cell	9.1	0	0	2.27	0	0	2.27	0	0	0	0	0	0	0	11.37	0	0	0	0	0	0	0	2.27	0	0	2.27	0	0	0	0
Osteoblast - differentiated, donor3.CNhs12035.11425-118G3	primary cell	9.31	0	0	3.1	1.03	0	3.1	1.03	0	0	0	0	0	0	2.07	1.03	0	0	0	0	0	3.1	1.03	0	0	3.1	3.1	1.03	2.07	0
Osteoblast, donor2.CNhs11385.11354-117H4	primary cell	8.63	0	0	0.66	5.98	0	1.99	1.33	0	0	0	0	0	0	2.66	0	0	0	0	0	0	1.99	1.33	0	0	1.99	5.31	0	0	0.66
Osteoblast, donor3.CNhs12036.11426-118G4	primary cell	5.16	0.18	0	2.4	1.47	0	0.91	0.37	0.37	0	0	0	0	0	5.35	2.03	0	0	0	0	0	1.11	0.37	0.18	0.18	2.77	1.47	0.92	1.29	0.92
osteoclastoma cell line:Hs 706.T.CNhs11835.10704-109H2	cell line	8.39	0	0	12.97	0.76	0	1.91	1.91	0	0	0	0	0	0	4.2	0.38	0	0	0	0	0	2.29	1.53	1.14	2.29	2.67	1.53	0	0.38	0.38
osteosarcoma cell line:143B/TK^(-)neo^(R).CNhs11279.10510-107D6	cell line	7.59	0	0	4.83	2.76	0	31.06	4.83	0.69	0	0	0	0	0	7.59	0.69	0.69	0	0	0	0	2.76	0	0.69	0	9.67	4.14	3.45	0.69	1.38
osteosarcoma cell line:HS-Os-1.CNhs11290.10558-107I9	cell line	12.93	0	0	7.76	1.19	0	6.17	1.79	1.59	0	0	0	0	0	15.71	0.4	0.4	0.8	0	0	0	1.39	1.19	0.2	0.4	0.8	1.19	0	0	0.2
ovary, adult, pool1.CNhs10626.10020-101D2	tissue	13.84	0.23	0	14.89	4.51	2.26	27.3	7.22	0.08	1.2	0	0	0	0	4.81	0.83	0.38	0.38	0	0	0	1.81	1.5	0.75	0.6	0	0.15	0	0	0
pagetoid sarcoma cell line:Hs 925.T.CNhs11856.10732-110B3	cell line	5.04	0.2	0	5.65	6.66	0.2	6.26	1.21	1.82	0	0	0	0	0	8.27	0.61	1.01	0.4	0	0	0	1.01	0.81	0.2	0	5.24	1.21	0.81	0.2	0
pancreas, adult, donor1.CNhs11756.10049-101G4	tissue	14.07	0	0	0	2.34	0	10.95	1.56	0.78	0	0	0.78	0	0	4.69	0.78	0	0.78	2.34	0	0	0.78	0.78	0	0.78	0.78	0	0	0	0
pancreatic carcinoma cell line:NOR-P1.CNhs11832.10698-109G5	cell line	4.98	0.26	0	0	2.88	0	14.4	0.26	1.05	0.26	0	0	0	0	2.62	0.26	0	0	0	0	0	0.52	0.26	0	0.26	0	0	0	0	0
Pancreatic stromal cells, donor1.CNhs10877.11249-116E7	primary cell	4.34	0	0	4.26	1.74	0.17	7.99	0.7	0.87	0	0	0	0	0	8.08	0.61	0	0.17	0	0	0	1.56	2.17	0.35	0.43	6.86	4	0.43	1.13	0.43
papillary adenocarcinoma cell line:8505C.CNhs11716.10437-106E5	cell line	8.02	0.49	0	2.46	0.49	0	15.89	6.71	1.15	0.49	0	0	0	0	7.21	1.31	0	0.16	0	0	0	0.66	0.33	0.66	0.16	0	0	0	0	0
papillotubular adenocarcinoma cell line:TGBC18TKB.CNhs10734.10417-106C3	cell line	5.62	0.15	0	2.37	0.89	0.15	22.92	15.23	2.81	0.15	0	0	0	0	8.58	2.66	0.3	0	0	0	0	0.59	0.3	0.44	0.3	3.55	1.33	0.15	0	0.44
paracentral gyrus, adult, pool1.CNhs10642.10035-101E8	tissue	7.83	0.27	0	5.27	0.95	0.2	33.42	7.77	0.68	0.34	0	43.63	0	0	10.54	1.28	0.47	0.61	0	0	0	4.59	2.16	1.15	0.74	0.41	0.27	0	0	0.14
parietal lobe - adult, donor10196.CNhs13797.10171-103B9	tissue	7.81	0.78	0	5.47	2.34	0	60.93	7.81	1.56	1.56	0	58.57	0	0	3.12	0	0	0	0	0	0	3.91	3.91	2.34	2.34	0	0.78	0	0	0
parietal lobe, adult, donor10252.CNhs12317.10157-103A4	tissue	26.66	1.03	0	16.74	2.27	0.21	130.42	9.3	2.89	2.69	0	72.54	0	0	8.89	0	0	0.21	0	0	0	5.79	2.69	1.24	1.03	0.21	0	0	0	0
parietal lobe, adult, pool1.CNhs10641.10034-101E7	tissue	8.75	0.44	0	6.79	1.46	0.32	39.96	7.29	1.4	0.7	0	40.52	0	0	11.41	0.89	0.63	0.32	0	0	0	4.44	1.97	1.14	1.9	0.32	0.32	0.06	0.06	0.13
parietal lobe, fetal, donor1.CNhs11782.10072-101I9	tissue	18.6	0	0	5.47	1.64	0	188.16	15.32	2.19	3.28	0	28.44	0	0	6.56	0	0.55	3.28	0	0	0	10.94	12.03	8.75	2.19	0	0.55	0	0	0
parotid gland, adult.CNhs12849.10199-103F1	tissue	10.97	0.55	0	1.64	1.1	0	6.03	0	0	0	0	0	0	0	4.39	1.64	0	0	0	0	0	1.64	0.55	0	0.55	0	0	0	0	0
penis, adult.CNhs12850.10200-103F2	tissue	15.88	0	0	20.34	2.48	0.5	25.3	6.95	0.5	0.99	0	0	0	0	8.44	2.48	0.5	0	0	0	0	4.47	1.98	0	1.49	0	1.49	0	0	0
Pericytes, donor1.CNhs11317.11491-119E6	primary cell	25.06	1.57	0	1.76	1.17	0	5.48	0.2	0.59	0	0	0	0	0	8.03	0.2	0.2	0.2	0	0	0	1.37	0.98	1.57	0	0	0	0	0.2	0
Pericytes, donor2.CNhs12079.11571-120E5	primary cell	15.44	0.69	0	1.03	1.37	0	6.17	0.34	2.4	0	0	0	0	0	7.55	0.34	0	0	0	0	0	1.37	0.34	1.72	0	0	0	0	0	0
Peripheral Blood Mononuclear Cells, donor1.CNhs10860.11231-116C7	primary cell	11.99	0.21	0	17.78	3.72	0.21	35.15	23.78	1.24	0.21	0	0	0	0	10.75	3.93	1.03	0.62	0	0	0	3.93	2.27	0	0.21	0.21	0	0	0	0
Peripheral Blood Mononuclear Cells, donor2.CNhs11958.11312-117C7	primary cell	15.1	0.43	0	23.94	8.63	0.22	25.89	34.95	9.49	0.43	0	0	0	0	16.39	3.45	1.08	1.94	0	0	0	1.08	1.08	0.65	0.22	3.88	0.22	0	0.22	0.43
Peripheral Blood Mononuclear Cells, donor3.CNhs12002.11388-118C2	primary cell	17.08	0.32	0.11	10.03	2.77	0.32	22.63	15.05	5.23	0.43	0	0	0	0	16.65	5.76	0.43	1.71	0	0	0	2.56	1.92	0.96	0.53	0.64	0	0	0.32	0
peripheral neuroectodermal tumor cell line:KU-SN.CNhs11830.10697-109G4	cell line	33.42	0.88	0	8.44	1.58	0	39.92	8.62	1.41	1.41	0	0	0	0	4.05	0	0	0	0	0	0	2.46	2.81	2.11	0.18	0.35	11.08	0	0	0
pharyngeal carcinoma cell line:Detroit 562.CNhs11849.10723-110A3	cell line	6.77	0	0	5.75	4.6	0	4.34	0.38	0.38	0	0	0	0	0	9.84	2.81	0.13	0.26	0	0	0	1.28	0.77	0.38	0.26	0	0	0	0	0
pineal gland - adult, donor10196.CNhs13804.10179-103C8	tissue	10.18	1.07	0	0	1.07	0	61.6	2.68	1.07	2.14	0	20.9	0	0	7.5	1.61	1.61	0	0	0	0	8.04	6.96	9.64	1.61	0	0	0	0	0
pineal gland, adult, donor10252.CNhs12228.10160-103A7	tissue	17.82	1.35	0	2.35	0.67	0	129.81	12.11	2.35	3.03	0	24.55	0	0	11.43	0.34	0.34	0	0	0	0	11.43	3.7	6.73	1.68	0	0	0	0	0
pituitary gland - adult, donor10196.CNhs13805.10180-103C9	tissue	23.06	0	0	26.71	1.82	0.61	68.59	4.86	1.82	1.82	0	26.71	0	0	7.28	1.21	0.61	0	0	0.61	0	2.43	2.43	1.82	1.21	0	0	0	0	0
pituitary gland, adult, donor10252.CNhs12229.10162-103A9	tissue	31.19	0.68	0.23	29.37	2.96	2.5	124.53	11.38	2.73	2.05	0	45.08	0	0.46	7.97	1.59	0	0	0.46	0.23	0	5.69	3.41	2.5	3.41	0.23	0.23	0	0	0
placenta, adult, pool1.CNhs10627.10021-101D3	tissue	13.39	0.44	0.09	3.37	0.8	0.18	10.55	3.19	1.33	0.18	0	0	0	0	3.37	0.53	0.35	0	0.35	0.09	0	1.42	0.44	0.18	0.35	0	0.27	0.27	0	0
Placental Epithelial Cells, donor1.CNhs11079.11278-116H9	primary cell	6.97	0	0	3.94	3.03	0	1.21	0.3	0.91	0	0	0	0	0	4.55	0.91	0	0	0	0	0	0.3	0.3	0	0.61	0	0	0	0	0
Placental Epithelial Cells, donor2.CNhs11386.11355-117H5	primary cell	11.65	0	0	0	3.33	0	3.33	0	1.66	0	0	0	0	0	6.66	3.33	0	0	0	0	0	0	1.66	0	0	0	0	0	0	0
Placental Epithelial Cells, donor3.CNhs12037.11427-118G5	primary cell	9.68	0.3	0	0.91	3.63	0	2.11	0	0.91	0	0	0	0	0	8.77	2.72	0.3	0	0	0	0	0.91	0.6	0.3	0.3	0.3	0	0	0	0
plasma cell leukemia cell line:ARH-77.CNhs12807.10840-111E3	cell line	7.72	0.23	0	2.19	3	0	19.94	4.72	0.23	0.58	0	0	0	0	13.6	12.79	1.61	3.11	0	0	0	2.19	1.5	1.15	0.81	0	0	0	0	0
pleomorphic hepatocellular carcinoma cell line:SNU-387.CNhs11933.10706-109H4	cell line	11.15	0.17	0	11.49	2.06	0.34	19.9	4.63	0.69	0.17	0	0	0	0	4.46	1.71	0	0	0	0	0	2.23	0.86	0.51	0.86	1.2	1.2	0	0.17	0
pons, adult, pool1.CNhs10640.10033-101E6	tissue	7.41	0.14	0	4.01	0.54	0.68	26.37	5.85	0.41	0.27	0	45.48	0	0	14.61	1.77	0.48	0.41	0	0	0	4.69	3.26	1.63	1.9	0.07	0.34	0	0.07	0
postcentral gyrus, adult, pool1.CNhs10638.10032-101E5	tissue	11.58	0.86	0	6.71	1.32	0.33	30.13	7.24	1.32	0.33	0	41.24	0.07	0	13.22	1.12	0.53	0.66	0	0	0	3.68	2.04	0.79	1.25	0.13	0.26	0	0.07	0.07
Preadipocyte - breast, donor1.CNhs11052.11467-119B9	primary cell	3.23	0	0	7.44	1.24	0.5	1.49	0	0.5	0	0	0	0	0	3.72	0.74	0.25	0	0	0	0	1.24	0.5	0.25	0.74	0	0.74	0	0	0.25
Preadipocyte - breast, donor2 (nuclear fraction).CNhs12584.14320-155D9	primary cell	4.45	0.15	0	23.48	3.22	0.31	4.14	0.31	0.46	0	0	0.15	0	0	6.91	0.15	0.15	0	0	0	0	2	0.61	0.31	0.61	1.23	0.61	0	0.15	0
Preadipocyte - breast, donor2.CNhs11971.11328-117E5	primary cell	5.33	0.56	0	5.61	2.81	0	1.68	0.56	0.28	0	0	0	0	0	5.89	0	0.28	0	0	0	0	1.12	0.28	0.28	0.56	0.56	0	0.28	0	0
Preadipocyte - omental, donor1.CNhs11065.11468-119C1	primary cell	4.74	0.13	0	6.79	1.67	0	2.95	0.64	0.51	0.13	0	0	0	0	5.13	1.15	0	0.26	0	0	0	1.67	0.9	0.77	1.15	0.13	0.13	0	0	0
Preadipocyte - omental, donor2.CNhs11902.11329-117E6	primary cell	2.56	0	0	7.16	3.07	0	2.56	0.51	1.54	0	0	0	0	0	7.68	1.54	0	0	0	0	0	0.51	1.02	0.51	0	0.51	0	0	0	0
Preadipocyte - omental, donor3.CNhs12013.11403-118D8	primary cell	5.15	0.32	0	6.6	3.22	0.16	2.89	0.16	0.32	0	0	0	0	0	4.66	0.32	0.16	0	0	0	0	1.61	0.8	0.48	1.29	0	0.16	0	0.16	0
Preadipocyte - perirenal, donor1.CNhs12065.11469-119C2	primary cell	5.94	0	0	4.45	1.48	0	2.96	0	0	0	0	0	0	0	7.42	0	0	0	0	0	0	1.48	0	0	0	0	1.48	0	0	0
Preadipocyte - subcutaneous, donor2.CNhs11981.11356-117H6	primary cell	8.33	0.46	0	4.63	1.54	0	4.16	0.93	0.15	0.15	0	0	0	0	4.78	0.93	0	0	0	0	0	0.62	0.31	0	0	8.17	6.17	2.78	1.39	2.16
Preadipocyte - subcutaneous, donor3.CNhs12038.11428-118G6	primary cell	4.62	0	0	3.91	1.07	0.18	1.08	0	0.18	0	0	0	0	0	6.04	0.89	0	0.18	0	0	0	0.71	0.53	0.36	0.18	5.68	10.65	3.37	1.24	1.24
Preadipocyte - visceral, donor1.CNhs11082.11280-116I2	primary cell	6.49	0.49	0	3.61	1.64	0	3.13	1.15	0.16	0	0	0	0	0	8.79	1.72	0.08	0.16	0	0	0	1.07	0.99	0.33	0.25	8.62	20.45	2.96	0.99	1.07
Preadipocyte - visceral, donor2.CNhs11982.11357-117H7	primary cell	8.31	0	0	2.08	1.56	0	5.2	2.6	0.52	0	0	0	0	0	3.63	1.56	0.52	0	0	0	0	0	0.52	0	0	12.46	10.39	7.27	2.6	3.63
Preadipocyte - visceral, donor3.CNhs12039.11429-118G7	primary cell	5.11	0.12	0	5.11	2.44	0.12	1.86	0.58	0.7	0	0	0	0	0	7.55	1.16	0.12	0.12	0	0	0	0.58	0.46	0.35	0.23	3.95	7.67	2.67	0.81	1.16
prostate cancer cell line:DU145.CNhs11260.10490-107B4	cell line	6.26	0.47	0	2.72	4.49	0	4.73	0.35	0.83	0.12	0	0	0	0	39.95	4.37	0.59	0.24	0	0	0	0.95	0.12	0.24	0.24	0	0	0	0	0
prostate cancer cell line:PC-3.CNhs11243.10439-106E7	cell line	6.34	0.22	0	0.89	3.67	0	10.23	0.67	0.44	0	0	0	0	0	7.79	1.11	0.22	0	0.22	0	0	0.89	0.11	0	0.11	0	0.22	0	0	0
Prostate Epithelial Cells (polarized), donor1.CNhs10882.11253-116F2	primary cell	4.11	0.12	0	0.73	1.09	0	4.95	0.36	0.12	0	0	0.12	0	0	5.08	0.97	0.12	0.24	0.36	0	0	0.85	0.12	0	0.12	0	0	0	0	0
Prostate Epithelial Cells, donor2.CNhs11972.11331-117E8	primary cell	5.61	0.4	0	6.62	2.61	0.4	3.2	0	1.4	0	0	0	0	0	9.42	4.01	0	0	0	0	0	1.4	0.2	0.2	0.8	0	0	0	0	0
Prostate Epithelial Cells, donor3.CNhs12014.11404-118D9	primary cell	5.34	0.28	0	6.17	3.59	0	3.59	0.18	0.09	0.18	0	0	0	0	1.84	0.18	0	0	0	0	0	0.92	0.09	0.09	0.46	0	0	0	0	0
Prostate Stromal Cells, donor1.CNhs10883.11254-116F3	primary cell	3.79	0.11	0	2.41	1.84	0.11	3.67	0.46	0.57	0.11	0	0	0	0	6.89	1.03	0.46	0	0	0.23	0	0.8	0.8	0.23	0.23	0.92	1.15	0.23	0.11	0.23
Prostate Stromal Cells, donor2.CNhs11973.11332-117E9	primary cell	7.65	0	0	1.46	0.55	0	3.09	0.36	1.09	0.18	0	0	0	0	5.1	0.55	0.73	0.36	0	0	0	0.55	0.73	0.36	0.73	2	0	0.55	0.91	0.36
Prostate Stromal Cells, donor3.CNhs12015.11405-118E1	primary cell	5.77	0.26	0	1.05	0.52	0.13	3.54	0.52	0.52	0	0	0	0	0	7.61	0.52	0.39	0.52	0	0	0	0.66	0.79	0.39	0.66	0	0.92	0	0	0
prostate, adult, pool1.CNhs10628.10022-101D4	tissue	12.64	0.39	0	10.83	2.12	0.16	33.44	3.53	0.47	0.16	0	0.16	0	0	9.5	1.1	0.24	0.24	0.16	0	0	3.06	1.88	0.55	1.26	0	0	0	0	0
putamen, adult, donor10196.CNhs12324.10176-103C5	tissue	15.55	0.47	0	9.74	3.3	0.94	72.27	17.75	1.1	2.99	0	63.16	0.16	0	5.34	0.16	0.31	1.1	0	0	0	2.83	2.04	1.41	1.57	0	0	0	0	0
rectal cancer cell line:TT1TKB.CNhs11255.10469-106I1	cell line	12.05	0.28	0	1.4	0.28	0	19.61	1.12	4.76	0	0	0	0	0	5.04	0.84	0	0.28	0	0	0	0.84	0	0	0	0	0	0	0	0
rectum, fetal, donor1.CNhs11777.10067-101I4	tissue	5.48	0.91	0	13.7	6.39	0	31.96	10.04	0	0	0	0	0	0	8.22	0.91	0	0	1.83	0.91	0	5.48	6.39	1.83	0	0	0	0	0	0.91
renal cell carcinoma cell line:OS-RC-2.CNhs10729.10411-106B6	cell line	4.75	0.22	0	2.16	2.16	0	5.62	0.65	1.3	0	0	0	0	0	8.42	2.81	0	0	0	0	0	2.59	0.43	0.86	0.86	0	0	0	0	0
renal cell carcinoma cell line:TUHR10TKB.CNhs11257.10471-106I3	cell line	4.78	0	0	5.73	2.39	0	9.08	0.96	0	0	0	0	0	0	15.29	7.64	0.48	0.48	0	0	0	0	0.96	1.43	0	0.48	0	0	0	0
Renal Cortical Epithelial Cells, donor1.CNhs11331.11516-119H4	primary cell	18.95	0.9	0	0.9	1.35	0	2.7	0.45	0	0	0	0	0	0	10.83	3.16	0	0	0	0	0	0	0.45	0	0	0	0	0	0	0
Renal Cortical Epithelial Cells, donor2.CNhs12728.11596-120H3	primary cell	7.01	0.08	0	0.69	0.92	0	7.01	0.46	0.23	0	0	0	0	0	8.78	2.16	0	0.08	0	0	0	0.15	0.31	0.08	0.31	0	0	0	0	0
Renal Epithelial Cells, donor1.CNhs11332.11517-119H5	primary cell	40	1.57	0	0.78	5.49	0	3.91	0	1.57	0	0	0	0	0	7.06	2.35	0	0	0	0	0	0	0	0.78	0	0	0	0	0	0
Renal Epithelial Cells, donor2.CNhs12088.11597-120H4	primary cell	13.15	0	0	0	4.38	0	0	0	0	0	0	0	0	0	10.23	1.46	0	1.46	0	0	0	0	0	0	0	0	0	0	0	0
Renal Epithelial Cells, donor3.CNhs12732.11678-122H4	primary cell	8.02	0.11	0	0.42	0.95	0	7.18	0.74	0.32	0	0	0	0	0	10.03	1.48	0.21	0.11	0	0	0	0.74	0.42	0	0.11	0.32	0.11	0	0	0
Renal Glomerular Endothelial Cells, donor1.CNhs12074.11514-119H2	primary cell	12.51	0	0	2.27	1.14	0	2.27	0	0	0	0	0	0	0	7.96	1.14	0	0	0	0	0	1.14	2.27	0	0	0	1.14	0	0	0
Renal Glomerular Endothelial Cells, donor2.CNhs12086.11594-120H1	primary cell	9.19	0.51	0	0.68	1.87	0	8.67	1.02	1.53	0	0	0	0	0	10.04	1.53	0.17	0.17	0	0	0	0.17	0.68	0.51	0.17	0	0.17	0	0	0
Renal Glomerular Endothelial Cells, donor3.CNhs12624.11675-122H1	primary cell	6.91	0	0	2.16	1.73	0	5.19	1.08	0.43	0.43	0	0.22	0	0	5.61	0.65	0	0	0	0	0	1.3	0.43	0.43	0.22	0	0.22	0	0	0
Renal Glomerular Endothelial Cells, donor4.CNhs13080.11783-124B1	primary cell	30.85	3.08	0	6.17	4.63	0	16.97	0	1.54	0	0	0	0	0	6.17	0	0	0	0	0	0	6.17	0	0	0	0	0	0	0	0
Renal Mesangial Cells, donor1.CNhs11333.11518-119H6	primary cell	17.88	0	0	0.81	2.71	0	3.79	0	1.08	0	0	0	0	0	5.42	1.35	0	0.54	0	0	0	0.27	0.27	0.27	0.54	0	0	0	0	0
Renal Mesangial Cells, donor3.CNhs12121.11679-122H5	primary cell	21.07	1	0	1	1.51	0	5.52	0.5	0.5	0	0	0	0	0	6.02	1.51	1	0	0	0	0	0	0	0	0	0.5	0	0	0	0
Renal Proximal Tubular Epithelial Cell, donor1.CNhs11330.11515-119H3	primary cell	11.72	0.25	0	0.51	2.04	0	1.01	0.25	0	0	0	0	0	0	10.7	2.29	0	0	0	0	0	0.51	0.25	0.51	0	0	0.25	0	0	0
Renal Proximal Tubular Epithelial Cell, donor2.CNhs12087.11595-120H2	primary cell	14.13	0	0	0.83	2.49	0	4.15	0	0	0	0	0	0	0	11.64	0	0	0	0	0	0	0	0	0	0	0	0	0	0	0
Renal Proximal Tubular Epithelial Cell, donor3.CNhs12120.11676-122H2	primary cell	15.45	0.22	0	1.57	2.24	0	2.92	0.22	0.9	0	0	0	0	0	13.21	0.9	0.67	0	0	0	0	0.67	0	0	0	0	0	0	0	0
Reticulocytes, biol_rep1.CNhs13552.11931-125I5	primary cell	10.09	0.44	0	3.51	3.51	0	25.65	2.41	0.22	0	0	0	0	0	14.25	1.53	0	0	0	0	0	0.44	1.53	0.22	0.22	1.32	0	0	0.44	0.22
Reticulocytes, biol_rep2.CNhs13553.11932-125I6	primary cell	9.41	0.78	0	2.61	2.88	0.26	18.83	1.57	0.26	0	0	0	0	0	17.25	3.4	0	0	0	0	0	0.78	1.57	0	0	1.57	0	0	0	0.52
retina, adult, pool1.CNhs10636.10030-101E3	tissue	18.94	0.71	0	6.58	3.43	0.14	35.32	2.79	0.36	0.07	0	0.49	0	0	9.29	0.57	0.86	0.64	0	0	0	3.65	1	0.64	1.22	0.07	0.21	0	0	0
Retinal Pigment Epithelial Cells, donor0.CNhs10842.11215-116A9	primary cell	3.85	0.26	0	3.59	3.08	0.26	5.13	0	0.26	0	0	0	0	0	9.23	1.54	0	0	0	0	0	0.26	0.51	0	0.51	0	0	0	0	0
Retinal Pigment Epithelial Cells, donor1.CNhs11338.11528-119I7	primary cell	9.18	0	0	11.15	4.26	0.66	6.55	0	0.98	0	0	0	0	0	12.14	3.28	0.98	0.33	0	0	0	1.97	0	0.33	0.33	0	0	0	0	0
Retinal Pigment Epithelial Cells, donor3.CNhs12733.11689-122I6	primary cell	5.86	0	0	10.74	1.95	0.33	7.81	1.3	0.98	0	0	0	0	0	6.51	0.98	0	0	0	0	0	2.28	1.3	0	0.33	0	0	0	0	0
retinoblastoma cell line:Y79.CNhs11267.10475-106I7	cell line	6.64	0.32	0	7.27	10.11	0.16	38.4	1.11	0.79	0.95	0	0	0	0	16.91	0.47	1.74	0.47	0	0	0	3.79	8.85	6	0.47	0	0	0	0	0
rhabdomyosarcoma cell line:KYM-1.CNhs11877.10787-110H4	cell line	15.58	0.23	0	2.67	3.6	0.23	14.18	5	0.93	0.12	0	0	0	0	8.14	1.74	0.35	0	0	0	0	2.56	2.21	2.79	0.93	0	0	0	0	0
rhabdomyosarcoma cell line:RMS-YM.CNhs11269.10477-106I9	cell line	10.26	1.04	0	1.74	2.09	0	18.61	0.35	0.7	0	0	0	0	0	6.95	0	1.04	0	0	0	0	0.7	0.87	1.39	0.52	0	0	0	0	0
SABiosciences XpressRef Human Universal Total RNA, pool1.CNhs10610.10002-101A5	tissue	10.51	0.41	0	4.84	0.82	0.21	21.74	3.71	0.52	0.41	0	0.21	0.21	0	4.22	1.24	0.1	0	0.31	0	0	1.13	0.31	0.31	0.31	0.1	0.1	0	0	0
sacrococcigeal teratoma cell line:HTST.CNhs11829.10695-109G2	cell line	11.22	0	0	2.41	2.41	0	18.44	0.8	0.8	0	0	0	0	0	3.21	0	0	0	0	0	0	2.41	0.8	4.81	0	0	0	0	0	0
salivary acinar cells, donor1.CNhs12810.11771-123I7	primary cell	7.05	0	0	10.78	2.28	0.83	4.36	0.21	1.24	0	0	0	0	0	7.46	3.52	0.21	0.21	0	0	0	2.9	3.11	1.04	1.04	0	0	0	0	0
salivary acinar cells, donor2.CNhs12811.11772-123I8	primary cell	5.98	0.68	0	22.02	3.76	1.2	4.6	0.85	0.51	0	0	0	0	0	5.12	1.2	0.51	0.17	0	0	0	2.9	4.44	0.51	1.71	0	0	0	0	0
salivary acinar cells, donor3.CNhs12812.11773-123I9	primary cell	12.44	0.69	0	41.48	4.84	2.77	31.1	0.69	0	0	0	0	0	0	0.69	0.69	0	0	0	0	0	4.84	2.77	2.77	5.53	0	0	0	0	0
salivary gland, adult, pool1.CNhs11677.10093-102C3	tissue	10.33	0	0	4.73	0.43	0	9.03	0.86	0.43	0	0	0	0	0	9.9	2.58	0	0	0	0	0	3.44	0.86	0	0	0	0	0	0	0
Saos-2 osteosarcoma treated with ascorbic acid and BGP to induce calcification, 00hr00min, biol_rep2 (A2 T0).CNhs12859.12760-136B6	time course	8.7	0.09	0	3.02	6.14	0	8.89	1.01	0.92	0.18	0	0	0	0	15.38	1.28	0.37	0.37	0	0	0	1.19	0.82	0.64	0.55	0	0	0	0	0
Saos-2 osteosarcoma treated with ascorbic acid and BGP to induce calcification, 00hr00min, biol_rep3 (A3 T0).CNhs12952.12858-137D5	time course	4.79	0.33	0	3.47	2.64	0	9.41	0.5	1.07	0	0	0	0	0	21.7	1.32	0.83	0.17	0	0	0	1.16	0.91	0.41	0.25	0	0	0	0	0
schwannoma cell line:HS-PSS, tech_rep2.CNhs11245.10442-106F1	cell line	8.99	0.24	0	0.47	2.01	0	7.21	1.06	0.47	0	0	0	0	0	8.64	0.35	0.24	0	0	0	0	0.47	0.24	0.59	0.12	29.58	37.75	5.09	4.73	1.54
schwannoma cell line:HS-PSS.CNhs11183.10442-106F1	cell line	7.67	0.17	0	1.96	2.39	0.09	7.93	1.62	0.77	0.09	0	0	0	0	9.12	0.94	0.26	0	0	0	0	0.51	0.51	0.17	0.17	30.93	38.52	5.28	6.65	4.26
Sebocyte, donor1.CNhs10847.11220-116B5	primary cell	8.04	0	0	5.74	4.02	0	2.3	0	0.57	0	0	0	0	0	10.34	1.72	0	0	0	0	0	1.15	2.3	1.15	1.15	0.57	0	0.57	0	0.57
Sebocyte, donor2.CNhs11951.11301-117B5	primary cell	11.05	0	0	12.35	3.9	0	0	0	0	0	0	0	0	0	7.15	1.3	0	0	0	0	0	1.95	0.65	0	0	0.65	0.65	0	0	0
seminal vesicle, adult.CNhs12851.10201-103F3	tissue	22.02	1.27	0	5.08	0.85	0	30.9	2.96	0.85	0	0	0	0	0	8.04	1.27	0	0	1.27	0	0	6.77	4.23	1.27	1.27	0	0	0	0	0
serous adenocarcinoma cell line:JHOS-2.CNhs11746.10639-108I9	cell line	12.37	0.69	0	14.2	4.81	1.83	8.25	3.44	1.15	0.46	0	0	0	0	11.23	6.19	0	0	0	0	0	1.37	0.23	0	0	0	0	0	0	0
serous adenocarcinoma cell line:SK-OV-3-R after co-culture with SOC-57-02-G, biol_rep1.CNhs13508.11843-124H7	cell line	13.65	0.31	0	15.82	4.65	0.31	4.65	4.34	0.31	0	0	0	0	0	5.89	1.86	0	0	0	0	0	0.31	0.31	0	0	0	0	0	0	0
serous adenocarcinoma cell line:SK-OV-3-R, biol_rep1.CNhs13099.11841-124H5	cell line	7.64	0	0	8.6	6.69	0	3.83	3.82	0	0	0	0	0	0	4.78	1.91	0	0	0	0	0	0.96	0	0	0	0	0	0	0	0
serous cystadenocarcinoma cell line:HTOA.CNhs11827.10693-109F9	cell line	7.27	0	0	9.17	3.69	0.34	9.06	2.35	0.45	0.11	0	0	0	0	6.49	2.01	0.11	0.11	0	0	0	0.22	0.11	0.11	0.11	0	0	0	0	0
Sertoli Cells, donor1.CNhs10851.11255-116F4	primary cell	0	0	0	3.21	0	0	1.61	0	0	0	0	0	0	0	6.43	1.61	0	0	0	0	0	3.21	0	0	0	0	0	0	0	0
signet ring carcinoma cell line:Kato III.CNhs10753.10436-106E4	cell line	5.99	0.2	0	5.3	1.77	0	15.71	3.04	1.18	0	0	0	0	0	5.99	2.75	0	0	0	0	0	0.49	0.2	0	0.39	0	0	0	0	0
signet ring carcinoma cell line:NUGC-4.CNhs11270.10483-107A6	cell line	5.61	0.49	0	1.83	0.85	0.12	12.19	0.98	0.61	0	0	0	0	0	7.92	6.58	0.12	0	0	0	0	0.49	0.24	0.12	0.24	0	0	0	0	0
skeletal muscle - soleus muscle, donor1.CNhs13454.10282-104F3	tissue	5.83	1.29	0	0.65	0	0	29.77	1.29	0	0	0	0	0	0	3.88	0	0	0	0	0	0	7.12	0	2.59	0.65	0	0	0	0	0
Skeletal muscle cells differentiated into Myotubes - multinucleated, donor1.CNhs11084.11282-116I4	primary cell	7.48	0.53	0	3.47	1.25	0	5.96	0.62	1.34	0.09	0	0	0	0	6.32	0.62	0.53	0.09	0	0	0	1.69	1.42	0.09	0.45	0.36	1.78	0	0	0
Skeletal Muscle Cells, donor1.CNhs11083.11281-116I3	primary cell	9.09	0.19	0	4.25	1.84	0	6.29	0.19	0.68	0.1	0	0	0	0	7.44	0.29	0.1	0.29	0	0	0	1.55	1.26	0.29	0.39	3.48	7.15	0.29	1.06	0.19
Skeletal Muscle Cells, donor4.CNhs12053.11451-119A2	primary cell	5.24	0.15	0	2.16	2.16	0	6.01	0.31	0.92	0	0	0	0	0	7.86	0.31	0.15	0.46	0	0	0	0.62	1.08	0.46	0.31	1.69	2.46	0.31	0.77	0.46
Skeletal Muscle Cells, donor5.CNhs12056.11455-119A6	primary cell	6.14	0.15	0	4.14	3.53	0.15	6.6	0.77	1.07	0.15	0	0	0	0	7.06	0.61	0.46	0.46	0	0	0	0.61	0.46	0	0	2.3	2.61	0.31	0.46	0.31
Skeletal Muscle Cells, donor6.CNhs12060.11459-119B1	primary cell	5.38	0.14	0	0.96	3.31	0	7.58	0.83	0.28	0.14	0	0	0	0	5.79	0.55	0	0.14	0	0	0	0.55	0.55	0.69	0	14.75	2.89	5.93	3.45	3.45
Skeletal Muscle Satellite Cells, donor1.CNhs10869.11240-116D7	primary cell	5.26	0.21	0	1.83	0.97	0	11.5	0.64	0.97	0.11	0	0	0	0	8.16	0.86	0.43	0.43	0	0	0	1.61	2.36	0.43	0.54	5.48	3.01	0.32	0.54	0.43
Skeletal Muscle Satellite Cells, donor2.CNhs11964.11321-117D7	primary cell	8.56	0.15	0	2.32	2.76	0	6.53	0.44	1.02	0.29	0	0	0	0	4.93	1.02	0.15	0.87	0	0	0	1.16	2.18	0.87	0.44	3.34	0.29	0.15	0.58	0.87
Skeletal Muscle Satellite Cells, donor3.CNhs12008.11397-118D2	primary cell	7.5	0.26	0	2.47	3.24	0	7.41	1.11	0.68	0.09	0	0	0	0	5.03	0.6	0	0.09	0	0	0	0.94	0.26	0.26	0	5.97	0.43	1.28	0.77	1.02
skeletal muscle, adult, pool1.CNhs10629.10023-101D5	tissue	8.11	0.1	0	4	1.03	0.21	14.98	1.95	0	0	0	0	0	0	8.01	0.92	0	0	0	0	0	6.57	1.64	0.51	3.8	0	0.1	0	0	0
skeletal muscle, fetal, donor1.CNhs11776.10066-101I3	tissue	5.8	1.16	0	17.4	3.48	1.16	23.2	4.64	0	0	0	1.16	0	0	4.64	0	1.16	0	0	0	0	1.16	5.8	2.32	0	0	0	0	0	0
skin, fetal, donor1.CNhs11774.10065-101I2	tissue	9.71	0.49	0	11.66	2.91	0.97	35.95	11.17	0	0.97	0	0	0	0	6.31	0.49	0.49	1.46	0	0	0	5.34	0.97	1.46	0.49	0.49	0.97	0	0	0
Small Airway Epithelial Cells, donor1.CNhs10884.11256-116F5	primary cell	2.98	0	0	2.31	1.49	0	2.48	0.17	0.17	0	0	0	0	0	6.28	1.65	0	0.17	0	0	0	0.66	0.17	0.33	0.33	0	0	0	0	0
Small Airway Epithelial Cells, donor2.CNhs11975.11334-117F2	primary cell	7.11	0.58	0	4.8	1.54	0.19	5.57	0.19	0.38	0	0	0	0	0	3.65	1.35	0	0	0	0	0	0.96	0.58	0	0.38	0	0	0	0	0
Small Airway Epithelial Cells, donor3 (nuclear fraction).CNhs12583.14317-155D6	primary cell	12.51	0.13	0	12	2.81	0	23.99	9.7	1.28	0.26	0	0	0	0	14.17	3.19	0.26	0	0	0	0	2.3	4.47	0.77	1.15	0.13	0.13	0	0	0
Small Airway Epithelial Cells, donor3.CNhs12016.11406-118E2	primary cell	10.62	0.71	0	4.25	1.72	0	5.87	0	0.81	0	0	0	0	0	3.03	1.01	0	0	0	0	0	1.62	0.71	0.2	0.51	0	0	0	0	0
small cell cervical cancer cell line:HCSC-1.CNhs11885.10800-110I8	cell line	3.51	0	0	8.42	5.61	0.23	22.46	4.91	2.11	0.47	0	56.62	0	0	8.66	0.23	0.23	0.23	0	0	0	1.17	0.94	0.94	0.23	0	0	0	0	0
small cell gastrointestinal carcinoma cell line:ECC10.CNhs11736.10610-108F7	cell line	20.09	0.4	0	14.32	1.39	0.4	54.91	8.55	4.77	0.8	0	0	0	0	9.75	0.8	1.39	0.4	0	0	0	8.55	2.59	1.79	3.58	0	0	0	0	0
small cell lung carcinoma cell line:DMS 144.CNhs12808.10841-111E4	cell line	9.63	1.07	0	1.55	3.92	0	14.15	1.19	0.71	0.12	0	0.12	0	0	16.53	0.12	2.02	0.36	0	0	0	2.14	1.07	0.95	0.36	0	0	0	0	0
small cell lung carcinoma cell line:LK-2.CNhs11285.10541-107H1	cell line	7.45	0.11	0	0	0.11	0	40.55	2.6	1.13	0	0	0	0	0	31.96	1.47	1.36	0.56	0	0	0	3.95	1.69	0.68	0.68	0.23	0.11	0	0	0
small cell lung carcinoma cell line:NCI-H82.CNhs12809.10842-111E5	cell line	14.51	0.44	0.11	0.22	0.44	0	26.06	2.31	0.55	0.22	0	0	0	0	8.58	0	0.66	1.54	0	0	0	0.22	8.03	1.43	0.22	0	0	0	0	0
small cell lung carcinoma cell line:WA-hT.CNhs11812.10562-108A4	cell line	8.3	0	0	10.57	3.02	0.6	32.76	6.79	1.51	0.6	0	0	0	0	11.93	2.11	0	0	0	0	0	2.72	0	0.75	0.6	0	0	0	0	0
small intestine, adult, pool1.CNhs10630.10024-101D6	tissue	8.64	0.39	0	7.87	1.39	0.08	14.58	2.62	0.54	0	0	0	0	0	9.18	7.18	0.23	0.08	2.32	0.08	0.23	1.39	0.85	0.46	0.23	0	0	0	0	0
small intestine, fetal, donor1.CNhs11773.10064-101I1	tissue	8.31	1.09	0	6.34	2.4	0	17.7	2.19	0.44	0.22	0	0	0	0	3.72	3.93	0.66	0.87	3.28	0.22	0	1.97	2.4	0.87	0.66	0	0	0	0	0
small-cell gastrointestinal carcinoma cell line:ECC4.CNhs11734.10609-108F6	cell line	8.47	0.47	0	31.98	0.94	2.82	41.39	23.05	2.35	1.88	0	0	0	0	7.53	1.88	0.47	0	0	0	0	1.88	0.94	0	0	0	0	0	0	0
Smooth Muscle Cells - Aortic, donor0 (cytoplasmic fraction).CNhs12401.14313-155D2	primary cell	5.58	0	0	1.86	1.86	0	1.86	0	0	0	0	0	0	0	6.04	0	0.46	0.46	0	0	0	0.93	0.46	0	0	1.86	1.39	0.46	0	0
Smooth Muscle Cells - Aortic, donor0 (nuclear fraction).CNhs12402.14314-155D3	primary cell	12.91	0.94	0	8.5	1.26	0	7.24	1.57	2.83	0	0	0	0	0	4.72	0.31	0	0.31	0	0	0	2.83	0.31	0.31	0.94	6.3	3.15	2.52	2.2	1.89
Smooth Muscle Cells - Aortic, donor0.CNhs10838.11210-116A4	primary cell	4.88	0	0	2.09	0	0	1.4	0.7	0	0	0	0	0	0	4.88	0	0.7	0	0	0	0	0.7	0	0	0	11.85	4.88	6.27	1.39	0.7
Smooth Muscle Cells - Aortic, donor1.CNhs11085.11283-116I5	primary cell	17.25	0	0	4.31	0.92	0	5.85	0.92	1.54	0	0	0.31	0	0	12.32	2.46	0.62	0.31	0	0	0	2.46	1.23	0	0.92	1.54	3.7	0.31	0	0
Smooth Muscle Cells - Aortic, donor2.CNhs11305.11360-117I1	primary cell	6.92	0.53	0	2.66	1.6	0	0.53	0.53	0	0	0	0	0	0	7.45	0	0	0	0	0	0	0	0	0	0	1.06	0.53	0.53	0	0
Smooth Muscle Cells - Aortic, donor3.CNhs11309.11432-118H1	primary cell	2.61	0.87	0	1.74	0.87	0	0.87	0.87	0	0	0	0	0	0	6.09	0	0	0	0	0	0	2.61	0	0	0.87	8.7	2.61	7.83	0	0.87
Smooth Muscle Cells - Brachiocephalic, donor1.CNhs11086.11284-116I6	primary cell	8.9	0.56	0	4.08	0.93	0	3.15	0.37	0.93	0	0	0	0	0	5.75	0.37	0	0	0	0	0	0.74	0	0	0	0	0.19	0.37	0.19	0
Smooth Muscle Cells - Brachiocephalic, donor3.CNhs12043.11433-118H2	primary cell	1.14	0	0	3.15	1.14	0	4.71	1.43	0.29	0	0	0	0	0	6.3	0.72	0	0	0	0	0	0.86	0.57	0.14	0	0.57	0	0	0	0.14
Smooth Muscle Cells - Brain Vascular, donor1.CNhs10863.11234-116D1	primary cell	2.61	0.37	0	0.37	1.86	0	7.44	0.74	0	0	0	0	0	0	7.82	1.12	0.37	0	0	0	0	0.37	0.37	0.37	0	0	0	0	0	0
Smooth Muscle Cells - Brain Vascular, donor2.CNhs11900.11315-117D1	primary cell	3.8	0	0	0.95	0.95	0	5.38	0.32	0	0	0	0	0	0	12.97	2.21	0.63	0	0	0	0	1.27	1.58	1.27	0.95	0.63	0	0	0	0
Smooth Muscle Cells - Brain Vascular, donor3.CNhs12004.11391-118C5	primary cell	4	0.19	0	2.67	1.53	0	4	0	0.38	0	0	0	0	0	6.29	1.33	0.19	0.57	0	0	0	1.14	0.38	0.57	0.38	0	0.19	0	0	0
Smooth Muscle Cells - Bronchial, donor1.CNhs11328.11512-119G9	primary cell	15.1	0.51	0	2.3	1.79	0	1.8	0	0.26	0	0	0	0	0	4.61	0.77	0	0	0	0	0	0	0.51	0.26	0	0.51	1.54	0.26	0	0
Smooth Muscle Cells - Bronchial, donor2.CNhs12348.11592-120G8	primary cell	7.7	0	0	2.57	1.71	0	3	0	0	0	0	0	0	0	2.57	0	0	0	0	0	0	3.42	0.43	0.43	0.43	0	0.86	0	0.86	0
Smooth Muscle Cells - Carotid, donor1.CNhs11087.11285-116I7	primary cell	9.23	0.95	0	6.05	1.91	0	4.45	0.95	0	0	0	0	0	0	7.64	1.27	0	0	0	0	0	0.64	0.32	0.32	0.64	7.32	3.18	1.59	2.23	1.91
Smooth Muscle Cells - Carotid, donor3.CNhs12044.11434-118H3	primary cell	13.34	0	0	4.71	3.92	0	6.27	1.57	1.57	0	0	0	0	0	5.49	0	0	0	0	0	0	1.57	0	0	0	0.78	3.14	0	0.78	0
Smooth Muscle Cells - Colonic, donor1.CNhs10868.11239-116D6	primary cell	3.6	0.36	0	1.62	1.08	0	5.04	0.18	0.72	0.18	0	0	0	0	9.35	1.08	0.72	0.36	0	0	0	0.9	1.62	0.18	0	0.36	0.54	0	0	0.18
Smooth Muscle Cells - Colonic, donor2.CNhs11963.11320-117D6	primary cell	8.79	0	0	1.1	2.2	0	8.79	0.82	1.1	0	0	0	0	0	6.31	1.1	0.27	0.55	0	0	0	0.82	1.65	0.55	0	0.55	0.27	0	0	0
Smooth Muscle Cells - Colonic, donor3.CNhs12007.11396-118D1	primary cell	7.19	0.35	0	1.41	1.65	0	6.01	0.12	0.71	0	0	0	0	0	6.13	1.18	0.35	0.82	0	0	0	0.59	0.82	0.24	0.35	0.71	0.12	0	0.35	0.12
Smooth Muscle Cells - Coronary Artery, donor1.CNhs11088.11286-116I8	primary cell	9.3	0	0	4.45	1.21	0	1.22	0.4	0.61	0	0	0	0	0	5.86	1.01	0	0	0	0	0	0	0	0	0.2	0.4	0.81	0	0.2	0.81
Smooth Muscle Cells - Coronary Artery, donor2.CNhs11987.11363-117I4	primary cell	9.51	0	0	0	1.59	0	0	0	1.59	0	0	0	0	0	4.76	1.59	0	0	0	0	0	1.59	0	0	0	0	0	0	0	0
Smooth Muscle Cells - Coronary Artery, donor3.CNhs12045.11435-118H4	primary cell	4.63	0	0	0.84	1.69	0	1.68	0	0.84	0	0	0	0	0	8.43	1.69	0	0	0	0	0	0.84	0	0	0	2.53	2.95	0	0.42	0
Smooth Muscle Cells - Esophageal, donor1.CNhs11324.11508-119G5	primary cell	20.97	1.46	0	3.41	3.9	0	2.93	0	1.95	0	0	0	0	0	5.36	0.49	0	0.49	0	0	0	1.46	0	0	0	0	0	0	0	0
Smooth Muscle Cells - Internal Thoracic Artery, donor2.CNhs11988.11364-117I5	primary cell	6.82	0.24	0	2.44	0.97	0	4.38	1.22	2.44	0	0	0	0	0	6.82	2.44	1.46	0.24	0	0	0	0.24	0.24	0	0.49	7.31	15.11	0.73	0.73	0.73
Smooth Muscle Cells - Internal Thoracic Artery, donor3.CNhs12046.11436-118H5	primary cell	6.34	1.06	0	3.17	1.06	0	3.17	0	0	0	0	0	0	0	2.11	0	0	0	0	0	0	2.11	0	0	0	5.28	2.11	0	1.06	0
Smooth Muscle Cells - Prostate, donor1.CNhs11920.11257-116F6	primary cell	7.37	0.68	0	1.36	0.55	0	5.86	1.23	0.41	0	0	0	0	0	6.82	0.96	0.14	0	0	0	0	1.23	1.36	0.27	0.41	0.82	0.68	0.14	0	0
Smooth Muscle Cells - Prostate, donor2.CNhs11976.11335-117F3	primary cell	5.09	0.28	0	3.54	1.13	0.14	4.38	0.42	0.71	0	0	0	0	0	6.93	0.71	0.28	0.28	0	0	0	1.13	1.41	0.85	0.71	0.14	0.14	0	0	0
Smooth Muscle Cells - Pulmonary Artery, donor2.CNhs11989.11365-117I6	primary cell	9.04	1.13	0	4.52	0	0	1.13	0	2.26	0	0	0	0	0	7.91	0	0	0	0	0	0	1.13	0	1.13	0	0	2.26	2.26	2.26	0
Smooth Muscle Cells - Subclavian Artery, donor1.CNhs11090.11289-117A2	primary cell	13.23	0.55	0	3.86	1.65	0.55	5.51	0	0	0	0	0	0	0	6.62	0.55	1.1	0	0	0	0	2.21	0.55	0.55	1.1	2.21	0.55	0	0	0
Smooth Muscle Cells - Subclavian Artery, donor2.CNhs11990.11366-117I7	primary cell	3.32	1.33	0	3.32	1.33	0	2.65	0	3.32	0	0	0	0	0	7.96	1.99	0	0	0	0	0	0	0.66	0	0	0	0	0	0	0
Smooth Muscle Cells - Subclavian Artery, donor3.CNhs12048.11438-118H7	primary cell	5.7	0	0	5.7	1.32	0	4.39	0.44	0.44	0	0	0	0	0	6.14	0.88	0	0	0	0	0	1.32	0	0	0.44	0	1.32	0	0	0
Smooth Muscle Cells - Tracheal, donor1.CNhs11329.11513-119H1	primary cell	13.89	0.58	0	2.32	0.58	0	1.16	0	0	0	0	0	0	0	9.84	0.58	0	0	0	0	0	0.58	0	0	0	0	2.32	0	0	0
Smooth Muscle Cells - Tracheal, donor3.CNhs12894.11674-122G9	primary cell	8.53	0.66	0	1.97	0	0	1.97	0.66	0.66	0	0	0	0	0	5.9	0	0	0.66	0	0	0	0.66	0	0.66	0	0.66	1.97	1.31	0	0
Smooth Muscle Cells - Umbilical artery, donor0.CNhs10839.11212-116A6	primary cell	6.78	0.71	0	1.78	1.78	0	1.43	0.36	0.36	0	0	0	0	0	4.28	0.71	0	0.36	0	0	0	0.71	0	0	0.36	0.36	1.43	0	0	0
Smooth Muscle Cells - Umbilical Artery, donor1.CNhs11091.11290-117A3	primary cell	7.91	0	0	2.23	0	0	1.82	0.41	0.61	0	0	0	0	0	6.9	0.41	0.2	0	0	0	0	0.41	0	0.2	0	1.01	1.22	0	0.41	0
Smooth Muscle Cells - Umbilical Artery, donor2.CNhs11991.11367-117I8	primary cell	8.06	0.31	0	0.93	3.1	0.31	4.03	1.24	0.62	0	0	0	0	0	2.79	0.62	0	0	0	0	0	0	0.31	0.31	0	2.17	4.34	0	0.31	0.31
Smooth Muscle Cells - Umbilical Artery, donor3.CNhs12049.11439-118H8	primary cell	8.73	0	0	2.54	1.97	0	2.82	0	0.28	0	0	0	0	0	8.45	0	0.28	0	0	0	0	0.85	0.28	0	0	3.38	4.79	0	0.56	0.28
Smooth Muscle Cells - Umbilical Vein, donor1.CNhs12597.11541-120B2	primary cell	7.03	0	0	1.29	1.29	0	6.88	1.15	0.14	0	0	0	0	0	4.88	0.29	0.43	0.14	0	0	0	1	0.72	0.43	0.29	1.58	2.29	0	0.29	0
Smooth Muscle Cells - Umbilical Vein, donor2.CNhs12569.11621-122B1	primary cell	4.42	0.1	0	1.18	0.69	0	1.08	0.49	0	0	0	0	0	0	5.21	0.39	0.29	0.1	0	0	0	0.69	0.1	0.39	0	0	0.1	0	0	0
Smooth Muscle Cells - Uterine, donor3.CNhs11927.11466-119B8	primary cell	9.22	0	0	3.19	2.13	0	2.47	1.06	1.06	0	0	0	0	0	4.61	0	0	0.35	0	0	0	0	0.71	0	0	1.77	4.26	0	0	0.35
smooth muscle, adult, pool1.CNhs11755.10048-101G3	tissue	9.07	0	0	35.55	5.39	0.98	14.47	2.94	0	0	0	0	0	0	12.5	0.98	0.49	0.25	0	0	0	2.45	1.72	0.49	0.49	0	0.25	0	0	0
somatostatinoma cell line:QGP-1.CNhs11869.10781-110G7	cell line	14.85	0.71	0	3.54	1.18	0	14.6	1.65	2.12	0.47	0	0	0	0	7.54	0.94	0	0	0	0	0	4.95	0.24	0.47	0.24	0	0	0	0	0
spinal cord - adult, donor10196.CNhs13807.10181-103D1	tissue	8.83	0	0	12.56	2.36	0.39	80.68	19.63	0.98	5.3	0	292.5	0	0	9.23	1.37	0	0.98	0	0	0	3.73	2.94	3.53	0.59	0	0.39	0	0	0
spinal cord, adult, donor10252.CNhs12227.10159-103A6	tissue	16.04	0	0	27.33	2.67	2.38	78.12	20.79	2.97	2.67	0	269.13	0	0	10.69	0.3	0	0.3	0	0	0	5.35	2.67	1.49	1.78	0	0.3	0	0	0
spinal cord, fetal, donor1.CNhs11764.10056-101H2	tissue	7.19	0	0	10.99	1.69	3.8	29.16	12.68	0	1.69	0	119.19	0	0	10.14	0.42	1.27	1.69	0	0	0	5.49	2.11	2.11	2.54	0	0	0	0.42	0
spindle cell sarcoma cell line:Hs 132.T.CNhs11857.10737-110B8	cell line	7.31	0.51	0	12.23	1.36	0.34	1.19	0.68	0.34	0	0	0	0	0	3.4	0.34	0	0	0	0	0	2.04	0.17	0.51	0.17	1.53	1.36	0.68	0	0
spleen, adult, pool1.CNhs10631.10025-101D7	tissue	13.53	0.38	0	1.79	1.41	0	32.9	2.91	0.85	0.09	0	0	0	0	13.82	5.45	0.28	0.38	0	0	0	2.16	1.32	0.75	0.56	0	0	0	0	0
spleen, fetal, pool1.CNhs10651.10044-101F8	tissue	25.33	0.9	0	4.38	2.32	0.06	37.65	4.38	0.9	0.13	0	0.39	0	0	13.28	4.58	1.29	1.1	0	0	0	2.45	1.42	0.9	0.39	0.13	0.06	0	0	0
splenic lymphoma with villous lymphocytes cell line:SLVL.CNhs10741.10424-106D1	cell line	6.7	0.2	0	1.5	0.8	0	30.78	2.9	1.9	0.2	0	0	0	0	14.09	27.58	2.7	1.8	0	0	0	1.8	1.3	0.1	0.6	0	0	0	0	0
squamous cell carcinoma cell line:EC-GI-10.CNhs11252.10463-106H4	cell line	5	0	0	2.5	3.04	0	35.18	2.68	4.11	0.54	0	0	0	0	4.46	0.36	0.18	0	0	0	0	0.71	0	0	0.18	0	0	0	0	0
squamous cell carcinoma cell line:T3M-5.CNhs11739.10616-108G4	cell line	12.35	0.35	0	1.41	2.82	0	9.88	0	0.71	0	0	0	0	0	4.23	1.41	0	0	0	0	0	0.71	0.71	0	0	0	1.06	0	0	0
squamous cell lung carcinoma cell line:EBC-1.CNhs11273.10486-107A9	cell line	8.83	0.24	0	0.96	0.48	0	2.64	0.96	0.08	0.08	0	0	0	0	2.57	0.96	0	0	0	0	0	1.28	0.16	0.56	0.48	0	0	0	0	0
stomach, fetal, donor1.CNhs11771.10062-101H8	tissue	7.3	0	0	13.88	5.84	1.46	35.78	5.84	0	1.46	0	0	0	0	1.46	0.73	0.73	0.73	6.57	0	0	0.73	0.73	1.46	0	0	0	0	0	0
submaxillary gland, adult.CNhs12852.10202-103F4	tissue	12.84	1.38	0	5.05	0	0	16.05	3.21	0.46	0	0	0	0	0	6.42	1.38	0	0	0.46	0	0	3.21	1.38	1.38	1.38	0	0	0	0	0
substantia nigra, adult, donor10252.CNhs12318.10158-103A5	tissue	15.91	0.72	0	10.75	1.29	1	37.55	5.02	1.72	0.43	0	61.77	0	0	7.74	1	0.57	0.14	0	0	0	3.44	1.86	0.57	0.86	0	0.14	0	0	0
synovial sarcoma cell line:HS-SY-II.CNhs11244.10441-106E9	cell line	9.31	0.63	0	2.52	3.31	0.16	38.33	3.94	0.95	0	0	0.8	0	0	13.57	1.58	1.1	0	0	0	0	1.89	1.1	1.89	0	0	0	0	0	0
Synoviocyte, donor2.CNhs11992.11368-117I9	primary cell	3.59	0	0	14.57	2.74	1.06	2.32	0.63	1.9	0.21	0	0	0	0	6.54	1.06	0	0	0	0	0	1.27	0.63	0.63	0	0.63	1.06	0	0	0
Synoviocyte, donor3.CNhs12050.11440-118H9	primary cell	3.95	0.66	0	15.15	3.62	1.65	1.98	0.66	0.33	0	0	0	0	0	5.93	0.66	0.33	0	0	0	0	0.66	0.33	0	0.66	0.66	1.65	0	0	0
temporal lobe, adult, pool1.CNhs10637.10031-101E4	tissue	11.49	0.27	0	8.09	2.04	0.95	31.48	8.16	1.5	0.41	0	57.31	0	0	10.88	0.54	0.41	0.41	0	0	0	3.54	1.43	1.22	1.56	0	0.07	0	0.07	0.07
temporal lobe, fetal, donor1, tech_rep1.CNhs11772.10063-101H9	tissue	15.27	1.75	0	3.93	1.75	0.87	121.3	20.94	3.93	1.31	0	23.57	0	0	6.55	0.44	1.31	1.31	0	0	0	8.73	7.42	5.24	1.75	0	0	0	0	0
temporal lobe, fetal, donor1, tech_rep2.CNhs12996.10063-101H9	tissue	16.83	2.45	0	2.75	0.31	0.61	124.87	20.51	1.53	1.84	0	14.99	0	0	6.43	0	0.61	1.84	0	0	0	7.04	7.65	2.45	1.53	0	0	0	0	0.31
tenocyte, donor1.CNhs12639.11763-123H8	primary cell	5.95	0	0	6.32	2.23	0.37	2.97	0	0.37	0	0	0	0	0	10.79	0	0	0.37	0	0	0	2.23	0.74	0.37	1.12	6.32	10.04	0.37	0.74	0.37
tenocyte, donor2.CNhs12640.11765-123I1	primary cell	4.62	0	0	13.4	0.46	0.46	2.77	0	1.39	0	0	0	0	0	6.01	0.46	0.92	0	0	0	0	0.46	0	0.46	0.46	8.78	4.16	0.92	0.92	0.46
tenocyte, donor3.CNhs12641.11768-123I4	primary cell	2.16	1.3	0	12.98	0.87	0	2.6	0	0.43	0	0	0	0	0	9.09	2.6	0.87	0	0	0	0	0.87	0.87	0	0.43	2.16	2.6	0	0.87	0
teratocarcinoma cell line:NCC-IT-A3.CNhs11878.10790-110H7	cell line	7.43	0.55	0	0.66	0.44	0	7.21	0.98	0.11	0.11	0	0.22	0	0	8.52	0.22	1.31	0.66	0	0	0	0.76	3.93	1.97	0.33	0	0	0	0	0
teratocarcinoma cell line:NCR-G1.CNhs11884.10798-110I6	cell line	6.46	0	0	8.87	7.1	0.38	16.47	1.01	4.56	0.38	0	0.13	0	0	8.74	0.25	0.76	0.76	0	0	0	1.77	1.9	1.52	0.38	0	0	0	0	0
teratocarcinoma cell line:PA-1.CNhs11890.10807-111A6	cell line	8.83	0.25	0	2.4	4.04	0	14.89	0.88	0.38	0.25	0	1.26	0	0	8.45	0.25	0.5	0.38	0	0	0	1.64	5.93	1.39	0.25	0	0	0	0	0
testicular germ cell embryonal carcinoma cell line:ITO-II.CNhs11876.10786-110H3	cell line	10.61	0.31	0	1.02	1.53	0	10.91	0.41	0.71	0.1	0	0	0	0	7.24	0.31	0.71	0.2	0	0.1	0	0.82	1.22	0.2	0.2	0	0	0	0	0
testicular germ cell embryonal carcinoma cell line:NEC14.CNhs12351.10591-108D6	cell line	13.09	1.07	0	0.8	0.8	0	16.3	0.53	0.53	0.53	0	0.53	0	0	2.14	0.27	0.53	0	0	0	0	0.8	2.4	1.34	0.53	0	0	0	0	0
testicular germ cell embryonal carcinoma cell line:NEC15.CNhs12362.10593-108D8	cell line	17.74	0.28	0	0.37	0.28	0	30.97	1.93	0.37	0.18	0	0	0	0	7.99	1.01	1.01	0.46	0	0	0	0.46	0.83	0.64	0.18	0	0	0	0	0
testicular germ cell embryonal carcinoma cell line:NEC8.CNhs11726.10590-108D5	cell line	5.01	1.75	0	2.01	8.27	0	39.36	3.01	0	0.75	0	0	0	0	7.77	0	0	0	0	0	0	0	1	0	0	0	0	0	0	0
testis, adult, pool1.CNhs10632.10026-101D8	tissue	9.7	0.53	4.62	25.61	81.08	1.06	24.1	5.38	1.14	1.21	10.53	0	166.64	4.7	8.87	0.23	0.61	0.08	0.3	0	0.08	1.97	1.89	0.45	0.53	0.08	0.3	0	0	0
testis, adult, pool2.CNhs12998.10096-102C6	tissue	16.08	0.8	14.74	32.69	138.81	1.88	28.14	5.9	4.56	2.14	9.38	0.54	243.58	11.25	6.16	0.27	0.8	0	0.27	0	0	0.8	0.8	1.34	0.27	0.27	0	0	0	0
thalamus - adult, donor10196.CNhs13794.10168-103B6	tissue	3.32	0	0	8.29	0.83	0.83	34	6.63	0	1.66	0	170.82	0	0	0.83	0.83	0	0	0	0	0	2.49	3.32	2.49	0.83	0	0	0	0	0
thalamus, adult, donor10252.CNhs12314.10154-103A1	tissue	20.38	0.83	0	15.1	1.65	2.79	60.3	11.48	0.83	4.03	0	75.3	0.52	0	5.79	0.1	0.21	0.21	0	0	0	3.93	3.21	1.45	1.34	0	0	0	0	0
throat, adult.CNhs12858.10209-103G2	tissue	11.3	0.43	0	18.34	2.56	3.2	16.21	13.65	0.43	0.43	0	0	0	0	10.45	1.71	0	0.43	0	0	0	2.77	1.71	0	1.71	0	0	0	0	0
throat, fetal, donor1.CNhs11770.10061-101H7	tissue	10.71	0.24	0	11.19	3.81	4.52	27.38	10.47	0.95	0.71	0	0.24	0	0	6.9	0.24	0.48	0.95	0	0	0	5.71	2.38	2.14	0.95	0.24	0.48	0	0	0
thymus, adult, pool1.CNhs10633.10027-101D9	tissue	16.86	0.9	0	4.33	6.39	0	60.06	6.98	0.65	0.39	0	0	0.13	0	15.89	4.26	1.94	0.52	0	0	0	3.81	5.55	3.55	1.23	1.68	0.13	0.19	0.13	0.06
thymus, fetal, pool1.CNhs10650.10043-101F7	tissue	26.01	0.56	0	9.56	9.75	0.06	102.23	10.3	1.99	0.93	0	0	0.12	0	13.84	4.47	1.43	0.93	0	0	0	3.23	4.1	2.86	0.81	1.12	0.06	0	0	0.12
thyroid carcinoma cell line:TCO-1.CNhs11872.10783-110G9	cell line	7.51	0.45	0	10.32	5.61	0.67	16.82	1.57	1.23	0.34	0	0	0	0	8.86	0.45	0.11	0	0	0	0	1.68	0.11	0.34	0.67	0.11	0.78	0	0	0
thyroid, adult, pool1.CNhs10634.10028-101E1	tissue	17.69	0.57	0	3.69	1.65	0	22.98	1.72	0.32	0	0	0	0	0	8.59	2.42	0.13	0.13	0	0	0	2.55	0.19	0.51	0.51	0	0	0	0	0
thyroid, fetal, donor1.CNhs11769.10060-101H6	tissue	16.78	0.2	0	12.33	3.03	0.61	21.22	5.66	0.4	1.01	0	0	0	0	9.7	0.81	1.21	1.21	0	0	0	3.23	1.41	0.2	0.61	0.2	0	0.2	0	0
tongue, adult.CNhs12853.10203-103F5	tissue	6.75	0	0	27.43	3.92	1.09	11.32	11.97	0.87	0.65	0	0	0	0	7.62	1.09	0.22	0.22	0	0	0	4.57	0.87	0.87	1.31	0	0	0	0	0
tongue, fetal, donor1.CNhs11768.10059-101H5	tissue	5.48	0.34	0	13.69	4.45	0.68	10.96	2.05	0.34	0	0	0	0	0	8.56	0.68	0.34	0	0	0	0	3.08	1.03	0.68	1.37	0	0.34	0	0	0
tonsil, adult, pool1.CNhs10654.10047-101G2	tissue	16.64	0.4	0	6.8	2.56	0.13	27.42	6.74	0.47	0	0	0	0	0	17.78	9.03	0.61	0.47	0	0	0	2.49	0.67	0.74	0.81	0.07	0	0	0	0
Trabecular Meshwork Cells, donor1.CNhs11340.11532-120A2	primary cell	15.94	0	0	3.79	4.17	0	3.8	0	1.14	0	0	0	0	0	6.45	0.38	0.38	0	0	0	0	0.76	0.76	0	0	1.14	0.38	0	0	0
Trabecular Meshwork Cells, donor3.CNhs12124.11693-123A1	primary cell	17.85	0.7	0	3.15	6.65	0	3.15	0	1.75	0	0	0	0	0	5.6	0.35	0	0	0	0	0	0.7	0.7	0.7	0.7	0.35	0	0	0	0
trachea, adult, pool1.CNhs10635.10029-101E2	tissue	11.26	0.22	0	13.56	1.58	6.45	19.73	23.67	0.36	2.01	0	0.07	0	0	8.03	2.37	0.14	0	0	0	0	1.94	0.72	0.29	0.36	0.65	0.22	0.07	0.14	0
trachea, fetal, donor1.CNhs11766.10058-101H4	tissue	7.32	0.33	0	13.97	4.32	2.33	25.95	7.32	0	0.67	0	0.67	0	0	7.98	0	1	0.33	0	0	0	3.66	3.33	2.66	1.66	0	0.67	0	0	0
Tracheal Epithelial Cells, donor1.CNhs11092.11292-117A5	primary cell	7.79	0.1	0	2.79	1.44	0	4.42	0.48	0.1	0	0	0	0	0	7.51	1.25	0	0	0	0	0	0.19	0.19	0	0.29	0	0	0	0	0
Tracheal Epithelial Cells, donor2.CNhs11993.11369-118A1	primary cell	13.41	1.34	0	3.35	2.01	0	2.01	1.34	0	0	0	0	0	0	8.71	0.67	0	0	0	0	0	2.01	0.67	0.67	0	0	0.67	0	0	0
Tracheal Epithelial Cells, donor3.CNhs12051.11441-118I1	primary cell	8.71	0	0	6.53	5.44	0	2.18	1.09	0	0	0	0	0	0	7.62	2.18	0	0	0	0	0	0	1.09	0	0	0	0	0	0	0
transitional-cell carcinoma cell line:5637.CNhs10735.10418-106C4	cell line	4.56	0.08	0	11.48	5.78	0.16	34.52	1.87	1.95	0.08	0	0	0	0	8.71	1.79	0.24	0.16	0	0	0	1.79	1.95	0.65	1.3	0.08	0.49	0	0	0
transitional-cell carcinoma cell line:JMSU1.CNhs11261.10492-107B6	cell line	13.34	0.21	0	14.09	6.3	0.11	14.4	1.28	0.43	0	0	0	0	0	43.54	7.47	1.17	0.21	0	0	0	0.21	0.11	0.43	0.11	0.43	0.85	0	0.11	0
tridermal teratoma cell line:HGRT.CNhs11828.10694-109G1	cell line	23.17	0	0	5.79	7.72	0	40.54	0	0	0	0	0	0	0	0	0	0	0	0	0	0	3.86	3.86	3.86	0	3.86	0	0	0	0
tubular adenocarcinoma cell line:SUIT-2.CNhs11883.10797-110I5	cell line	8.08	0.27	0	2.69	0.99	0.09	6.38	0.36	0.54	0.09	0	0	0	0	7.99	0.81	0.09	0	0	0	0	1.71	0.09	0.63	0.54	0	0	0	0	0
umbilical cord, fetal, donor1.CNhs11765.10057-101H3	tissue	14.08	0	0	28.16	4.69	0	16.43	7.04	0	0	0	0	0	0	0	0	0	0	0	0	0	0	0	2.35	2.35	0	0	0	0	0
Universal RNA - Human Normal Tissues Biochain, pool1.CNhs10612.10007-101B4	tissue	10.36	0.47	0	4.33	1.22	0.56	19.3	2.73	0.66	0.19	0	0.09	0	0	5.08	1.13	0.09	0	0.28	0	0	1.22	0.19	0.19	0.28	0	0.47	0	0	0
Urothelial cells, donor0.CNhs10843.11216-116B1	primary cell	5.05	0	0	5.05	2.53	0	3.45	0.23	0	0	0	0	0	0	7.12	1.15	0	0	0	0	0	0.46	0.23	0.23	0.46	0	0	0	0	0
Urothelial Cells, donor1.CNhs11334.11520-119H8	primary cell	15.5	0.86	0	5.6	3.01	0	1.29	0	0	0	0	0	0	0	9.9	1.29	0	0	0	0	0	0.86	0	0	0	0	0	0	0	0
Urothelial Cells, donor2.CNhs12091.11600-120H7	primary cell	15.16	0	0	6.74	3.37	0	3.37	1.68	0	0	0	0	0	0	15.16	1.68	0	0	0	0	0	0	0	0	0	0	0	0	0	0
Urothelial Cells, donor3.CNhs12122.11681-122H7	primary cell	12.86	1.33	0	10.64	4.88	0.44	2.22	0	0	0	0	0	0	0	8.43	2.66	0.44	0	0	0	0	0.89	0.89	0.44	0	0	0	0	0	0
uterus, adult, pool1.CNhs11676.10100-102D1	tissue	15.77	0.37	0	42.78	6.23	1.34	41.2	16.14	0	0.61	0	0	0	0	10.76	0.86	0	0.24	0	0	0	4.65	1.83	0.98	0.98	0	0.24	0	0	0
uterus, fetal, donor1.CNhs11763.10055-101H1	tissue	11.8	0.41	0	5.29	2.85	0.81	42.72	7.32	1.22	0.41	0	0	0	0	6.1	1.22	0.41	1.22	0	0	0	4.07	3.26	0.81	1.22	0	0	0	0.41	0
vagina, adult.CNhs12854.10204-103F6	tissue	24.63	1.33	0	13.32	5.33	0	50.6	2	1.33	0	0	0	0	0	2.66	0.67	0	0	0	0	0	3.99	1.33	1.33	1.33	0	0.67	0	0	0
vein, adult.CNhs12844.10191-103E2	tissue	17.11	0.4	0	11.27	3.82	0.4	26.57	4.83	0.4	0.2	0	0	0	0	17.11	7.25	0.81	0.6	0	0	0	1.41	1.01	1.41	0.81	0.2	0.4	0.2	0	0
Whole blood (ribopure), donor090309, donation1.CNhs11675.12179-129A1	primary cell	17.76	1.52	0	30.95	13.19	0	29.94	12.69	1.52	0	0	0	0	0	22.33	4.06	0.51	0	0	0	0	3.04	0	0	0	0.51	0	0	0	0
Whole blood (ribopure), donor090309, donation2.CNhs11671.12180-129A2	primary cell	21.41	0.76	0	34.41	9.18	0	30.59	19.12	0.76	0	0	0	0	0	18.35	6.12	0	0	0	0	0	1.53	3.06	1.53	0	0	0	0	0	0
Whole blood (ribopure), donor090309, donation3.CNhs11948.12181-129A3	primary cell	22.79	0.57	0	37.03	14.81	0.57	24.5	11.96	1.71	0	0	0	0	0	13.1	2.28	0	0	0	0	0	0.57	2.85	1.14	0	0	0	0	0	0
Whole blood (ribopure), donor090325, donation1.CNhs11075.12176-128I7	primary cell	19.3	0.48	0	20.01	5	0.71	31.69	14.77	0.95	0.24	0	0	0	0	17.39	5.96	0.71	0	0	0	0	1.19	0.95	0.48	0	0	0	0	0	0
Whole blood (ribopure), donor090325, donation2.CNhs11076.12177-128I8	primary cell	11.93	0	0	20.57	4.52	0.41	29.62	11.93	1.23	0	0	0	0	0	14.81	4.94	0.82	0	0	0	0	2.06	0.41	0.41	0	0	0	0	0	0
Whole blood (ribopure), donor090612, donation1.CNhs11672.12182-129A4	primary cell	15.56	0	0	25.94	7.78	0	27.23	10.38	0.65	0.65	0	0	0	0	20.75	5.19	0.65	0	0	0	0	1.95	0.65	0	0	0	0	0	0	0
Whole blood (ribopure), donor090612, donation2.CNhs11673.12183-129A5	primary cell	24.84	1.62	0	30.78	8.1	0	32.4	13.5	1.62	0	0	0	0	0	15.12	4.32	0	0	0	0	0	0.54	0.54	0	0.54	0	0	0	0	0
Whole blood (ribopure), donor090612, donation3.CNhs11949.12184-129A6	primary cell	39.66	0	0	38.86	12.69	0	22.21	13.48	1.59	2.38	0	0	0	0	11.9	3.17	0	1.59	0	0	0	1.59	2.38	0	0	0	0	0	0	0
Wilms' tumor cell line:G-401.CNhs11892.10809-111A8	cell line	8.12	0.11	0	3.2	1.39	0.32	22.11	8.12	0.96	0.64	0	0.11	0	0	9.83	2.14	0.75	1.39	0	0	0	2.35	2.67	1.18	0.85	0	0	0	0	0
Wilms' tumor cell line:HFWT.CNhs11728.10597-108E3	cell line	12.51	0	0	0	0.96	0	23.09	0	0	0	0	0	0	0	3.85	0	0.96	0	0	0	0	1.92	1.92	4.81	1.92	0	0	0	0	0
xeroderma pigentosum b cell line:XPL 17.CNhs11813.10563-108A5	cell line	6.41	0	0	0	1.28	0	28.85	2.56	0.64	0.32	0	0	0	0	10.26	19.88	2.56	1.6	0	0	0	2.24	1.6	0	0.64	0	0	0	0	0

## Sheet: tissue
name	type	type (summary)	organ system	pA@RFX1	pB@RFX1	pC@RFX1	pA@RFX2	pB@RFX2	pC@RFX2	pA@RFX3	pB@RFX3	pC@RFX3	pD@RFX3	pE@RFX3	pA@RFX4	pB@RFX4	pC@RFX4	pA@RFX5	pB@RFX5	pC@RFX5	pD@RFX5	pA@RFX6	pB@RFX6	pC@RFX6	pA@RFX7	pB@RFX7	pC@RFX7	pD@RFX7	pA@RFX8	pB@RFX8	pC@RFX8	pD@RFX8	pE@RFX8
adipose tissue, adult, pool1.CNhs10615.10010-101C1	tissue	others	integumentary	9.67	0.44	0	13.48	3.81	0	23.43	3.96	0.15	0.15	0	0	0	0	7.18	0.73	0.15	0	0	0	0	1.9	0.59	0.15	1.17	0.15	0.44	0	0	0
amygdala - adult, donor10196.CNhs13793.10167-103B5	tissue	brain and spinal cord	central nervous system	4.97	0	0	5.96	2.98	1.99	61.64	14.91	2.98	0.99	0	92.46	0	0	2.98	0	0	0	0	0	0	3.98	2.98	2.98	0.99	0	0.99	0	0	0
amygdala, adult, donor10252.CNhs12311.10151-102I7	tissue	brain and spinal cord	central nervous system	24.62	1.27	0	21.38	3.24	1.83	94.67	20.96	3.09	2.67	0	78.21	0	0	10.13	0.7	0.14	0.42	0	0	0	4.36	1.55	1.13	0.98	0	0	0	0	0
aorta, adult, pool1.CNhs11760.10052-101G7	tissue	others	cardiovascular	7.17	0.6	0	40.45	7.17	5.18	17.53	10.16	1.39	0.8	0	0.2	0	0	12.55	0.6	0	0	0	0	0	2.59	1.2	0.4	0.6	0.2	0.4	0	0	0
appendix, adult.CNhs12842.10189-103D9	tissue	gastrointestinal tract	digestive	14.64	0.28	0	13.26	2.76	0.83	49.46	7.18	1.38	0	0	0	0	0	17.13	8.29	0	1.38	0.28	0	0	4.14	1.66	1.38	1.11	0	0.28	0	0	0
bladder, adult, pool1.CNhs10616.10011-101C2	tissue	others	urinary	6.81	0.59	0	21.31	4.24	0.3	30.29	4.24	0.1	0.1	0	0	0	0	8.29	0.59	0.1	0.2	0	0	0	1.97	0.69	0.79	0.89	0.1	0	0	0	0
blood, adult, pool1.CNhs11761.10053-101G8	tissue	immune system	immune/lymphatic	11.97	0	0	2.39	2.39	0	19.15	4.79	0	0	0	0	0	0	21.55	0	0	0	0	0	0	2.39	2.39	0	0	0	0	0	0	0
brain, adult, donor1.CNhs11796.10084-102B3	tissue	brain and spinal cord	central nervous system	9.69	0	0	7.75	0.97	0.97	27.14	7.75	4.85	0	0	91.12	0	0	11.63	0	0.97	0.97	0	0	0	1.94	1.94	2.91	0.97	0.97	0	0	0	0
brain, adult, pool1.CNhs10617.10012-101C3	tissue	brain and spinal cord	central nervous system	7.42	0.28	0	6.96	1.3	0.93	39.05	9.74	1.02	1.21	0.09	77.74	0	0	9.09	0.74	0.65	0.37	0	0	0	3.43	3.34	1.39	1.3	0	0.19	0	0	0
brain, fetal, pool1.CNhs11797.10085-102B4	tissue	brain and spinal cord	central nervous system	9.98	0	0	2	0	0	41.92	13.97	0	0	0	33.94	0	0	3.99	0	2	0	0	0	0	7.98	3.99	2	0	0	0	0	0	0
breast, adult, donor1.CNhs11792.10080-102A8	tissue	others	female reproductive	7.25	0	0	5.07	2.17	0	36.97	1.45	0.72	0	0	0	0	0	4.35	0	0	0	0.72	0.72	0	0	1.45	0	0.72	1.45	0	0	0.72	0
caudate nucleus - adult, donor10196.CNhs13802.10177-103C6	tissue	brain and spinal cord	central nervous system	10.63	0	0	10.63	0	7.09	76.18	9.74	0	5.31	0	139.06	0.89	0	3.54	0	0	0	0	0	0	6.2	2.66	2.66	0.89	0	0	0	0	0
caudate nucleus, adult, donor10252.CNhs12321.10164-103B2	tissue	brain and spinal cord	central nervous system	23.88	1.33	0	19.78	4.22	3.74	78.14	18.45	1.45	3.01	0	65.85	0.48	0	7.24	0.6	0.36	1.21	0	0	0	3.86	2.89	1.69	1.57	0.12	0	0.12	0	0
cerebellum - adult, donor10196.CNhs13799.10173-103C2	tissue	brain and spinal cord	central nervous system	12.21	3.05	0	9.15	1.53	0	112.92	1.53	0	7.63	0	67.13	0	0	3.05	0	0	0	0	0	0	9.15	12.21	7.63	0	0	0	0	0	0
cerebellum, adult, donor10252.CNhs12323.10166-103B4	tissue	brain and spinal cord	central nervous system	66.68	2.99	0	20.24	3.54	0.88	216.85	11.72	5.31	2.54	0.11	46.22	0	0	8.51	0.44	0.44	0.22	0	0	0	16.03	6.75	12.94	4.98	0	0	0	0	0
cerebellum, adult, pool1.CNhs11795.10083-102B2	tissue	brain and spinal cord	central nervous system	9.16	0.59	0	5.91	0.89	0.3	64.14	5.62	2.66	1.48	0	34.28	0	0	10.34	1.18	1.18	0.59	0	0	0	3.84	3.25	5.32	2.66	0	0	0	0	0
cerebral meninges, adult.CNhs12840.10188-103D8	tissue	brain and spinal cord	central nervous system	3.95	0	0	7.02	1.76	0.88	28.52	11.63	0.66	1.54	0	23.48	0	0	8.56	1.1	1.1	0.44	0	0	0	2.41	1.32	1.32	1.1	0	0.66	0	0	0
cervix, adult, pool1.CNhs10618.10013-101C4	tissue	others	female reproductive	13.77	0.77	0	17.47	3.92	0.54	38.32	9.08	0.31	0.54	0	0	0	0	7.7	1.08	0.38	0.23	0	0	0	3	1.08	0.54	0.62	0	0.38	0	0	0
Clontech Human Universal Reference Total RNA, pool1.CNhs10608.10000-101A1	tissue	others	OTHERS - Clontech Human Universal Reference Total RNA	10.94	0.59	4.91	22.99	48.72	1.18	22.14	7.4	1.05	0.98	4.32	8.38	102.95	3.93	11.26	1.57	0.98	0.52	0	0	0	2.36	0.52	0.52	0.98	0.13	0.07	0	0	0
colon, adult, donor1.CNhs11794.10082-102B1	tissue	gastrointestinal tract	digestive	9.95	1	0	13.93	4.98	0	22.89	4.98	1	0	0	0	0	0	6.97	5.97	0	0	1	0	0	0	1	0	0	0	0	0	0	0
colon, adult, pool1.CNhs10619.10014-101C5	tissue	gastrointestinal tract	digestive	9.46	0.18	0	9.91	1.33	0.62	20.44	3.72	0.27	0.09	0	0	0	0	9.29	2.39	0.09	0	1.86	0.18	0.18	1.24	0.97	0.8	0.62	0.09	0.09	0	0	0
colon, fetal, donor1.CNhs11780.10070-101I7	tissue	gastrointestinal tract	digestive	7.94	0	0	15.28	1.83	0	42.16	4.89	0.61	0	0	0	0	0	3.06	1.83	0.61	0.61	1.22	0	0	2.44	3.67	0.61	0	0	0	0	0	0
corpus callosum, adult, pool1.CNhs10649.10042-101F6	tissue	brain and spinal cord	central nervous system	11.8	0.27	0	12.87	1.21	4.85	29.04	18.27	0.54	3.1	0	108.58	0.07	0	8.83	0.94	0.61	0.47	0.07	0	0	4.18	3.17	1.75	2.16	0.07	0.13	0	0	0
diaphragm, fetal, donor1.CNhs11779.10069-101I6	tissue	others	respiratory	11.24	0	0	34.51	4.01	0.8	24.89	4.82	0	0.8	0	0	0	0	4.01	0.8	0	0.8	0	0	0	5.62	2.41	0	0.8	0	0	0	0	0
diencephalon, adult.CNhs12610.10193-103E4	tissue	brain and spinal cord	endocrine	3.75	0.23	0	6.33	1.17	0.47	26.93	10.07	0.47	2.81	0	48.02	0	0	8.43	0.7	0.23	0.7	0	0	0	3.05	3.28	2.34	0.94	0	0.23	0	0	0
ductus deferens, adult.CNhs12846.10196-103E7	tissue	others	male reproductive	18.94	0.79	0	2.76	0.39	0	31.57	2.37	0.79	0.79	0	0.39	0	0	9.86	0.39	0.39	0	0	0	0	1.97	1.18	0.79	0.79	0	0.39	0	0	0
duodenum, fetal, donor1, tech_rep1.CNhs11781.10071-101I8	tissue	gastrointestinal tract	digestive	9.68	0	0	9.68	1.21	0	27.83	6.05	1.21	0	0	0	0	0	2.42	4.84	0	4.84	2.42	2.42	0	0	1.21	1.21	1.21	0	1.21	0	0	0
duodenum, fetal, donor1, tech_rep2.CNhs12997.10071-101I8	tissue	gastrointestinal tract	digestive	25.92	0	0	21.69	1.59	0.53	28.57	6.88	2.12	0	0	1.06	0	0	6.88	3.7	0	1.59	7.41	0.53	2.12	2.65	1.59	0.53	0	0	0.53	0	0	0
dura mater, adult, donor1.CNhs10648.10041-101F5	tissue	brain and spinal cord	central nervous system	4.42	0.13	0	20.28	5.94	1.01	12.64	8.47	0.63	0.25	0	1.07	0	0	8.28	1.01	0.82	0.51	0	0	0	2.78	2.02	0.95	1.45	0.38	0.32	0	0	0
epididymis, adult.CNhs12847.10197-103E8	tissue	others	male reproductive/endocrine	9.26	0.35	0	13.45	2.62	3.67	18.69	10.83	1.05	1.75	0	0.17	0.35	0	9.26	0.7	0.35	0.52	0	0	0	3.49	1.05	0.52	0	0	0.52	0	0	0
esophagus, adult, pool1.CNhs10620.10015-101C6	tissue	gastrointestinal tract	digestive	8.73	0.1	0	15.62	2.81	1.16	15.91	2.72	0	0	0	0	0	0	8.63	1.16	0	0.1	0.1	0	0	1.94	0.97	0.58	0.39	0	0	0	0	0
eye, fetal, donor1.CNhs11762.10054-101G9	tissue	brain and spinal cord	central nervous system	14.46	0.45	0	9.94	2.26	0.45	31.18	3.62	0.68	0	0	2.03	0	0	4.75	0.45	0	0.23	0	0	0	2.71	3.62	2.71	0	0	0	0	0	0
frontal lobe, adult, pool1.CNhs10647.10040-101F4	tissue	brain and spinal cord	central nervous system	11.21	0.25	0.06	4.12	0.89	0.38	49.26	13.3	1.27	0.63	0	37.8	0	0	10.32	0.82	0.38	0.51	0	0	0	4.56	2.28	2.09	1.52	0.25	0.32	0	0	0
gall bladder, adult.CNhs12848.10198-103E9	tissue	others	digestive	9.39	0.43	0	16.44	1.71	1.49	13.44	7.47	0.85	0	0	0	0	0	8.97	3.84	0.21	0.21	0.43	0	0	2.56	0.64	1.49	0.43	0	0.21	0	0	0
globus pallidus - adult, donor10196.CNhs13801.10175-103C4	tissue	brain and spinal cord	central nervous system	5.4	0	0	7.81	1.8	0.6	40.23	5.4	0	0.6	0	125.48	0.6	0	5.4	0	0	0.6	0	0	0	3	1.2	1.8	1.2	0	0	0	0	0
globus pallidus, adult, donor10252.CNhs12319.10161-103A8	tissue	brain and spinal cord	central nervous system	21.08	0.96	0	9.31	3.29	0.96	52.58	6.3	1.92	0.55	0	67.49	0.14	0	7.94	0.68	0.14	0.27	0	0	0	3.56	2.33	0.82	0.68	0	0.27	0	0	0
heart - mitral valve, adult.CNhs12855.10205-103F7	tissue	others	cardiovascular	15.64	0.56	0	33.23	5.59	0.84	29.61	15.08	0.84	0	0	0	0	0	8.1	0.84	0.84	0.56	0	0	0	3.07	2.79	0.28	1.12	0	0	0	0	0.28
heart - pulmonic valve, adult.CNhs12856.10206-103F8	tissue	others	cardiovascular	9.85	0.23	0	26.58	3.44	1.6	16.96	4.58	0.23	0.23	0	0	0	0	10.08	0.46	0.23	0	0	0	0	5.96	0.69	1.6	1.37	0	0.46	0	0	0
heart - tricuspid valve, adult.CNhs12857.10207-103F9	tissue	others	cardiovascular	11.49	0	0	14.36	3.59	0.72	30.87	5.74	1.44	0.72	0	0	0	0	6.46	0.72	0	0	0	0	0	2.87	0.72	0	0	1.44	0	0.72	0	0
heart, adult, diseased post-infarction, donor1.CNhs11757.10050-101G5	tissue	others	cardiovascular	8.99	0.2	0	12.58	3.59	0.6	4.99	1.2	0.4	0	0	0	0	0	5.79	0.2	0	0	0	0	0	0.4	0.8	0.6	0.6	0.2	0	0.2	0	0
heart, adult, diseased, donor1.CNhs11758.10051-101G6	tissue	others	cardiovascular	6.44	0	0	33.91	2.15	0.86	4.29	1.29	0.43	0	0	0	0	0	9.87	1.72	0	0	0	0	0	0.86	0.43	0.43	0	0	0.43	0	0	0
heart, adult, pool1.CNhs10621.10016-101C7	tissue	others	cardiovascular	6.25	0.22	0	8.48	1.79	0	8.49	0.67	0	0	0	0	0	0	8.93	0.67	0	0	0	0	0	1.56	0	0.45	0.67	0	0	0	0	0
heart, fetal, pool1.CNhs10653.10046-101G1	tissue	others	cardiovascular	15.86	0.47	0	9.2	2.49	0.07	27.01	4.37	0.34	0.07	0	0	0	0	6.52	0.74	0.47	0.54	0	0	0	4.3	1.34	0.6	0.54	0.6	0.34	0	0	0.07
hippocampus - adult, donor10196.CNhs13795.10169-103B7	tissue	brain and spinal cord	central nervous system	7.95	0.8	0	8.75	3.18	0	59.64	16.7	1.59	2.39	0	120.08	0	0	4.77	0	0	0	0	0	0	3.18	0.8	2.39	0.8	0	0	0	0	0
hippocampus, adult, donor10252.CNhs12312.10153-102I9	tissue	brain and spinal cord	central nervous system	24.65	0.82	0	24.79	2.72	4.09	73.55	18.12	2.86	3.81	0	97.39	0	0	10.08	1.23	0.27	0.95	0	0	0	4.9	1.36	1.91	1.09	0	0.14	0	0	0
insula, adult, pool1.CNhs10646.10039-101F3	tissue	brain and spinal cord	central nervous system	10.93	0.49	0	6.68	1.52	0.61	43.74	17.01	1.76	0.67	0	43.25	0	0	9.23	0.36	0.85	0.3	0	0	0	4.8	2.73	1.76	2.13	0.06	0.12	0	0.06	0
kidney, adult, pool1.CNhs10622.10017-101C8	tissue	others	urinary	10.32	0.24	0	1.97	0.95	0.16	15.6	1.02	0.47	0.16	0	0	0	0	8.12	2.99	0.39	0.16	0	0	0	1.02	0.39	0.32	0.39	0	0	0	0	0.08
kidney, fetal, pool1.CNhs10652.10045-101F9	tissue	others	urinary	23.34	0.84	0	8.6	3.57	0.26	33.78	3.57	0.89	0.21	0	0	0	0	7.03	0.94	0.68	0.47	0	0	0	2.78	1.05	0.16	0.68	0.1	0	0	0	0
left atrium, adult, donor1.CNhs11790.10079-102A7	tissue	others	cardiovascular	3.57	0	0	10.01	1.43	0	15.01	1.43	0	0.71	0	0	0	0	10.01	0.71	0	0	0	0	0	0.71	0	0	0	0	0	0	0	0
left ventricle, adult, donor1.CNhs11789.10078-102A6	tissue	others	cardiovascular	3.31	0.66	0	6.62	0.66	0	9.27	0.66	0	0.66	0	0	0	0	7.28	0	0	0	0	0	0	0	1.32	0	0	0	0	0	0	0
liver, adult, pool1.CNhs10624.10018-101C9	tissue	others	digestive	8.5	0.59	0	1.17	0.44	0	5.28	0.59	0.15	0	0	0	0	0	4.69	0.59	0.15	0	0	0	0	0.59	0	0	0.15	0	0	0	0	0
liver, fetal, pool1.CNhs11798.10086-102B5	tissue	others	digestive	7.95	0	0	2.65	3.98	0	9.29	0	0	0	0	0	0	0	1.33	0	0	0	0	0	0	0	0	0	0	0	0	0	0	0
locus coeruleus - adult, donor10196.CNhs13808.10182-103D2	tissue	brain and spinal cord	central nervous system	5.56	0.52	0	13.96	2.46	2.46	51.59	10.99	1.29	2.97	0	136.78	0	0	7.63	0.65	0.39	0.26	0	0	0	2.46	3.49	2.84	0.52	0	0.39	0.13	0	0.13
locus coeruleus, adult, donor10252.CNhs12322.10165-103B3	tissue	brain and spinal cord	central nervous system	18.91	0.79	0	15.21	1.59	2.51	50.51	9.12	1.32	1.45	0	71.67	0	0	8.2	0.93	0.66	0	0	0	0	2.91	2.64	1.19	0.66	0.13	0.13	0	0	0
lung, adult, pool1.CNhs10625.10019-101D1	tissue	others	respiratory	8.86	0.21	0	14.31	3.1	2.67	30.54	9.5	0.64	1.28	0	0	0	0	7.05	1.07	0.32	0.11	0	0	0	1.17	1.07	0.64	0.64	0	0	0	0	0
lung, fetal, donor1.CNhs11680.10068-101I5	tissue	others	respiratory	17.45	1.41	0	25.31	4.56	4.09	72.15	55.18	0.47	9.43	0	0	0	0	5.03	0.94	0.47	0.16	0	0	0	4.72	3.3	0.47	0.94	0	0	0	0	0
lung, right lower lobe, adult, donor1.CNhs11786.10075-102A3	tissue	others	respiratory	13.67	0.41	0	10.36	1.66	3.31	37.69	13.26	0.83	1.66	0	0	0	0	8.28	1.66	0.83	0	0.41	0	0	3.73	2.07	1.24	0.83	0	0	0	0	0
lymph node, adult, donor1.CNhs11788.10077-102A5	tissue	immune system	immune/lymphatic	5.46	0.5	0	2.48	2.98	0	33.24	2.98	0.5	0.99	0	0	0	0	7.94	3.97	0	0.5	0	0	0	2.48	0.5	1.98	0	0.5	0	0	0	0
medial frontal gyrus - adult, donor10196.CNhs13796.10170-103B8	tissue	brain and spinal cord	central nervous system	7.09	0	0	10.63	0.89	0.89	53.17	5.32	0.89	1.77	0	56.72	0	0	6.2	0	0	0	0	0	0	0.89	1.77	0.89	0	0	1.77	0	0	0
medial temporal gyrus - adult, donor10196.CNhs13809.10183-103D3	tissue	brain and spinal cord	central nervous system	10.98	0.37	0	6.47	1.1	0.24	97.37	14.64	1.46	2.32	0	61.13	0	0	5.25	0.24	0.24	0.12	0	0	0	5.13	2.68	1.83	0.98	0	0.61	0	0	0
medial temporal gyrus, adult, donor10252.CNhs12310.10150-102I6	tissue	brain and spinal cord	central nervous system	25.04	0.75	0	15.65	2.5	0.75	117.93	9.14	3.63	2.5	0	75.12	0	0	8.14	0.63	0.38	0.25	0	0	0	5.01	1.75	1.25	2	0	0	0	0	0
medulla oblongata - adult, donor10196.CNhs13800.10174-103C3	tissue	brain and spinal cord	central nervous system	2.29	0	0	29.24	4.01	9.75	38.99	18.35	0	9.17	0	168.59	0	0	4.59	0.57	1.15	0	0	0	0	1.15	2.29	1.72	0	0	0.57	0	0	0
medulla oblongata, adult, donor10252.CNhs12315.10155-103A2	tissue	brain and spinal cord	central nervous system	18.3	1	0	26.96	2.33	4.88	55.35	18.53	2.44	6.43	0	88.63	0.11	0	9.76	1.22	0.44	0.11	0	0	0	4.66	2.33	2.44	1.33	0	0.22	0	0	0
medulla oblongata, adult, pool1.CNhs10645.10038-101F2	tissue	brain and spinal cord	central nervous system	8.51	0.43	0	14.84	2.17	3.29	30.18	15.28	0.81	1.8	0	133.82	0	0	12.11	0.87	0.87	0.68	0	0	0	3.97	2.17	1.43	1.06	0	0.25	0	0	0
middle temporal gyrus, donor10252.CNhs12316.10156-103A3	tissue	brain and spinal cord	central nervous system	32.63	2.07	0	16.04	2.49	0.97	120.56	8.43	2.77	3.87	0	64.15	0	0	10.92	0.69	0.41	0.41	0	0	0	6.36	2.21	2.63	1.52	0.41	0.41	0	0	0.14
nucleus accumbens, adult, pool1.CNhs10644.10037-101F1	tissue	brain and spinal cord	central nervous system	10.79	0.64	0	8.86	1.8	1.41	43.6	16.25	0.64	0.77	0	51.32	0.45	0	8.22	0.64	0.58	0.26	0	0	0	3.79	2.5	1.35	1.8	0.13	0.06	0	0	0
occipital cortex - adult, donor10196.CNhs13798.10172-103C1	tissue	brain and spinal cord	central nervous system	11.34	0	0	8.5	1.42	0	79.35	4.25	0	4.25	0	82.18	0	0	4.25	1.42	0	1.42	0	0	0	8.5	1.42	4.25	0	0	0	0	0	0
occipital cortex, adult, donor10252.CNhs12320.10163-103B1	tissue	brain and spinal cord	central nervous system	36.56	1.6	0	18.04	4.15	1.28	121	9.1	2.87	2.87	0	79.03	0	0	11.33	0.16	0.16	0.32	0	0	0	6.54	2.39	1.6	2.55	0.32	0.16	0	0	0
occipital lobe, adult, donor1.CNhs11787.10076-102A4	tissue	brain and spinal cord	central nervous system	4.92	0	0	4.72	1.03	0.62	45.75	8.61	0.62	0.62	0	48.81	0	0	8.41	1.64	0	0.82	0	0	0	3.9	6.36	2.26	0.82	0	0	0	0	0
occipital lobe, fetal, donor1.CNhs11784.10073-102A1	tissue	brain and spinal cord	central nervous system	10.59	0.25	0	2.27	0.5	0.25	129.82	21.93	2.77	2.52	0	16.64	0	0	4.03	0	0.76	0.5	0	0	0	10.59	10.84	6.3	4.03	0	0	0	0	0
occipital pole, adult, pool1.CNhs10643.10036-101E9	tissue	brain and spinal cord	central nervous system	9.82	0.35	0	5.88	2.21	0.83	29.46	6.09	0.35	0.28	0	52.76	0	0	11.41	1.18	0.28	0.35	0	0	0	4.5	2.14	1.59	1.94	0.14	0.14	0	0.07	0.07
olfactory region, adult.CNhs12611.10195-103E6	tissue	brain and spinal cord	central nervous system	18.41	0.48	0	9.69	1.45	0.81	66.52	14.21	0.65	2.58	0	48.6	0	0	9.85	0.32	0.32	0.81	0	0	0	4.36	3.71	2.42	1.29	0.32	0	0	0	0
optic nerve, donor1.CNhs13449.10277-104E7	tissue	brain and spinal cord	central nervous system	5.71	2.86	0	2.86	1.43	0	18.56	4.28	0	0	0	14.28	0	0	5.71	0	0	0	0	0	0	1.43	5.71	2.86	1.43	0	0	0	0	0
ovary, adult, pool1.CNhs10626.10020-101D2	tissue	others	female reproductive/endocrine	13.84	0.23	0	14.89	4.51	2.26	27.3	7.22	0.08	1.2	0	0	0	0	4.81	0.83	0.38	0.38	0	0	0	1.81	1.5	0.75	0.6	0	0.15	0	0	0
pancreas, adult, donor1.CNhs11756.10049-101G4	tissue	others	digestive/endocrine	14.07	0	0	0	2.34	0	10.95	1.56	0.78	0	0	0.78	0	0	4.69	0.78	0	0.78	2.34	0	0	0.78	0.78	0	0.78	0.78	0	0	0	0
paracentral gyrus, adult, pool1.CNhs10642.10035-101E8	tissue	others	central nervous system	7.83	0.27	0	5.27	0.95	0.2	33.42	7.77	0.68	0.34	0	43.63	0	0	10.54	1.28	0.47	0.61	0	0	0	4.59	2.16	1.15	0.74	0.41	0.27	0	0	0.14
parietal lobe - adult, donor10196.CNhs13797.10171-103B9	tissue	brain and spinal cord	central nervous system	7.81	0.78	0	5.47	2.34	0	60.93	7.81	1.56	1.56	0	58.57	0	0	3.12	0	0	0	0	0	0	3.91	3.91	2.34	2.34	0	0.78	0	0	0
parietal lobe, adult, donor10252.CNhs12317.10157-103A4	tissue	brain and spinal cord	central nervous system	26.66	1.03	0	16.74	2.27	0.21	130.42	9.3	2.89	2.69	0	72.54	0	0	8.89	0	0	0.21	0	0	0	5.79	2.69	1.24	1.03	0.21	0	0	0	0
parietal lobe, adult, pool1.CNhs10641.10034-101E7	tissue	brain and spinal cord	central nervous system	8.75	0.44	0	6.79	1.46	0.32	39.96	7.29	1.4	0.7	0	40.52	0	0	11.41	0.89	0.63	0.32	0	0	0	4.44	1.97	1.14	1.9	0.32	0.32	0.06	0.06	0.13
parietal lobe, fetal, donor1.CNhs11782.10072-101I9	tissue	brain and spinal cord	central nervous system	18.6	0	0	5.47	1.64	0	188.16	15.32	2.19	3.28	0	28.44	0	0	6.56	0	0.55	3.28	0	0	0	10.94	12.03	8.75	2.19	0	0.55	0	0	0
parotid gland, adult.CNhs12849.10199-103F1	tissue	others	digestive	10.97	0.55	0	1.64	1.1	0	6.03	0	0	0	0	0	0	0	4.39	1.64	0	0	0	0	0	1.64	0.55	0	0.55	0	0	0	0	0
penis, adult.CNhs12850.10200-103F2	tissue	others	male reproductive	15.88	0	0	20.34	2.48	0.5	25.3	6.95	0.5	0.99	0	0	0	0	8.44	2.48	0.5	0	0	0	0	4.47	1.98	0	1.49	0	1.49	0	0	0
pineal gland - adult, donor10196.CNhs13804.10179-103C8	tissue	brain and spinal cord	endocrine	10.18	1.07	0	0	1.07	0	61.6	2.68	1.07	2.14	0	20.9	0	0	7.5	1.61	1.61	0	0	0	0	8.04	6.96	9.64	1.61	0	0	0	0	0
pineal gland, adult, donor10252.CNhs12228.10160-103A7	tissue	brain and spinal cord	endocrine	17.82	1.35	0	2.35	0.67	0	129.81	12.11	2.35	3.03	0	24.55	0	0	11.43	0.34	0.34	0	0	0	0	11.43	3.7	6.73	1.68	0	0	0	0	0
pituitary gland - adult, donor10196.CNhs13805.10180-103C9	tissue	brain and spinal cord	endocrine	23.06	0	0	26.71	1.82	0.61	68.59	4.86	1.82	1.82	0	26.71	0	0	7.28	1.21	0.61	0	0	0.61	0	2.43	2.43	1.82	1.21	0	0	0	0	0
pituitary gland, adult, donor10252.CNhs12229.10162-103A9	tissue	brain and spinal cord	endocrine	31.19	0.68	0.23	29.37	2.96	2.5	124.53	11.38	2.73	2.05	0	45.08	0	0.46	7.97	1.59	0	0	0.46	0.23	0	5.69	3.41	2.5	3.41	0.23	0.23	0	0	0
placenta, adult, pool1.CNhs10627.10021-101D3	tissue	others	OTHERS - placenta	13.39	0.44	0.09	3.37	0.8	0.18	10.55	3.19	1.33	0.18	0	0	0	0	3.37	0.53	0.35	0	0.35	0.09	0	1.42	0.44	0.18	0.35	0	0.27	0.27	0	0
pons, adult, pool1.CNhs10640.10033-101E6	tissue	brain and spinal cord	central nervous system	7.41	0.14	0	4.01	0.54	0.68	26.37	5.85	0.41	0.27	0	45.48	0	0	14.61	1.77	0.48	0.41	0	0	0	4.69	3.26	1.63	1.9	0.07	0.34	0	0.07	0
postcentral gyrus, adult, pool1.CNhs10638.10032-101E5	tissue	brain and spinal cord	central nervous system	11.58	0.86	0	6.71	1.32	0.33	30.13	7.24	1.32	0.33	0	41.24	0.07	0	13.22	1.12	0.53	0.66	0	0	0	3.68	2.04	0.79	1.25	0.13	0.26	0	0.07	0.07
prostate, adult, pool1.CNhs10628.10022-101D4	tissue	others	male reproductive	12.64	0.39	0	10.83	2.12	0.16	33.44	3.53	0.47	0.16	0	0.16	0	0	9.5	1.1	0.24	0.24	0.16	0	0	3.06	1.88	0.55	1.26	0	0	0	0	0
putamen, adult, donor10196.CNhs12324.10176-103C5	tissue	brain and spinal cord	central nervous system	15.55	0.47	0	9.74	3.3	0.94	72.27	17.75	1.1	2.99	0	63.16	0.16	0	5.34	0.16	0.31	1.1	0	0	0	2.83	2.04	1.41	1.57	0	0	0	0	0
rectum, fetal, donor1.CNhs11777.10067-101I4	tissue	gastrointestinal tract	digestive	5.48	0.91	0	13.7	6.39	0	31.96	10.04	0	0	0	0	0	0	8.22	0.91	0	0	1.83	0.91	0	5.48	6.39	1.83	0	0	0	0	0	0.91
retina, adult, pool1.CNhs10636.10030-101E3	tissue	brain and spinal cord	central nervous system	18.94	0.71	0	6.58	3.43	0.14	35.32	2.79	0.36	0.07	0	0.49	0	0	9.29	0.57	0.86	0.64	0	0	0	3.65	1	0.64	1.22	0.07	0.21	0	0	0
SABiosciences XpressRef Human Universal Total RNA, pool1.CNhs10610.10002-101A5	tissue	others	OTHERS - SABiosciences XpressRef Human Universal Total RNA	10.51	0.41	0	4.84	0.82	0.21	21.74	3.71	0.52	0.41	0	0.21	0.21	0	4.22	1.24	0.1	0	0.31	0	0	1.13	0.31	0.31	0.31	0.1	0.1	0	0	0
salivary gland, adult, pool1.CNhs11677.10093-102C3	tissue	others	digestive	10.33	0	0	4.73	0.43	0	9.03	0.86	0.43	0	0	0	0	0	9.9	2.58	0	0	0	0	0	3.44	0.86	0	0	0	0	0	0	0
seminal vesicle, adult.CNhs12851.10201-103F3	tissue	others	male reproductive	22.02	1.27	0	5.08	0.85	0	30.9	2.96	0.85	0	0	0	0	0	8.04	1.27	0	0	1.27	0	0	6.77	4.23	1.27	1.27	0	0	0	0	0
skeletal muscle - soleus muscle, donor1.CNhs13454.10282-104F3	tissue	others	muscular	5.83	1.29	0	0.65	0	0	29.77	1.29	0	0	0	0	0	0	3.88	0	0	0	0	0	0	7.12	0	2.59	0.65	0	0	0	0	0
skeletal muscle, adult, pool1.CNhs10629.10023-101D5	tissue	others	muscular	8.11	0.1	0	4	1.03	0.21	14.98	1.95	0	0	0	0	0	0	8.01	0.92	0	0	0	0	0	6.57	1.64	0.51	3.8	0	0.1	0	0	0
skeletal muscle, fetal, donor1.CNhs11776.10066-101I3	tissue	others	muscular	5.8	1.16	0	17.4	3.48	1.16	23.2	4.64	0	0	0	1.16	0	0	4.64	0	1.16	0	0	0	0	1.16	5.8	2.32	0	0	0	0	0	0
skin, fetal, donor1.CNhs11774.10065-101I2	tissue	others	integumentary	9.71	0.49	0	11.66	2.91	0.97	35.95	11.17	0	0.97	0	0	0	0	6.31	0.49	0.49	1.46	0	0	0	5.34	0.97	1.46	0.49	0.49	0.97	0	0	0
small intestine, adult, pool1.CNhs10630.10024-101D6	tissue	gastrointestinal tract	digestive	8.64	0.39	0	7.87	1.39	0.08	14.58	2.62	0.54	0	0	0	0	0	9.18	7.18	0.23	0.08	2.32	0.08	0.23	1.39	0.85	0.46	0.23	0	0	0	0	0
small intestine, fetal, donor1.CNhs11773.10064-101I1	tissue	gastrointestinal tract	digestive	8.31	1.09	0	6.34	2.4	0	17.7	2.19	0.44	0.22	0	0	0	0	3.72	3.93	0.66	0.87	3.28	0.22	0	1.97	2.4	0.87	0.66	0	0	0	0	0
smooth muscle, adult, pool1.CNhs11755.10048-101G3	tissue	others	muscular	9.07	0	0	35.55	5.39	0.98	14.47	2.94	0	0	0	0	0	0	12.5	0.98	0.49	0.25	0	0	0	2.45	1.72	0.49	0.49	0	0.25	0	0	0
spinal cord - adult, donor10196.CNhs13807.10181-103D1	tissue	brain and spinal cord	central nervous system	8.83	0	0	12.56	2.36	0.39	80.68	19.63	0.98	5.3	0	292.5	0	0	9.23	1.37	0	0.98	0	0	0	3.73	2.94	3.53	0.59	0	0.39	0	0	0
spinal cord, adult, donor10252.CNhs12227.10159-103A6	tissue	brain and spinal cord	central nervous system	16.04	0	0	27.33	2.67	2.38	78.12	20.79	2.97	2.67	0	269.13	0	0	10.69	0.3	0	0.3	0	0	0	5.35	2.67	1.49	1.78	0	0.3	0	0	0
spinal cord, fetal, donor1.CNhs11764.10056-101H2	tissue	brain and spinal cord	central nervous system	7.19	0	0	10.99	1.69	3.8	29.16	12.68	0	1.69	0	119.19	0	0	10.14	0.42	1.27	1.69	0	0	0	5.49	2.11	2.11	2.54	0	0	0	0.42	0
spleen, adult, pool1.CNhs10631.10025-101D7	tissue	immune system	digestive	13.53	0.38	0	1.79	1.41	0	32.9	2.91	0.85	0.09	0	0	0	0	13.82	5.45	0.28	0.38	0	0	0	2.16	1.32	0.75	0.56	0	0	0	0	0
spleen, fetal, pool1.CNhs10651.10044-101F8	tissue	immune system	digestive	25.33	0.9	0	4.38	2.32	0.06	37.65	4.38	0.9	0.13	0	0.39	0	0	13.28	4.58	1.29	1.1	0	0	0	2.45	1.42	0.9	0.39	0.13	0.06	0	0	0
stomach, fetal, donor1.CNhs11771.10062-101H8	tissue	gastrointestinal tract	digestive	7.3	0	0	13.88	5.84	1.46	35.78	5.84	0	1.46	0	0	0	0	1.46	0.73	0.73	0.73	6.57	0	0	0.73	0.73	1.46	0	0	0	0	0	0
submaxillary gland, adult.CNhs12852.10202-103F4	tissue	brain and spinal cord	digestive	12.84	1.38	0	5.05	0	0	16.05	3.21	0.46	0	0	0	0	0	6.42	1.38	0	0	0.46	0	0	3.21	1.38	1.38	1.38	0	0	0	0	0
substantia nigra, adult, donor10252.CNhs12318.10158-103A5	tissue	brain and spinal cord	central nervous system	15.91	0.72	0	10.75	1.29	1	37.55	5.02	1.72	0.43	0	61.77	0	0	7.74	1	0.57	0.14	0	0	0	3.44	1.86	0.57	0.86	0	0.14	0	0	0
temporal lobe, adult, pool1.CNhs10637.10031-101E4	tissue	brain and spinal cord	central nervous system	11.49	0.27	0	8.09	2.04	0.95	31.48	8.16	1.5	0.41	0	57.31	0	0	10.88	0.54	0.41	0.41	0	0	0	3.54	1.43	1.22	1.56	0	0.07	0	0.07	0.07
temporal lobe, fetal, donor1, tech_rep1.CNhs11772.10063-101H9	tissue	brain and spinal cord	central nervous system	15.27	1.75	0	3.93	1.75	0.87	121.3	20.94	3.93	1.31	0	23.57	0	0	6.55	0.44	1.31	1.31	0	0	0	8.73	7.42	5.24	1.75	0	0	0	0	0
temporal lobe, fetal, donor1, tech_rep2.CNhs12996.10063-101H9	tissue	brain and spinal cord	central nervous system	16.83	2.45	0	2.75	0.31	0.61	124.87	20.51	1.53	1.84	0	14.99	0	0	6.43	0	0.61	1.84	0	0	0	7.04	7.65	2.45	1.53	0	0	0	0	0.31
testis, adult, pool1.CNhs10632.10026-101D8	tissue	testis	male reproductive/endocrine	9.7	0.53	4.62	25.61	81.08	1.06	24.1	5.38	1.14	1.21	10.53	0	166.64	4.7	8.87	0.23	0.61	0.08	0.3	0	0.08	1.97	1.89	0.45	0.53	0.08	0.3	0	0	0
testis, adult, pool2.CNhs12998.10096-102C6	tissue	testis	male reproductive/endocrine	16.08	0.8	14.74	32.69	138.81	1.88	28.14	5.9	4.56	2.14	9.38	0.54	243.58	11.25	6.16	0.27	0.8	0	0.27	0	0	0.8	0.8	1.34	0.27	0.27	0	0	0	0
thalamus - adult, donor10196.CNhs13794.10168-103B6	tissue	brain and spinal cord	central nervous system	3.32	0	0	8.29	0.83	0.83	34	6.63	0	1.66	0	170.82	0	0	0.83	0.83	0	0	0	0	0	2.49	3.32	2.49	0.83	0	0	0	0	0
thalamus, adult, donor10252.CNhs12314.10154-103A1	tissue	brain and spinal cord	central nervous system	20.38	0.83	0	15.1	1.65	2.79	60.3	11.48	0.83	4.03	0	75.3	0.52	0	5.79	0.1	0.21	0.21	0	0	0	3.93	3.21	1.45	1.34	0	0	0	0	0
throat, adult.CNhs12858.10209-103G2	tissue	others	digestive	11.3	0.43	0	18.34	2.56	3.2	16.21	13.65	0.43	0.43	0	0	0	0	10.45	1.71	0	0.43	0	0	0	2.77	1.71	0	1.71	0	0	0	0	0
throat, fetal, donor1.CNhs11770.10061-101H7	tissue	others	digestive	10.71	0.24	0	11.19	3.81	4.52	27.38	10.47	0.95	0.71	0	0.24	0	0	6.9	0.24	0.48	0.95	0	0	0	5.71	2.38	2.14	0.95	0.24	0.48	0	0	0
thymus, adult, pool1.CNhs10633.10027-101D9	tissue	immune system	immune/lymphatic	16.86	0.9	0	4.33	6.39	0	60.06	6.98	0.65	0.39	0	0	0.13	0	15.89	4.26	1.94	0.52	0	0	0	3.81	5.55	3.55	1.23	1.68	0.13	0.19	0.13	0.06
thymus, fetal, pool1.CNhs10650.10043-101F7	tissue	immune system	immune/lymphatic	26.01	0.56	0	9.56	9.75	0.06	102.23	10.3	1.99	0.93	0	0	0.12	0	13.84	4.47	1.43	0.93	0	0	0	3.23	4.1	2.86	0.81	1.12	0.06	0	0	0.12
thyroid, adult, pool1.CNhs10634.10028-101E1	tissue	others	endocrine	17.69	0.57	0	3.69	1.65	0	22.98	1.72	0.32	0	0	0	0	0	8.59	2.42	0.13	0.13	0	0	0	2.55	0.19	0.51	0.51	0	0	0	0	0
thyroid, fetal, donor1.CNhs11769.10060-101H6	tissue	others	endocrine	16.78	0.2	0	12.33	3.03	0.61	21.22	5.66	0.4	1.01	0	0	0	0	9.7	0.81	1.21	1.21	0	0	0	3.23	1.41	0.2	0.61	0.2	0	0.2	0	0
tongue, adult.CNhs12853.10203-103F5	tissue	others	digestive	6.75	0	0	27.43	3.92	1.09	11.32	11.97	0.87	0.65	0	0	0	0	7.62	1.09	0.22	0.22	0	0	0	4.57	0.87	0.87	1.31	0	0	0	0	0
tongue, fetal, donor1.CNhs11768.10059-101H5	tissue	others	digestive	5.48	0.34	0	13.69	4.45	0.68	10.96	2.05	0.34	0	0	0	0	0	8.56	0.68	0.34	0	0	0	0	3.08	1.03	0.68	1.37	0	0.34	0	0	0
tonsil, adult, pool1.CNhs10654.10047-101G2	tissue	immune system	immune/lymphatic	16.64	0.4	0	6.8	2.56	0.13	27.42	6.74	0.47	0	0	0	0	0	17.78	9.03	0.61	0.47	0	0	0	2.49	0.67	0.74	0.81	0.07	0	0	0	0
trachea, adult, pool1.CNhs10635.10029-101E2	tissue	others	respiratory	11.26	0.22	0	13.56	1.58	6.45	19.73	23.67	0.36	2.01	0	0.07	0	0	8.03	2.37	0.14	0	0	0	0	1.94	0.72	0.29	0.36	0.65	0.22	0.07	0.14	0
trachea, fetal, donor1.CNhs11766.10058-101H4	tissue	others	respiratory	7.32	0.33	0	13.97	4.32	2.33	25.95	7.32	0	0.67	0	0.67	0	0	7.98	0	1	0.33	0	0	0	3.66	3.33	2.66	1.66	0	0.67	0	0	0
umbilical cord, fetal, donor1.CNhs11765.10057-101H3	tissue	others	OTHERS - umbilical cord	14.08	0	0	28.16	4.69	0	16.43	7.04	0	0	0	0	0	0	0	0	0	0	0	0	0	0	0	2.35	2.35	0	0	0	0	0
Universal RNA - Human Normal Tissues Biochain, pool1.CNhs10612.10007-101B4	tissue	others	OTHERS - Universal RNA - Human Normal Tissues Biochain	10.36	0.47	0	4.33	1.22	0.56	19.3	2.73	0.66	0.19	0	0.09	0	0	5.08	1.13	0.09	0	0.28	0	0	1.22	0.19	0.19	0.28	0	0.47	0	0	0
uterus, adult, pool1.CNhs11676.10100-102D1	tissue	others	female reproductive/endocrine	15.77	0.37	0	42.78	6.23	1.34	41.2	16.14	0	0.61	0	0	0	0	10.76	0.86	0	0.24	0	0	0	4.65	1.83	0.98	0.98	0	0.24	0	0	0
uterus, fetal, donor1.CNhs11763.10055-101H1	tissue	others	female reproductive	11.8	0.41	0	5.29	2.85	0.81	42.72	7.32	1.22	0.41	0	0	0	0	6.1	1.22	0.41	1.22	0	0	0	4.07	3.26	0.81	1.22	0	0	0	0.41	0
vagina, adult.CNhs12854.10204-103F6	tissue	others	female reproductive	24.63	1.33	0	13.32	5.33	0	50.6	2	1.33	0	0	0	0	0	2.66	0.67	0	0	0	0	0	3.99	1.33	1.33	1.33	0	0.67	0	0	0
vein, adult.CNhs12844.10191-103E2	tissue	immune system	cardiovascular	17.11	0.4	0	11.27	3.82	0.4	26.57	4.83	0.4	0.2	0	0	0	0	17.11	7.25	0.81	0.6	0	0	0	1.41	1.01	1.41	0.81	0.2	0.4	0.2	0	0

## Sheet: primary cell-replicates
name	type	pA@RFX1	pB@RFX1	pC@RFX1	pA@RFX2	pB@RFX2	pC@RFX2	pA@RFX3	pB@RFX3	pC@RFX3	pD@RFX3	pE@RFX3	pA@RFX4	pB@RFX3	pC@RFX4	pA@RFX1	pB@RFX5	pC@RFX5	pD@RFX5	pA@RFX6	pB@RFX6	pC@RFX6	pA@RFX7	pB@RFX7	pC@RFX7	pD@RFX7	pA@RFX8	pA@RFX8	pC@RFX8	pD@RFX8	pE@RFX8
Adipocyte - breast, donor1.CNhs11051.11376-118A8	primary cell	2.91	0.18	0	2.54	0.91	0	2.36	0.36	0.36	0	0	0	0	0	5.09	0.36	0.18	0.36	0	0	0	0.55	0.73	0.18	0.91	0.55	0.55	0	0.18	0
Adipocyte - breast, donor2.CNhs11969.11327-117E4	primary cell	5.57	0.21	0	5.57	2.57	0.21	3	0	1.28	0.21	0	0	0	0	6.21	0.64	0	0	0	0	0	0.86	0.86	0.43	0.64	0.64	0.43	0	0.21	0
Adipocyte - omental, donor1.CNhs11054.11473-119C6	primary cell	2.96	0.14	0	6.34	0.42	0	2.67	0.7	0.42	0	0	0	0	0	7.05	0.7	0.42	0.28	0	0	0	2.11	0.7	0.99	0.7	0	0	0	0.14	0
Adipocyte - omental, donor2.CNhs12067.11474-119C7	primary cell	7.01	0	0	3	2	0	1	0	0	0	0	0	0	0	4	1	1	0	0	0	0	1	0	0	2	0	0	0	0	0
Adipocyte - omental, donor3.CNhs12068.11475-119C8	primary cell	3.13	0	0	3.58	0	0.45	1.79	0	0	0	0	0	0	0	8.49	0.45	0	0.89	0	0	0	4.02	0.89	0	0	0	0	0	0	0
Adipocyte - perirenal, donor1.CNhs12069.11476-119C9	primary cell	6.11	0	0	5.23	0.87	0.87	2.61	0.87	0.87	0	0	0	0	0	8.72	0	0.87	0	0	0	0	0.87	0.87	0	0	0	0	0	0	0
Adipocyte - subcutaneous, donor1.CNhs12494.11259-116F8	primary cell	2.53	0	0	10.13	2.53	0	2.53	0	0	0	0	0	0	0	2.53	0	0	0	0	0	0	0	0	0	0	0	0	0	0	0
Adipocyte - subcutaneous, donor2.CNhs11371.11336-117F4	primary cell	5.69	0	0	1.9	0.63	0	0.63	1.26	0	0	0	0	0	0	5.05	0	0	0	0	0	0	0	0	0	0.63	1.9	0.63	0.63	1.26	0.63
Adipocyte - subcutaneous, donor3.CNhs12017.11408-118E4	primary cell	3.92	0	0	6.53	3.66	0	2.09	0.26	0.78	0	0	0	0	0	6.27	0	0	0	0	0	0	1.57	1.04	0	0.26	0	0	0	0	0
Alveolar Epithelial Cells, donor1.CNhs11325.11510-119G7	primary cell	11.3	0	0	1.97	1.97	0	2.46	0	0.49	0	0	0	0	0	4.91	1.97	0	0.25	0	0	0	0.74	0	0	0.25	1.23	0.74	0.25	0.25	0.25
Alveolar Epithelial Cells, donor2.CNhs12084.11590-120G6	primary cell	16.05	0	0	4.88	6.28	0	0	0	3.49	0	0	0	0	0	3.49	2.09	0	0	0	0	0	1.4	0	0	0	0.7	0	0	0	0
Amniotic Epithelial Cells, donor1.CNhs11341.11533-120A3	primary cell	10.05	0.22	0	1.31	1.97	0	2.63	0	0.22	0.22	0	0	0	0	9.17	2.4	0	0	0	0	0	1.09	0	0.22	0.22	0	0	0	0	0
Amniotic Epithelial Cells, donor3.CNhs12125.11694-123A2	primary cell	13.98	0.26	0	0.26	1.06	0	1.59	0	0.26	0.26	0	0	0	0	15.3	1.58	0	0	0	0	0	0.79	0.26	0	0.26	0	0	0	0	0
amniotic membrane cells, donor1.CNhs12502.12235-129G3	primary cell	7.16	0	0	27.22	7.64	0.72	2.87	7.64	1.43	0.24	0	0	0	0	4.54	0	0	0	0	0	0	0.72	0.24	0.24	0	0	0	0	0	0
amniotic membrane cells, donor2.CNhs12503.12236-129G4	primary cell	11.58	0	0	7.72	1.78	0.3	9.5	1.78	0	0	0	1.19	0	0	11.28	4.45	0	0	0	0	0	1.19	0.59	0	0	0	0	0	0	0
amniotic membrane cells, donor3.CNhs12379.12237-129G5	primary cell	11.67	0.61	0	26.11	10.14	1.84	11.37	4.61	0.61	0	0	0	0	0	4.61	0	0	0	0	0	0	1.23	0	0.61	0	0	0	0	0	0
Anulus Pulposus Cell, donor1.CNhs10876.11248-116E6	primary cell	3.96	0.25	0	0.37	0.62	0	2.73	1.73	0.74	0	0	0	0	0	6.06	0.62	0	0.37	0	0	0	0.74	0	0.12	0.62	0.12	0.99	0	0	0
Anulus Pulposus Cell, donor2.CNhs12064.11463-119B5	primary cell	7.95	0	0	1.99	1.66	0	2.65	1.66	1.66	0	0	0	0	0	9.94	0.33	0	0	0	0	0	1.99	0.33	0	0.33	0	0	0	0	0
Astrocyte - cerebellum, donor1.CNhs11321.11500-119F6	primary cell	11.08	0.62	0	4.06	3.69	0	8.38	0.49	1.11	0	0	5.79	0	0	10.83	1.23	0.49	0	0	0	0	1.97	0.86	0.86	0.62	0	0.49	0	0	0
Astrocyte - cerebellum, donor2.CNhs12081.11580-120F5	primary cell	11.22	1.02	0	5.92	3.88	0	3.67	0	0.82	0	0	0	0	0	12.65	1.22	0.41	0	0	0	0	1.84	1.22	0.41	0.2	0.2	0.61	0	0	0
Astrocyte - cerebellum, donor3.CNhs12117.11661-122F5	primary cell	11.6	0.94	0	5.64	6.27	0	5.96	1.88	2.82	0	0	8.46	0	0	6.27	1.25	1.25	0.94	0	0	0	1.88	0	0.63	0	0	0.31	0	0	0
Astrocyte - cerebral cortex, donor1.CNhs10864.11235-116D2	primary cell	5.15	0	0	2.86	2.86	0	34.92	5.44	0.57	0.29	0	19.18	0	0	15.46	0.86	1.72	0.57	0	0	0	3.43	1.43	0.86	0.86	0	0	0	0	0
Astrocyte - cerebral cortex, donor2.CNhs11960.11316-117D2	primary cell	7.94	0.27	0	3.56	3.15	0	27.78	2.74	2.05	0.68	0	5.75	0	0	8.21	1.92	1.23	1.09	0	0	0	2.05	3.01	1.09	0.96	0.55	0.41	0	0	0
Astrocyte - cerebral cortex, donor3.CNhs12005.11392-118C6	primary cell	6.9	0	0	3.39	3.26	0.13	25.99	3.26	2.39	0.63	0	8.16	0	0	8.91	1.13	0.88	1	0	0	0	3.52	1.88	1.13	1	0.25	0	0	0	0
Basophils, donor1.CNhs12546.12241-129G9	primary cell	13.77	0.39	1.57	34.22	13.77	0.39	23.21	65.69	10.62	0.39	0	0	0	0	19.67	3.93	1.18	1.57	0	0	0	0.39	3.93	0.79	0	1.18	0	0	0.39	0.79
Basophils, donor2.CNhs12563.12242-129H1	primary cell	11.13	0	0	41.84	9.98	0.77	23.79	88.66	6.53	1.15	0	0	0	0	10.36	3.84	0.38	1.15	0	0	0	0.77	1.54	0.38	0.77	0	0	0	0.38	0
Basophils, donor3.CNhs12575.12243-129H2	primary cell	17.34	0.15	0	61.93	18.73	0.62	13.93	32.67	5.73	0.15	0	0.3	0	0	12.69	2.01	0.15	0.46	0	0	0	0.46	0.31	0	0.62	0.31	0	0	0.15	0
Bronchial Epithelial Cell, donor4.CNhs12054.11453-119A4	primary cell	8.27	0.92	0	1.84	9.19	0	0.92	0	3.68	0	0	0	0	0	9.19	2.76	0	0	0	0	0	0.92	0	0.92	0	0	0	0	0	0
Bronchial Epithelial Cell, donor5.CNhs12058.11457-119A8	primary cell	12.05	0.6	0	4.52	6.63	0	2.71	0	1.2	0	0	0	0	0	11.14	2.41	0	0	0	0	0	0	0	0.6	0	0	0	0	0	0
Bronchial Epithelial Cell, donor6.CNhs12062.11461-119B3	primary cell	7.76	0	0	6.66	4.07	0	3.7	0.37	1.11	0	0	0	0	0	8.5	0.37	0	0.37	0	0	0	0	0.37	0	0	0	0	0	0	0
Cardiac Myocyte, donor1.CNhs12341.11525-119I4	primary cell	14.63	0	0	9.75	2.44	0	17.06	2.44	2.44	2.44	0	0	0	0	7.31	2.44	0	2.44	0	0	0	2.44	2.44	0	0	0	0	0	0	0
Cardiac Myocyte, donor2.CNhs12350.11605-120I3	primary cell	5.37	0.67	0	2.01	0	0	4.69	0	0	0	0	0	0	0	4.69	0.67	0.67	0.67	0	0	0	0	0	0	0	0	0.67	0	0	0
Cardiac Myocyte, donor3.CNhs12571.11686-122I3	primary cell	3.07	0.26	0	1.15	1.41	0	1.92	0.13	0	0	0	0	0	0	3.96	0.64	0.13	0	0	0	0	0.38	0.38	0.13	0.13	0	0	0	0	0
CD133+ stem cells - adult bone marrow derived, pool1.CNhs12552.12224-129F1	primary cell	3.52	0	0	22.31	8.51	1.17	14.68	31.71	11.74	0	0	0	0	0	14.97	2.64	2.94	7.34	0	0	0	2.64	8.22	0.29	0.59	3.52	0.29	0.29	0.59	0
CD14+ monocyte derived endothelial progenitor cells, donor1.CNhs10858.11229-116C5	primary cell	6.94	0	0	1.34	0.9	0	15.91	0.45	0.45	0	0	0	0	0	18.81	2.24	0.22	0	0	0	0	0.67	1.12	0	0.22	0	0.22	0	0	0
CD14+ monocyte derived endothelial progenitor cells, donor2.CNhs11897.11310-117C5	primary cell	7.13	0	0	1.3	0.97	0	21.06	0	0.32	0	0	0	0	0	13.93	0.97	0	0	0	0	0	0.97	0.97	0.65	0.65	0	0	0	0	0
CD14+ monocyte derived endothelial progenitor cells, donor3.CNhs11904.11386-118B9	primary cell	7.21	0	0	0.52	0.77	0	24.21	1.03	0.77	0	0	0	0	0	14.42	0.77	0	0	0	0	0	1.29	1.29	0.52	0.52	0	0	0	0	0
CD14+ monocytes - mock treated, donor1.CNhs13468.11863-125A9	primary cell	32.86	0.58	0	47.25	13.09	0.58	13.81	20.36	4.51	0.15	0	0	0	0	5.38	1.02	0	0.15	0	0	0	0.73	1.02	0.29	0	1.16	0	0	0	0
CD14+ monocytes - mock treated, donor2.CNhs13484.11873-125C1	primary cell	33.63	0	0	34.01	11.71	0	14.37	11.34	1.89	0.76	0	0	0	0	3.78	0.38	0	0.76	0	0	0	1.51	0.76	0	0.38	0.76	0	0.38	0	0
CD14+ monocytes - mock treated, donor3.CNhs13491.11883-125D2	primary cell	44.39	0.49	0	36.63	8.73	0.97	19.66	17.22	5.58	0.24	0	0	0	0	8.01	1.7	0.24	0.73	0	0	0	0.97	0.24	0.49	0.24	0.49	0	0	0.24	0
CD14+ monocytes - treated with BCG, donor1.CNhs13465.11860-125A6	primary cell	10.93	0	0	35.1	10.36	0.86	25.61	16.97	20.71	0	0	0	0	0	8.92	4.32	0.58	0	0	0	0	0.29	0.86	0.29	0	2.01	0	0.86	0	0
CD14+ monocytes - treated with BCG, donor2.CNhs13475.11870-125B7	primary cell	12.55	0.26	0	22.03	7.68	0.26	28.69	21.77	20.49	0.51	0	0	0	0	5.89	1.79	0.26	0.77	0	0	0	0	1.79	0.51	0	1.02	0	0.26	0.26	0.26
CD14+ monocytes - treated with BCG, donor3.CNhs13543.11880-125C8	primary cell	4.02	0.47	0.24	22.23	3.78	0.71	36.42	26.96	13.72	0	0	0	0	0	8.51	1.18	1.18	1.42	0	0	0	0.24	1.89	0	0	0.71	0	0	0	0.24
CD14+ monocytes - treated with B-glucan, donor1.CNhs13474.11869-125B6	primary cell	22.55	0.93	0	41.6	16.97	0.23	13.26	20.69	7.67	0.7	0	0	0	0	7.67	2.09	0.7	1.63	0	0	0	0.46	0.93	0.23	0	7.21	0	0.93	0.7	0
CD14+ monocytes - treated with B-glucan, donor2.CNhs13489.11879-125C7	primary cell	26.73	0	0	30.43	4.11	0.41	13.98	8.63	7.81	0.82	0	0	0	0	6.99	2.06	0.41	0.82	0	0	0	0	3.29	0	0.41	11.51	0.41	1.64	1.23	2.47
CD14+ monocytes - treated with B-glucan, donor3.CNhs13495.11889-125D8	primary cell	20.13	0.62	0	38.4	8.67	0.31	13.63	10.22	8.05	0	0	0	0	0	4.65	1.86	0	0.62	0	0	0	0.93	3.1	0	0	9.91	0.62	1.86	0.31	3.1
CD14+ monocytes - treated with Candida, donor1.CNhs13473.11868-125B5	primary cell	24.13	0.69	0.34	64.47	17.24	2.07	9.3	25.86	8.27	0.34	0	0	0	0	18.27	4.48	0	1.38	0	0	0	0.34	1.38	0	0	4.48	0	0.34	0.69	0.34
CD14+ monocytes - treated with Candida, donor2.CNhs13488.11878-125C6	primary cell	25.17	0	0.65	20.66	14.2	0	14.2	14.85	9.68	0	0	0	0	0	22.59	3.87	0	3.87	0	0	0	1.94	2.58	0.65	1.29	7.1	0	0.65	0.65	1.29
CD14+ monocytes - treated with Candida, donor3.CNhs13494.11888-125D7	primary cell	27.09	0	0	23.02	5.42	0	14.89	28.44	4.06	0	0	0	0	0	9.48	1.35	1.35	4.06	0	0	0	1.35	1.35	0	0	6.77	0	2.71	0	1.35
CD14+ monocytes - treated with Cryptococcus, donor1.CNhs13472.11867-125B4	primary cell	30.12	0	0	49.13	12.42	0.38	12.05	26.17	5.84	0.56	0	0	0	0	7.91	0.94	0	1.13	0	0	0	0.56	0.56	0.19	0	5.27	0.19	0.38	0.38	1.69
CD14+ monocytes - treated with Cryptococcus, donor2.CNhs13487.11877-125C5	primary cell	22.65	0.55	0	27.84	6.82	0.27	12.55	7.91	5.73	0	0	0	0	0	5.19	1.09	0.27	0.55	0	0	0	0.27	2.18	0	0.27	4.37	0.27	0.27	0	0.55
CD14+ monocytes - treated with Cryptococcus, donor3.CNhs13546.11887-125D6	primary cell	10.34	0	0.22	20.67	5.62	0.22	13.48	12.81	6.52	0.45	0	0	0	0	6.29	2.02	0.45	0.9	0	0	0	0.22	1.35	0	0	3.6	0.67	0.67	0.45	0.22
CD14+ monocytes - treated with Group A streptococci, donor1.CNhs13469.11864-125B1	primary cell	18.67	0.61	0	51.42	16.22	0.92	17.45	38.26	16.83	0	0	0	0	0	20.2	3.98	0.92	3.37	0	0	0	1.22	0.31	0	0.31	5.2	0	0	0.92	0.92
CD14+ monocytes - treated with Group A streptococci, donor2.CNhs13532.11874-125C2	primary cell	11.55	0.32	0	30.17	6.1	0.32	20.86	13.16	16.69	0.32	0	0	0	0	17.65	1.6	0.64	1.28	0	0	0	0.64	2.89	0	0	5.46	0	0.64	0	0.96
CD14+ monocytes - treated with Group A streptococci, donor3.CNhs13492.11884-125D3	primary cell	25.57	0.64	0	46.67	8.31	0	24.29	26.85	18.54	1.28	0	0	0	0	12.15	3.2	0	4.48	0	0	0	0	0.64	0	0.64	4.48	0.64	0	0.64	0
CD14+ monocytes - treated with IFN + N-hexane, donor1.CNhs13466.11861-125A7	primary cell	21.44	0	0	36.61	6.6	0.66	33.32	24.41	7.92	0.33	0	0	0	0	5.28	1.65	0	0.33	0	0	0	0.66	1.32	0.33	0	0	0	0	0	0
CD14+ monocytes - treated with IFN + N-hexane, donor2.CNhs13476.11871-125B8	primary cell	14.36	0	0	32.71	9.77	0	31.32	26.33	13.36	0	0	0	0	0	7.78	3.19	0.4	0.6	0	0	0	1.2	1.99	0.4	0.4	0	0	0	0	0
CD14+ monocytes - treated with IFN + N-hexane, donor3.CNhs13490.11881-125C9	primary cell	19.61	0.85	0	31.97	9.8	0.43	37.08	26	9.8	0	0	0	0	0	5.97	1.7	0	0	0	0	0	0.43	1.7	0.43	0.43	0	0	0	0	0
CD14+ monocytes - treated with lipopolysaccharide, donor1.CNhs13470.11865-125B2	primary cell	10.9	0	0	48.43	13.32	0.61	20.58	23.01	10.9	0.61	0	0.61	0	0	11.5	1.21	0	1.82	0	0	0	0.61	1.82	0.61	0.61	1.82	0	0	0	0
CD14+ monocytes - treated with lipopolysaccharide, donor2.CNhs13533.11875-125C3	primary cell	5.52	0	0	22.83	6.63	0.37	21	13.63	21.73	0	0	0	0	0	14.73	2.58	0.37	1.47	0	0	0	0.74	2.21	0	0.37	5.16	0	0.37	0.37	0.37
CD14+ monocytes - treated with lipopolysaccharide, donor3.CNhs13545.11885-125D4	primary cell	6.33	0	0	26.58	5.38	0.32	32.28	21.84	17.09	0.32	0	0	0	0	13.29	2.85	2.53	1.58	0	0	0	0.95	1.9	0	0	4.75	0.32	0.32	0	0
CD14+ monocytes - treated with Salmonella, donor1.CNhs13471.11866-125B3	primary cell	9.29	0.29	0	51.08	17.7	0	24.37	21.77	16.83	0.29	0	0	0	0	13.64	1.16	0.29	1.16	0	0	0	0.58	1.45	0.58	0	9.29	0	0.58	0.58	0.29
CD14+ monocytes - treated with Salmonella, donor2.CNhs13485.11876-125C4	primary cell	10.78	0	0	19.29	7.38	0	18.16	6.24	24.96	0.57	0	0	0	0	9.65	1.13	0.57	1.13	0	0	0	1.13	0.57	0	0	9.65	0	0.57	0.57	0.57
CD14+ monocytes - treated with Salmonella, donor3.CNhs13493.11886-125D5	primary cell	14.32	0	0	22.42	5.61	0.62	26.15	8.72	18.06	1.25	0	0	0	0	14.32	2.49	0	0	0	0	0	0	2.49	0.62	0.62	6.85	0.62	0	0.62	0
CD14+ monocytes - treated with Trehalose dimycolate (TDM), donor1.CNhs13467.11862-125A8	primary cell	23.87	0.25	0	36.43	11.81	0	34.16	15.83	16.83	0.5	0.25	0	0	0	7.03	2.01	0.75	0.75	0	0	0	0.75	1	0	0.5	5.02	0	1	0.25	0.75
CD14+ monocytes - treated with Trehalose dimycolate (TDM), donor2.CNhs13483.11872-125B9	primary cell	16.69	0	0	18.25	8.34	0	27.11	11.99	17.21	1.04	0	0	0	0	7.82	3.13	1.04	0.52	0	0	0	0	3.65	0	0.52	2.09	0.52	1.56	0.52	0.52
CD14+ monocytes - treated with Trehalose dimycolate (TDM), donor3.CNhs13544.11882-125D1	primary cell	9.77	0	0	29.1	6.73	0.43	31.06	19.55	15.64	0.87	0	0	0	0	6.95	1.09	1.09	0.43	0	0	0	0.43	1.74	0.22	0	3.48	0	0.22	0.43	0.22
CD14+ Monocytes, donor1.CNhs10852.11224-116B9	primary cell	8.31	0	0	11.63	7.76	0	16.07	21.61	6.65	0	0	0	0	0	29.36	4.43	1.66	1.11	0	0	0	0.55	1.11	0.55	0	3.32	0	0	0.55	0
CD14+ Monocytes, donor2.CNhs11954.11305-117B9	primary cell	15.44	0.6	0	49.74	17.25	1	18.45	27.07	8.22	0.4	0	0	0	0	25.07	6.82	1	5.41	0	0	0	0.8	1	0.6	0.4	6.02	0	0.2	0.8	0.2
CD14+ Monocytes, donor3.CNhs11997.11381-118B4	primary cell	12.37	0.22	0	37.98	19.31	1.52	15.63	36.67	12.15	0.43	0	0	0	0	30.82	5.21	1.74	3.04	0	0	0	1.3	1.3	0	0.87	2.82	0	0	0.65	0.22
CD14+CD16- Monocytes, donor1.CNhs13224.11788-124B6	primary cell	9.21	0.11	0	9.88	3.15	0.11	11.01	7.75	3.15	0	0	0	0	0	13.93	2.25	1.01	0.67	0	0	0	0.45	0.9	0	0.22	0.22	0	0	0	0
CD14+CD16- Monocytes, donor2.CNhs13216.11799-124C8	primary cell	11.26	0.3	0	17.72	4.66	0.3	9.76	15.62	1.95	0	0	0	0	0	13.67	2.55	0.45	0.75	0	0	0	0.6	0.6	0.15	0.3	0.3	0	0	0	0
CD14+CD16- Monocytes, donor3.CNhs13540.11910-125G2	primary cell	9.64	0.48	0	24.91	7.71	0.32	17.2	15.75	2.09	0	0	0	0	0	13.18	1.61	0.48	0.48	0	0	0	0.96	0.64	0.48	0.16	0.16	0	0	0	0
CD14+CD16+ Monocytes, donor1.CNhs13541.11789-124B7	primary cell	4.01	0	0	5.7	2.75	0	4.45	5.7	2.96	0	0	0	0	0	16.27	2.32	0.21	0.85	0	0	0	0.21	0.42	0	0	0	0	0	0	0
CD14+CD16+ Monocytes, donor2.CNhs13208.11801-124D1	primary cell	9.57	0	0	4.46	1.28	0.43	6.38	7.65	4.04	0.21	0	0	0	0	18.5	3.4	1.49	1.06	0	0	0	0.21	0.85	0	0	0	0	0	0	0
CD14+CD16+ Monocytes, donor3.CNhs13549.11912-125G4	primary cell	4.61	0	0.21	8.18	3.35	0.21	7.76	6.29	3.14	0.42	0	0	0	0	14.68	3.14	0.21	1.47	0	0	0	0.63	0.21	0.21	0.42	0	0	0	0	0
CD14-CD16+ Monocytes, donor1.CNhs13229.11790-124B8	primary cell	5.7	0	0.29	8.84	0.29	0.29	9.98	17.1	4.56	0	0	0	0	0	10.83	1.43	0.29	0	0	0	0	0.86	0.57	0	0.29	0	0	0	0	0
CD14-CD16+ Monocytes, donor2.CNhs13207.11800-124C9	primary cell	8.95	0.2	0	3.58	1.19	0	9.55	10.34	2.59	0	0	0	0	0	9.95	3.18	0	0.6	0	0	0	0.4	1.39	0.2	0	0	0	0	0	0
CD14-CD16+ Monocytes, donor3.CNhs13548.11911-125G3	primary cell	5.66	0.18	0.18	6.39	2.01	0	10.05	9.86	2.19	0.18	0	0	0	0	9.13	3.29	0.18	0.18	0	0	0	0.55	0.73	0.18	0.18	0	0	0	0	0
CD19+ B Cells (pluriselect), donor090309, donation1.CNhs12177.12189-129B2	primary cell	5.28	0	0	0	0	0	21.12	15.84	1.76	0	0	0	0	0	22.88	10.56	0	1.76	0	0	0	1.76	0	0	0	0	0	0	0	0
CD19+ B Cells (pluriselect), donor090309, donation2.CNhs12179.12194-129B7	primary cell	6.01	0	0	1.09	1.09	0	26.22	21.3	2.18	0	0	0	0	0	30.58	32.77	1.09	1.09	0	0	0	0.55	1.09	1.09	0	0	0	0	0	0
CD19+ B Cells (pluriselect), donor090309, donation3.CNhs12181.12199-129C3	primary cell	5.34	0	0	0	0.89	0	34.69	27.57	2.67	0	0	0	0	0	34.69	32.02	0	1.78	0	0	0	1.78	0	0	0	0	0	0	0	0
CD19+ B Cells (pluriselect), donor090325, donation1.CNhs12531.12151-128F9	primary cell	5.55	0	0	0.43	0.43	0	34.14	29.44	5.97	0	0	0	0	0	34.57	16.64	2.56	2.56	0	0	0	1.28	0.85	0	0.43	0	0	0	0	0
CD19+ B Cells (pluriselect), donor090325, donation2.CNhs12175.12174-128I5	primary cell	5.21	0.4	0	0.4	0	0	33.24	13.21	1.2	0	0	0	0	0	43.24	33.23	3.6	1.6	0	0	0	1.6	1.2	1.2	0	0	0	0	0	0
CD19+ B Cells (pluriselect), donor090612, donation1.CNhs12183.12204-129C8	primary cell	5.75	0	0	0.57	0.57	0.57	28.16	16.09	1.15	0	0	0	0	0	31.04	22.42	2.3	1.72	0	0	0	2.3	2.3	0.57	0.57	0	0	0	0	0
CD19+ B Cells (pluriselect), donor090612, donation2.CNhs12185.12209-129D4	primary cell	6.61	0	0	1.32	0.66	0	25.12	23.14	2.64	0	0	0	0	0	35.7	37.68	1.32	0	0	0	0	1.32	0	1.32	1.32	0	0	0	0	0
CD19+ B Cells (pluriselect), donor090612, donation3.CNhs12188.12214-129D9	primary cell	6.68	0	0	0	0	0	25.76	16.22	2.86	0	0	0	0	0	33.39	29.58	2.86	0.95	0	0	0	2.86	0	0	0	0	0	0	0	0
CD19+ B Cells, donor1.CNhs12343.11544-120B5	primary cell	21.63	0.57	0	0.57	0.57	0	46.1	56.92	13.09	0.57	0	0	0	0	21.06	17.08	2.28	3.98	0	0	0	1.14	0	1.71	0	0	0	0	0	0
CD19+ B Cells, donor2.CNhs12352.11624-122B4	primary cell	12.92	0.59	1.17	2.35	0.59	0	42.87	56.37	8.81	0	0	0	0	0	20.55	17.62	1.17	2.94	0	0	0	4.7	2.94	0	0	0	0.59	0	0	0
CD19+ B Cells, donor3.CNhs12354.11705-123B4	primary cell	19.5	0	0	3.06	1.15	0.76	43.58	65.75	9.17	0.38	0	0	0	0	21.79	18.35	2.68	3.06	0	0	0	2.68	1.15	0.38	0.38	0	0	0	0	0
CD34+ Progenitors, donor1.CNhs13227.11545-120B6	primary cell	6.61	0	0	67.41	15.86	3.97	26.44	64.76	5.29	0	0	0	0	0	13.22	2.64	3.97	3.97	0	0	0	5.29	14.54	2.64	2.64	0	0	0	0	0
CD34+ Progenitors, donor2.CNhs12205.11625-122B5	primary cell	5.61	0	0.56	47.08	8.41	1.68	14.57	52.69	2.8	0.56	0	0	0	0	25.22	5.04	6.73	7.85	0	0	0	5.61	8.97	2.8	1.12	3.36	0.56	0	0	0.56
CD34+ stem cells - adult bone marrow derived, donor1, tech_rep1.CNhs12588.12225-129F2	primary cell	6.85	0	0	11.06	2.37	0.26	12.38	14.75	1.84	0	0	0	0	0	18.44	2.37	2.9	1.05	0	0	0	0.79	7.64	0.79	1.05	1.58	0.26	0	0	0.53
CD4+ T Cells, donor1.CNhs10853.11225-116C1	primary cell	11.8	0.39	0	18.69	2.95	0.2	37.37	112.52	6.29	0.59	0	0	0	0	14.36	4.92	0.59	0.39	0	0	0	2.36	1.57	1.18	1.18	0.2	0	0	0	0
CD4+ T Cells, donor2.CNhs11955.11306-117C1	primary cell	8.65	0.39	0	37.73	1.97	1.57	38.12	117.51	12.58	0.79	0	0	0	0	13.76	5.9	0.39	1.97	0	0	0	2.75	0.79	0.79	0.39	0.39	0.39	0.39	0	0
CD4+ T Cells, donor3.CNhs11998.11382-118B5	primary cell	12.34	0.21	0.41	16.45	1.85	0.41	25.09	119.25	12.95	0.82	0	0	0	0	13.78	4.11	0.62	0.82	0	0	0	2.67	2.26	1.23	0.62	1.64	0.21	0	0	0
CD4+CD25+CD45RA- memory regulatory T cells expanded, donor1.CNhs13204.11794-124C3	primary cell	6.8	0.11	0	3.01	0.33	0	21.96	9.14	1.89	0.56	0	0	0	0	17.94	8.69	1.78	0.78	0	0	0	2.56	2.9	0.33	0.22	1	0.89	0	0	0
CD4+CD25+CD45RA- memory regulatory T cells expanded, donor2.CNhs13811.11916-125G8	primary cell	7.69	0.38	0	2.18	1.28	0	15.63	5.38	2.69	0.13	0	0	0	0	11.91	5.38	0.77	0.51	0	0	0	2.31	1.54	0.77	0.38	0.26	0.26	0	0	0.13
CD4+CD25+CD45RA- memory regulatory T cells expanded, donor3.CNhs13812.11920-125H3	primary cell	7.02	0.52	0	0.91	0.52	0	18.33	8.58	2.6	0.78	0	0	0	0	13.14	8.71	1.04	0.26	0	0	0	1.82	1.69	0.26	0.65	0.78	0.52	0	0	0.13
CD4+CD25+CD45RA- memory regulatory T cells, donor1.CNhs13195.11782-124A9	primary cell	7.07	0.29	0	2.06	0.59	0.29	23.58	41.83	5.3	0	0	0	0	0	12.67	3.54	0.59	0.88	0	0	0	3.54	0.88	0.88	0.59	0	0.59	0	0	0
CD4+CD25+CD45RA- memory regulatory T cells, donor2.CNhs13206.11797-124C6	primary cell	5.98	0.44	0.22	4.43	0.89	0	31.46	48.96	5.1	1.11	0	0	0	0	15.73	2.66	1.11	0.44	0	0	0	1.99	1.11	0.89	0.44	0.22	1.55	0	0	0
CD4+CD25+CD45RA- memory regulatory T cells, donor3.CNhs13538.11908-125F9	primary cell	6.77	0	0.54	2.17	0.54	0	42.79	55.79	2.17	1.08	0	0	0	0	14.62	4.33	1.08	0.81	0	0	0	3.79	0.54	1.62	0.54	1.08	0.27	0	0	0
CD4+CD25+CD45RA+ naive regulatory T cells expanded, donor1.CNhs13203.11793-124C2	primary cell	7.02	0.5	0	1.5	0.5	0	23.25	3.18	1.67	0	0	0	0	0	13.21	2.67	0.84	0	0	0	0	2.84	1.67	0.5	0.33	0	0.17	0	0	0
CD4+CD25+CD45RA+ naive regulatory T cells, donor1.CNhs13238.11780-124A7	primary cell	4.89	0	0	7.5	0.65	0.33	34.22	55.08	5.87	0.65	0	0	0	0	10.1	1.3	1.63	0.33	0	0	0	1.96	1.63	0.98	0.98	0.33	0	0	0	0
CD4+CD25+CD45RA+ naive regulatory T cells, donor2.CNhs13235.11796-124C5	primary cell	4.73	0	0	1.89	0.95	0.47	30.76	64.39	6.15	0.47	0	0	0	0	10.42	2.37	0.47	0	0	0	0	0	0.47	0.95	0	0.47	0.47	0	0	0
CD4+CD25+CD45RA+ naive regulatory T cells, donor3.CNhs13513.11907-125F8	primary cell	7.79	0	0	5.84	0	0	48.7	85.72	9.74	1.95	0	0	0	0	9.74	1.95	1.95	0	0	0	0	1.95	1.95	1.95	0	0	0	0	0	0
CD4+CD25-CD45RA- memory conventional T cells expanded, donor1.CNhs13215.11792-124C1	primary cell	9.06	0.23	0	1.81	1.93	0	19.15	5.89	1.81	0.23	0	0	0	0	9.74	2.15	0.11	0.34	0	0	0	3.74	1.47	0.11	0.45	0.57	1.25	0	0	0.11
CD4+CD25-CD45RA- memory conventional T cells, donor1.CNhs13239.11786-124B4	primary cell	4.98	0	0.38	8.05	0	0.77	25.29	108.45	9.96	0	0	0	0	0	15.71	2.68	0.38	0.38	0	0	0	1.53	1.53	0.38	0.77	0.38	0.38	0	0	0
CD4+CD25-CD45RA- memory conventional T cells, donor2.CNhs13237.11798-124C7	primary cell	6.19	0.69	0	8.25	0.69	0.34	25.44	154.29	9.97	0.34	0	0	0	0	11.34	2.41	0.69	0.69	0	0	0	2.06	1.37	0.69	0	0.69	0.69	0	0	0
CD4+CD25-CD45RA- memory conventional T cells, donor3.CNhs13539.11909-125G1	primary cell	5.82	0	0.51	8.1	1.01	0.25	44.27	114.36	8.35	0.76	0	0	0	0	13.41	2.02	1.27	0.25	0	0	0	3.54	2.78	1.01	1.27	0.25	0	0	0	0
CD4+CD25-CD45RA+ naive conventional T cells expanded, donor1.CNhs13202.11791-124B9	primary cell	13.33	0	0	2.32	2.61	0	14.78	11.01	0.58	0	0	0	0	0	10.72	1.74	0.29	0	0	0	0	2.03	2.03	0.87	0.58	1.16	0.29	0	0	0
CD4+CD25-CD45RA+ naive conventional T cells expanded, donor2.CNhs13813.11913-125G5	primary cell	9.54	0.82	0	2.63	1.81	0	12.99	3.29	1.48	0	0	0	0	0	9.37	2.47	0.82	0.16	0	0	0	1.81	2.14	0.49	0.16	1.48	0.33	0	0	0.33
CD4+CD25-CD45RA+ naive conventional T cells expanded, donor3.CNhs13814.11917-125G9	primary cell	11.33	0.28	0	1.38	1.66	0	10.5	4.15	1.66	0	0	0	0	0	10.22	3.59	0.28	0.28	0	0	0	1.93	2.76	0.55	0.55	1.11	0.55	0	0	0
CD4+CD25-CD45RA+ naive conventional T cells, donor1.CNhs13223.11784-124B2	primary cell	6.67	0.15	0.59	11.12	1.93	0.44	42.71	91.34	5.93	0.59	0.15	0	0	0	10.68	2.37	0.44	0	0	0	0	2.08	1.19	0.74	0.15	0	0	0	0	0
CD4+CD25-CD45RA+ naive conventional T cells, donor2.CNhs13205.11795-124C4	primary cell	9.9	0.54	0.54	7.76	1.34	0	46.82	96.85	4.82	0	0	0	0	0	10.7	0.8	0.54	0	0	0	0	1.07	0.8	0.27	0	0.27	0	0	0	0
CD4+CD25-CD45RA+ naive conventional T cells, donor3.CNhs13512.11906-125F7	primary cell	13.59	0	0	9.41	3.14	0	31.36	77.36	1.05	0	0	0	0	0	8.36	2.09	0	0	0	0	0	2.09	1.05	0	0	0	0	0	0	0
CD8+ T Cells (pluriselect), donor090309, donation1.CNhs12176.12186-129A8	primary cell	4.14	0	0	2.55	1.27	0	20.38	18.16	1.27	0	0	0	0	0	15.29	2.87	0	0	0	0	0	1.27	1.27	0	0	0	0	0	0	0
CD8+ T Cells (pluriselect), donor090309, donation2.CNhs12178.12191-129B4	primary cell	7.16	0	0	2.6	1.95	0	22.8	26.69	0.65	0	0	0	0	0	16.28	1.3	0	0	0	0	0	3.91	0.65	0	0	0	0	0	0	0
CD8+ T Cells (pluriselect), donor090309, donation3.CNhs12180.12196-129B9	primary cell	3.8	0	0	1.9	0	0	22.81	23.76	0.95	0	0	0	0	0	9.5	4.75	0	0	0	0	0	2.85	0.95	0	0	0	0	0	0	0
CD8+ T Cells (pluriselect), donor090325, donation1.CNhs12201.12148-128F6	primary cell	5.12	0	0	3.31	1.51	0	25.3	46.23	1.96	0	0	0	0	0	19.27	3.46	0.45	0.15	0	0	0	1.36	1.81	0.75	0.3	0.15	0	0	0	0
CD8+ T Cells (pluriselect), donor090325, donation2.CNhs12199.12171-128I2	primary cell	6.02	0	0	1.41	0.77	0	25.98	17.79	1.41	0.13	0	0	0	0	22.53	3.97	0.26	0	0	0	0	3.33	2.18	0.51	0.51	0.26	0	0	0	0
CD8+ T Cells (pluriselect), donor090612, donation1.CNhs12182.12201-129C5	primary cell	1.25	0	0	2.5	1.25	0	13.74	28.73	0	0	0	0	0	0	12.49	2.5	1.25	0	0	0	0	1.25	0	1.25	0	0	0	0	0	0
CD8+ T Cells (pluriselect), donor090612, donation2.CNhs12184.12206-129D1	primary cell	6.39	0	0	3.08	2.37	0	26.28	21.07	0.95	0	0	0	0	0	17.28	3.08	0.47	0	0	0	0	3.08	0.95	0.47	0.24	0	0.47	0	0	0
CD8+ T Cells (pluriselect), donor090612, donation3.CNhs12187.12211-129D6	primary cell	4.93	0	0	3.28	0.82	0	24.64	22.99	2.46	0	0	0	0	0	16.42	1.64	0	0	0	0	0	1.64	0.82	0.82	1.64	0	0	0	0	0
CD8+ T Cells, donor1.CNhs10854.11226-116C2	primary cell	14.72	0	0.81	17.74	1.21	0.6	31.44	92.54	7.26	0.4	0	0	0	0	15.12	6.65	0.4	0.81	0	0	0	3.23	1.41	0.6	2.62	0	0	0	0	0
CD8+ T Cells, donor2.CNhs11956.11307-117C2	primary cell	11.77	0	0.27	23.27	2.94	0.53	27.28	97.62	11.77	0.8	0	0	0	0	17.92	6.42	0.8	0.8	0	0	0	4.28	1.07	2.14	1.6	0.27	0	0	0	0
CD8+ T Cells, donor3.CNhs11999.11383-118B6	primary cell	10.72	0	0.14	23.17	4.06	1.3	27.37	97.18	8.4	0.87	0	0	0	0	12.6	5.94	0.58	0.29	0	0	0	4.34	1.16	0.87	0.87	0	0.14	0	0	0
Chondrocyte - de diff, donor1.CNhs11923.11261-116G1	primary cell	3.61	0	0	8.67	2.53	0.36	1.08	1.45	0.36	0	0	0	0	0	4.7	1.08	0	0.36	0	0	0	0.72	1.81	0.36	0	3.25	3.25	1.45	0.36	0
Chondrocyte - de diff, donor2.CNhs11372.11338-117F6	primary cell	5.01	0	0	7.52	0.5	1	0.5	0.5	0	0	0	0	0	0	6.02	0	0	0.5	0	0	0	1	0	0.5	0.5	1.5	0.5	0	0	0
Chondrocyte - de diff, donor3.CNhs12020.11410-118E6	primary cell	3.77	0.14	0	13.33	2.46	0.29	1.88	0.72	0.43	0.29	0	0	0	0	6.95	1.3	0.14	0.14	0	0	0	0.87	0.58	0.14	0	0.72	1.59	0.14	0.14	0
Chondrocyte - re diff, donor2.CNhs11373.11339-117F7	primary cell	7.95	0	0	4.77	0.8	0	1.6	0	0	0	0	0	0	0	4.77	0.8	0	0	0	0	0	4.77	0.8	1.59	0	12.72	0.8	9.54	2.39	2.39
Chondrocyte - re diff, donor3.CNhs12021.11411-118E7	primary cell	7.3	0.97	0	4.87	0.49	0.49	6.32	0	3.41	0	0	0	0	0	4.38	0	0	0	0	0	0	1.46	0.97	0.49	0.49	4.38	1.95	0.49	0.97	0.97
chorionic membrane cells, donor1.CNhs12504.12238-129G6	primary cell	8.61	0	0	18.18	4.15	0.64	6.07	5.42	2.23	0.64	0	0	0	0	1.6	0.96	0	0	0	0	0	0.32	0	0	0	0	0	0	0	0
chorionic membrane cells, donor2.CNhs12506.12239-129G7	primary cell	6.78	0.09	0	2.56	1.01	0	4.21	0.27	0.37	0.09	0	0	0	0	7.97	1.37	0	0	0	0	0	1.01	0.27	0.18	0.18	0.09	0.09	0	0	0
chorionic membrane cells, donor3.CNhs12380.12240-129G8	primary cell	12.26	0	0	11.73	3.2	0	9.06	6.93	1.6	0.53	0	0	0	0	3.73	3.73	0	0	0	0	0	0.53	0	0.53	0	0	0	0	0	0
Ciliary Epithelial Cells, donor1.CNhs10871.11242-116D9	primary cell	5.2	0.28	0	2.46	2.08	0	19.09	2.27	0.76	0.28	0	0	0	0	12.1	1.99	1.32	1.04	0	0	0	1.7	2.84	1.13	0.47	0	0.19	0	0	0
Ciliary Epithelial Cells, donor2.CNhs11966.11323-117D9	primary cell	8.43	0	0	1.33	2	0	9.09	0.67	1.77	0.22	0	0	0	0	9.98	2.44	1.55	0.44	0	0	0	2.44	2.88	0.22	0.44	0	0	0	0	0
Ciliary Epithelial Cells, donor3.CNhs12009.11399-118D4	primary cell	7.38	0.18	0	2.46	2.55	0	11.07	1.67	1.23	0.09	0	0	0	0	8.87	2.02	1.23	0.7	0	0	0	2.81	1.05	1.49	0.88	0	0	0	0	0
Corneal Epithelial Cells, donor1.CNhs11336.11526-119I5	primary cell	13.48	0.73	0	8.74	4.37	0	1.46	0	0.36	0	0	0	0	0	6.19	2.19	0	0	0	0	0	1.09	0	0	0	0	0	0	0	0
Corneal Epithelial Cells, donor3.CNhs12123.11687-122I4	primary cell	15.57	0	0	7.04	4.82	0	1.11	0	0	0	0	0	0	0	10.38	1.48	0	0	0	0	0	1.48	0.37	0	0	0	0	0	0	0
Dendritic Cells - monocyte immature derived, donor1, tech_rep1.CNhs10855.11227-116C3	primary cell	4.22	0	0	1.62	1.3	0	8.11	0	0	0	0	0	0	0	21.1	6.82	0	0	0	0	0	0.97	1.62	0	0.32	0	0	0	0	0
Dendritic Cells - monocyte immature derived, donor1, tech_rep2.CNhs11062.11227-116C3	primary cell	3.48	0.17	0	0.7	1.04	0	9.4	0.17	0	0	0	0	0	0	23.16	8.18	0	0	0	0	0	0.87	0.87	0	0	0	0	0	0	0
Dendritic Cells - monocyte immature derived, donor3.CNhs12000.11384-118B7	primary cell	5.72	0	0	2.13	1.33	0	7.84	0.66	0.53	0	0	0	0	0	16.35	4.39	0	0.13	0	0	0	0.27	0.66	0.27	0.13	0.13	0	0	0	0
Dendritic Cells - plasmacytoid, donor1.CNhs10857.11228-116C4	primary cell	5.96	0	0	4.53	0.72	0.24	17.89	7.63	3.82	0.24	0	0	0	0	18.6	5.01	4.53	1.19	0	0	0	1.67	1.91	0.24	0.24	0.24	0	0	0.24	0.24
Dendritic Cells - plasmacytoid, donor2.CNhs12196.11309-117C4	primary cell	4.58	0	0	1.72	0	0	18.87	4	2.29	0	0	0	0	0	21.16	4	4.58	1.72	0	0	0	1.14	1.14	0	0	0.57	0	0	0	0
Dendritic Cells - plasmacytoid, donor3.CNhs12200.11385-118B8	primary cell	4.09	0	0	2.6	0.74	0.37	21.17	11.14	0.74	0	0	0	0	0	16.34	3.34	3.71	0.37	0	0	0	1.49	2.97	0.74	0	0	0	0	0	0
Endothelial Cells - Aortic, donor0.CNhs10837.11207-116A1	primary cell	4.57	0.2	0	3.38	3.18	0	6.57	1.39	0.8	0	0	0	0	0	11.93	1.19	0.2	0	0	0	0	0.6	0.4	0.4	0.6	0	0	0	0	0
Endothelial Cells - Aortic, donor1.CNhs12495.11263-116G3	primary cell	6.88	0.86	0	6.88	0	0	2.58	0	0.86	0	0	0	0	0	9.46	1.72	0	0	0	0	0	0	2.58	0	0.86	0.86	0	0	1.72	0
Endothelial Cells - Aortic, donor2.CNhs11375.11340-117F8	primary cell	9.03	0.35	0	5.55	1.74	0	5.9	0.69	1.39	0	0	0	0	0	8.68	0	0	0	0	0	0	0	0	0.35	0	0	0	0	0	0
Endothelial Cells - Aortic, donor3.CNhs12022.11412-118E8	primary cell	7.35	0.57	0	4.52	6.22	0	4.52	0	0.57	0	0	0	0	0	16.96	1.7	0	0	0	0	0	0	0	0.57	0.57	0	0	0	0	0
Endothelial Cells - Artery, donor1.CNhs12496.11264-116G4	primary cell	14.68	0	0	6.71	1.68	0	5.04	0.42	1.68	0	0	0	0	0	8.81	0	0	0	0	0	0	0.42	0.42	0.42	0.42	0	0	0	0	0
Endothelial Cells - Artery, donor2.CNhs11977.11341-117F9	primary cell	9.9	0	0	7.98	1.65	0	4.96	1.1	1.38	0	0	0	0	0	9.08	1.1	0.55	0	0	0	0	0	0.28	0	0.28	0	0	0	0	0
Endothelial Cells - Artery, donor3.CNhs12023.11413-118E9	primary cell	8.15	0.21	0	4.39	2.72	0	3.77	0.21	1.88	0	0	0	0	0	11.91	0.84	0.63	0	0	0	0	0.42	0.21	0.42	0	0	0.21	0	0	0
Endothelial Cells - Lymphatic, donor1.CNhs10865.11236-116D3	primary cell	5.17	0	0	1.03	0.78	0.26	24.56	0.26	0.52	0	0	0	0	0	12.4	1.81	0.26	0	0	0	0	0.78	1.03	0.26	0	0.26	0.26	0	0	0.26
Endothelial Cells - Lymphatic, donor2.CNhs11901.11317-117D3	primary cell	7.12	0	0	0.36	0.36	0	27.75	1.07	2.85	0	0	0	0	0	6.05	1.78	0.36	0	0	0	0	1.07	1.07	0.71	0.36	0.36	0	0.36	0	0
Endothelial Cells - Lymphatic, donor3.CNhs11906.11393-118C7	primary cell	8.03	0.67	0	3.68	1.34	0	39.83	0.67	2.01	0	0	0	0	0	7.7	0.67	0.67	0	0	0	0	2.01	0.67	0	0.67	0	0	0	0	0
Endothelial Cells - Microvascular, donor1.CNhs11925.11265-116G5	primary cell	11.28	0.4	0	0.81	1.21	0	5.64	1.61	1.61	0	0	0	0	0	15.31	3.22	0.4	0	0	0	0	0.4	0.81	0	0	0	0	0	0	0
Endothelial Cells - Microvascular, donor2.CNhs11376.11342-117G1	primary cell	8.36	0	0	1.52	0.76	0	4.56	0	0.76	0	0	0	0	0	10.64	2.28	0.76	0	0	0	0	0	0.76	0	0	0	0	0	0	0
Endothelial Cells - Microvascular, donor3.CNhs12024.11414-118F1	primary cell	11.47	0.49	0	0.98	0.98	0	5.12	0.49	1.46	0	0	0	0	0	9.52	0.49	0.73	0.24	0	0	0	0.73	1.22	0.24	0.24	0	0	0	0	0
Endothelial Cells - Thoracic, donor1.CNhs11926.11266-116G6	primary cell	8.09	0.37	0	3.68	1.84	0	10.29	0.37	0.74	0	0	0	0	0	11.77	2.21	0.37	0	0	0	0	1.47	0	0	0	0	0	0	0	0
Endothelial Cells - Thoracic, donor2.CNhs11978.11343-117G2	primary cell	12.96	0	0	11.34	7.29	1.62	3.24	0	3.24	0	0	0	0	0	7.29	3.24	0.81	0	0	0	0	0.81	0.81	0	0	0	0	0	0	0
Endothelial Cells - Umbilical vein, donor1.CNhs10872.11243-116E1	primary cell	7.77	0.18	0	2.14	0.98	0	24.29	2.23	0.45	0	0	0	0	0	8.39	1.16	1.52	0.18	0	0	0	1.07	1.79	0.27	0.63	0.09	0	0	0	0
Endothelial Cells - Umbilical vein, donor2.CNhs11967.11324-117E1	primary cell	13.02	0.9	0	1.8	2.47	0	23.12	1.12	1.35	0.22	0	0	0	0	6.96	0.67	0.22	0.22	0	0	0	2.69	1.57	0.67	1.12	0	0.22	0	0	0
Endothelial Cells - Umbilical vein, donor3.CNhs12010.11400-118D5	primary cell	13.29	0.56	0	1.35	3.72	0	20.04	1.24	0.56	0.11	0	0	0	0	4.95	0.56	0.11	0.11	0	0	0	0.9	0.9	0.23	0.56	0.11	0	0	0	0
Endothelial Cells - Vein, donor1.CNhs12497.11267-116G7	primary cell	12.27	1.53	0	3.07	1.53	0	9.2	0	1.53	0	0	0	0	0	13.8	0	0	0	0	0	0	0	0	0	0	0	0	0	0	0
Endothelial Cells - Vein, donor2.CNhs11377.11344-117G3	primary cell	12.34	0	0	7.59	2.85	0	5.7	0	0	0	0	0	0	0	9.49	1.9	0	0	0	0	0	0	0.95	0	0	0	0	0	0	0
Endothelial Cells - Vein, donor3.CNhs12026.11416-118F3	primary cell	8.24	0	0	7.88	1.47	0	6.23	0.37	1.1	0.18	0	0	0	0	6.05	0.18	0.92	0.18	0	0	0	1.1	0.37	0.18	0.37	0	0	0	0	0
Eosinophils, donor2.CNhs12548.12245-129H4	primary cell	17.13	0	1.32	36.9	14.5	0	17.13	5.27	1.32	0	0	0	0	0	11.86	10.54	2.64	5.27	0	0	0	0	0	0	1.32	0	0	0	0	0
Eosinophils, donor3.CNhs12549.12246-129H5	primary cell	11.63	0	0	65.92	62.04	0	19.39	50.41	3.88	0	0	0	0	0	7.76	3.88	0	3.88	0	0	0	0	0	0	0	0	0	0	0	0
Esophageal Epithelial Cells, donor1.CNhs11323.11507-119G4	primary cell	13.96	0.44	0	7.85	6.98	0	2.18	0	0	0	0	0	0	0	9.59	2.62	0	0	0	0	0	1.31	0.44	0.44	0.44	0	0	0	0	0
Fibroblast - Aortic Adventitial, donor1.CNhs10874.11245-116E3	primary cell	3.42	0.13	0	4.69	1.39	0	3.04	1.27	0.38	0	0	0	0	0	8.23	2.15	0.38	0.51	0	0	0	0.89	0.89	0.63	0.38	0.25	1.27	0	0	0.13
Fibroblast - Aortic Adventitial, donor2 (nuclear fraction).CNhs12581.14332-155F3	primary cell	8.74	0.26	0	6.09	2.12	0.13	7.41	1.46	2.12	0.13	0	0	0	0	13.11	0.93	0.13	0	0	0	0	1.99	0.4	0	1.06	3.97	2.25	0.4	1.06	0
Fibroblast - Aortic Adventitial, donor3 (nuclear fraction).CNhs12400.14311-155C9	primary cell	17.21	0.29	0	17.5	2.58	0	16.93	4.59	3.16	0	0	0	0	0	10.33	1.72	0	0	0	0	0	4.02	1.43	1.15	0.86	4.02	7.46	1.15	0.57	0
Fibroblast - Aortic Adventitial, donor3.CNhs12011.11401-118D6	primary cell	5.32	0.71	0	7.09	2.48	0	2.83	0.35	0.35	0	0	0	0	0	7.09	1.42	0	0	0	0	0	1.77	0	0	0	1.77	4.61	0.35	0	0
Fibroblast - Cardiac, donor1.CNhs12498.11268-116G8	primary cell	7.85	0	0	5.61	2.8	0	2.8	0	2.24	0	0	0	0	0	11.21	1.12	0	0	0	0	0	0.56	0.56	0	0	0	0	0	0	0
Fibroblast - Cardiac, donor2.CNhs11378.11345-117G4	primary cell	7.47	0	0	3.2	0	1.07	3.2	1.07	2.13	0	0	0	0	0	3.2	0	0	0	0	0	0	0	0	2.13	0	1.07	0	0	0	0
Fibroblast - Cardiac, donor3.CNhs12027.11417-118F4	primary cell	8.14	0.25	0	3.21	1.97	0	1.48	0.99	1.48	0	0	0	0	0	8.39	0.99	0.49	0	0	0	0	1.73	0.25	0	0	0.25	0	0	0	0
Fibroblast - Cardiac, donor4.CNhs11909.11452-119A3	primary cell	7.47	0.31	0	1.87	1.24	0	11.52	0.31	0.62	0	0	0	0	0	6.85	0	0	0	0	0	0	3.11	0.93	0.62	1.24	0.31	1.24	0.62	0.31	0
Fibroblast - Cardiac, donor5.CNhs12057.11456-119A7	primary cell	5.93	0	0	2.29	1.75	0	6.74	0.94	0.67	0	0	0	0	0	6.6	0.54	0.27	0.27	0	0	0	1.75	0.67	0.4	0.27	1.35	0.94	0	0.27	0.13
Fibroblast - Cardiac, donor6.CNhs12061.11460-119B2	primary cell	7.68	0.65	0	2.94	0.65	0	8.01	0.65	0.33	0	0	0	0	0	7.68	0.49	0.16	0.16	0	0	0	0.33	0.98	0.33	0.33	1.47	3.92	0	0.49	0.33
Fibroblast - Choroid Plexus, donor1.CNhs11319.11492-119E7	primary cell	12.41	0.15	0	2.42	2.12	0	6.51	0.3	0.91	0	0	0	0	0	11.5	1.51	0.91	0.15	0	0	0	1.66	0.3	1.51	0.3	0	0	0	0.15	0
Fibroblast - Choroid Plexus, donor2.CNhs12344.11572-120E6	primary cell	4.03	0.58	0	0	2.3	0	6.91	2.88	0.58	0	0	0	0	0	4.61	1.15	1.73	0.58	0	0	0	1.73	0	4.03	0.58	0	0	0	0	0
Fibroblast - Conjunctival, donor1.CNhs11339.11531-120A1	primary cell	9.84	0.47	0	6.8	8.9	0.23	4.91	0.47	0.23	0	0	0	0	0	8.67	0.23	0.47	0.23	0	0	0	1.41	0	0.23	0.23	0.23	0.47	0	0	0
Fibroblast - Dermal, donor1.CNhs12499.11269-116G9	primary cell	7.8	0	0	2.19	2.5	0.31	3.13	0.31	0.31	0	0	0	0	0	8.12	1.25	0	0	0	0	0	0.62	0.94	0	0	10.93	4.99	2.81	0.62	0.94
Fibroblast - Dermal, donor2.CNhs11379.11346-117G5	primary cell	11.98	0	0	3.42	0.57	0.57	4.56	0.57	0.57	0	0	0	0	0	6.85	1.14	0	0	0	0	0	0	0	0	0	11.98	3.42	2.28	1.71	0.57
Fibroblast - Dermal, donor3.CNhs12028.11418-118F5	primary cell	4.93	0.15	0	1.2	1.79	0.15	1.35	0.15	0	0	0	0	0	0	7.77	0.45	0	0	0	0	0	0.15	0.45	0	0	11.51	0.9	3.44	1.05	2.24
Fibroblast - Dermal, donor4.CNhs12052.11450-119A1	primary cell	9.63	0.47	0	2.7	3.41	0	9.98	0.35	0.35	0.12	0	0	0	0	5.52	0.23	0.12	0	0	0	0	0.47	1.06	0.94	0.12	11.98	6.22	1.64	3.64	1.41
Fibroblast - Dermal, donor5.CNhs12055.11454-119A5	primary cell	7.61	0.97	0	4.69	2.43	0	6.96	0.81	0.65	0	0	0	0	0	2.59	0.16	0.16	0	0	0	0	0.81	0.49	0.65	0.16	11.82	3.24	3.4	2.75	1.94
Fibroblast - Dermal, donor6.CNhs12059.11458-119A9	primary cell	5.48	0.28	0	3.65	3.79	0.14	8.84	0.98	0.42	0	0	0	0	0	3.65	0	0.14	0	0	0	0	0.7	1.54	0.56	0.28	14.47	3.23	3.23	2.95	1.69
Fibroblast - Gingival, donor1.CNhs10866.11237-116D4	primary cell	3.47	0.41	0	2.04	2.25	0	6.94	0	0.41	0	0	0	0	0	8.57	0.41	0	0	0	0	0	1.63	0.41	0.61	0.2	10	10.41	1.43	1.84	0.61
Fibroblast - Gingival, donor2.CNhs11961.11318-117D4	primary cell	8.72	0.49	0	1.35	1.6	0	7.99	0.86	0.49	0.12	0	0	0	0	4.54	0.25	0	0.12	0	0	0	0.98	1.35	0.61	0.49	4.54	4.3	0.25	0.61	0.37
Fibroblast - Gingival, donor3.CNhs12006.11394-118C8	primary cell	6.72	0.1	0	5.99	3.41	0	4.76	0.21	0.72	0	0	0	0	0	5.79	0.31	0.1	0.1	0	0	0	3	1.03	0.31	0.72	2.38	2.89	0	0.62	0
Fibroblast - Gingival, donor4 (GFH2).CNhs10848.11222-116B7	primary cell	2.38	0	0	2.38	1.19	0	2.38	2.38	0	0	0	0	0	0	8.32	1.19	0	1.19	0	0	0	0	1.19	2.38	0	5.94	2.38	0	0	0
Fibroblast - Gingival, donor5 (GFH3).CNhs11952.11303-117B7	primary cell	12.61	0.25	0	2.47	1.24	0	7.42	0.99	0.49	0	0	0	0	0	4.2	0.25	0.25	0.49	0	0	0	2.72	0.74	0.49	0.74	1.24	1.98	0.49	0	0.49
Fibroblast - Lymphatic, donor1.CNhs11322.11506-119G3	primary cell	20.02	0.91	0	2.73	1.82	0	2.73	0	0.91	0	0	0	0	0	13.65	0	0	0	0	0	0	0.91	0	0	0	0.91	1.82	0	0	0
Fibroblast - Lymphatic, donor3.CNhs12118.11667-122G2	primary cell	17.97	0.72	0	3.59	2.87	0	1.44	0	0	0	0	0	0	0	7.19	0	0	0	0	0	0	0	0	0	0	0.72	0.72	0	0	0
Fibroblast - Periodontal Ligament, donor1.CNhs10867.11238-116D5	primary cell	7.41	0.51	0	0.51	2.19	0	10.1	0.17	0.17	0	0	0	0	0	6.57	0.17	0.17	0	0	0	0	0.84	0.51	0.34	0.17	9.26	6.57	0.67	0.51	0.67
Fibroblast - Periodontal Ligament, donor2.CNhs11962.11319-117D5	primary cell	14.89	0.88	0	4	4.63	0.13	11.64	0.5	0.25	0.13	0	0	0	0	5.38	0	0	0.13	0	0	0	1.5	1.5	0.5	0.63	13.14	3.5	1	1.5	0.88
Fibroblast - Periodontal Ligament, donor3.CNhs11907.11395-118C9	primary cell	10.81	0	0	4.16	3.6	0	7.2	0.28	0.83	0	0	0	0	0	7.76	0.83	0	0	0	0	0	1.66	0.55	1.39	1.11	12.47	7.2	1.66	1.11	0.83
Fibroblast - Periodontal Ligament, donor4 (PL29).CNhs12493.11223-116B8	primary cell	7.9	0.88	0	1.76	1.32	0	7.47	0.44	0	0	0	0	0	0	3.51	0.44	0	0	0	0	0	1.76	0.44	0	0	1.76	3.95	0	0	0
Fibroblast - Periodontal Ligament, donor5 (PL30).CNhs11953.11304-117B8	primary cell	8.58	0	0	4.29	1.84	0	3.06	0.61	1.23	0	0	0	0	0	5.52	0.92	0	0	0	0	0	0.92	0.61	0	0.31	3.06	1.53	0	0.92	0.31
Fibroblast - Periodontal Ligament, donor6 (PLH3).CNhs11996.11380-118B3	primary cell	8.86	0.15	0	1.8	0.15	0	4.8	0.3	0.75	0	0	0	0	0	5.71	0	0.3	0.15	0	0	0	2.4	0.6	0.75	0.3	1.95	1.5	1.2	0.75	0.15
Fibroblast - Pulmonary Artery, donor1.CNhs10878.11250-116E8	primary cell	1.81	0.23	0	2.27	1.02	0	2.95	0.79	0.45	0	0	0	0	0	7.26	1.13	0.23	0.23	0	0	0	0.34	0.45	0	0.11	0	1.47	0	0	0
Fibroblast - skin dystrophia myotonica, donor1 (nuclear fraction).CNhs12405.14329-155E9	primary cell	14.89	1.08	0	14.17	1.61	0.18	14.35	11.12	2.69	0.36	0	0	0	0	5.74	1.08	0.18	0.18	0	0	0	3.23	1.44	0.54	1.26	24.76	7.35	2.69	2.87	4.84
Fibroblast - skin dystrophia myotonica, donor1.CNhs11353.11556-120C8	primary cell	2.56	0	0	8.97	1.07	0	5.54	0.85	0.21	0	0	0	0	0	5.55	0.43	0.21	0.64	0	0	0	1.49	1.92	0.43	0.43	2.99	2.14	0.85	0.43	0
Fibroblast - skin dystrophia myotonica, donor2.CNhs11354.11557-120C9	primary cell	4.66	0	0	9.75	1.7	0.21	3.39	0.21	0.21	0	0	0	0	0	5.09	0.42	0.21	0	0	0	0	2.33	0.21	0.42	0.42	3.6	1.06	1.48	0.42	0.64
Fibroblast - skin dystrophia myotonica, donor3 (nuclear fraction).CNhs12399.14308-155C6	primary cell	10.8	0.9	0	16.51	2.1	0.3	5.4	9	0	0	0	0	0	0	6.3	1.5	0.3	0	0	0	0	1.2	1.2	1.2	0.3	14.7	9.9	5.1	3.3	5.1
Fibroblast - skin dystrophia myotonica, donor3.CNhs11913.11560-120D3	primary cell	4.84	0.21	0	10.51	2.27	0.1	8.55	1.55	0.52	0	0	0	0	0	6.6	0.62	0.1	0.1	0	0	0	1.75	0.82	0.21	0.31	6.9	3.3	1.75	0.72	0.82
Fibroblast - skin normal, donor1 (nuclear fraction).CNhs12403.14323-155E3	primary cell	14.17	0.26	0	19.58	2.83	0.77	14.43	7.99	1.55	0	0	0	0	0	6.96	1.03	0	0	0	0	0	2.06	1.03	0.77	1.8	5.67	2.06	0	0.77	0.52
Fibroblast - skin normal, donor1.CNhs11351.11553-120C5	primary cell	6.51	0.19	0	7.44	2.05	0.19	5.03	0.37	0.37	0	0	0	0	0	3.91	0.19	0	0.19	0	0	0	1.49	0.56	0	0.74	1.86	2.23	0.37	0	0
Fibroblast - skin normal, donor2 (nuclear fraction).CNhs12582.14302-155B9	primary cell	10.63	0.17	0	10.3	1.18	0.34	9.62	5.57	0.34	0.17	0	0	0	0	5.91	0.68	0	0.17	0	0	0	3.04	1.52	0.51	0.84	20.76	14.18	3.54	1.86	2.19
Fibroblast - skin normal, donor2.CNhs11914.11561-120D4	primary cell	5.75	0.1	0	7.5	1.75	0.29	4.48	0.19	0.49	0	0	0	0	0	5.65	0.58	0	0	0	0	0	1.46	1.07	0.49	0.49	3.99	3.31	0.49	0.68	0.39
Fibroblast - skin spinal muscular atrophy, donor1 (nuclear fraction).CNhs12404.14326-155E6	primary cell	15.4	0.5	0	15.9	2.52	0	16.91	8.58	0.76	0.25	0	0	0	0	7.07	1.01	0.25	0.25	0	0	0	1.01	2.27	0	0.5	13.88	6.06	2.52	4.29	1.77
Fibroblast - skin spinal muscular atrophy, donor1.CNhs11074.11555-120C7	primary cell	3.96	0.09	0	8.38	1.38	0.37	10.68	0.92	1.01	0	0	0	0	0	4.79	0.64	0.18	0	0	0	0	1.2	1.2	0.28	0.74	4.6	1.56	0.74	0.46	0.18
Fibroblast - skin spinal muscular atrophy, donor2.CNhs11911.11558-120D1	primary cell	3.07	0.16	0	10.18	1.29	0.32	11.64	0.32	0.32	0.16	0	0	0	0	9.38	1.45	0.48	0	0	0	0	1.78	1.94	0.97	0.81	0.97	1.45	0	0	0
Fibroblast - skin spinal muscular atrophy, donor3 (nuclear fraction).CNhs12398.14305-155C3	primary cell	18.46	0.36	0	26.27	3.2	0.71	15.63	20.59	0.36	0	0	0	0	0	8.17	1.78	0	0	0	0	0	2.13	2.13	0.36	1.07	11.36	6.39	2.49	1.42	1.42
Fibroblast - skin spinal muscular atrophy, donor3.CNhs11912.11559-120D2	primary cell	4.74	0.1	0	5.34	1.51	0	6.66	0.81	0.1	0.1	0	0	0	0	9.37	1.01	0.2	0	0	0	0	2.02	0.4	0.2	0.5	3.53	3.32	1.11	0.6	0.81
Fibroblast - skin walker warburg, donor1.CNhs11352.11554-120C6	primary cell	4.92	0	0	6.78	1.02	0.34	2.38	0.17	0.17	0	0	0	0	0	8.48	0.34	0.51	0	0	0	0	1.87	0.51	0.34	0.68	1.53	1.36	0.34	0.51	0
Gingival epithelial cells, donor1 (GEA11).CNhs11061.11221-116B6	primary cell	4.83	0	0	2.9	0.58	0.19	4.06	0	0.58	0	0	0	0	0	11.02	4.64	0	0	0	0	0	1.16	0	0.19	0.39	0	0	0	0	0
Gingival epithelial cells, donor2 (GEA14).CNhs11896.11302-117B6	primary cell	8.46	0	0	3	2.45	0	4.64	0.55	0	0	0	0	0	0	10.64	3.27	0	0.27	0	0	0	0.55	1.36	0.27	0	0	0	0	0	0
Gingival epithelial cells, donor3 (GEA15).CNhs11903.11379-118B2	primary cell	5.45	0.29	0	2.29	2.01	0	3.73	0	0.29	0	0	0	0	0	10.9	4.3	0.57	0	0	0	0	1.43	1.43	0	1.43	0	0	0	0	0
granulocyte macrophage progenitor, donor1.CNhs12519.12131-128D7	primary cell	8.94	1.28	0	31.94	16.61	2.55	19.16	16.61	3.83	0	0	0	0	0	17.88	0	1.28	1.28	0	0	0	1.28	16.61	1.28	1.28	10.22	1.28	3.83	2.55	3.83
Hair Follicle Dermal Papilla Cells, donor1.CNhs12501.11271-116H2	primary cell	6.26	1.56	0	10.95	3.13	0	0	0	0	0	0	0	0	0	20.34	1.56	0	0	0	0	0	0	0	0	0	3.13	0	1.56	0	0
Hair Follicle Dermal Papilla Cells, donor2.CNhs11979.11348-117G7	primary cell	11.58	0	0	13.51	3.86	0	2.57	0	1.29	0	0	0	0	0	5.79	0	0.64	0	0	0	0	1.93	0	0.64	0	2.57	1.93	0	0	0
Hair Follicle Dermal Papilla Cells, donor3.CNhs12030.11420-118F7	primary cell	11.05	0	0	2.76	1.38	0	1.38	0	6.91	0	0	0	0	0	19.34	1.38	0	0	0	0	0	2.76	0	0	0	9.67	0	0	1.38	1.38
Hair Follicle Outer Root Sheath Cells, donor1.CNhs12339.11504-119G1	primary cell	8.36	0.93	0	6.97	2.32	0	3.25	2.79	1.86	0	0	0	0	0	5.11	1.39	0	0	0	0	0	1.86	1.39	0	0.46	2.79	3.25	0	0	0
Hair Follicle Outer Root Sheath Cells, donor2.CNhs12347.11584-120F9	primary cell	5.78	0	0	2.89	0.72	0	2.16	0	1.44	0	0	0	0	0	5.78	0	0	0	0	0	0	0.72	0.72	0	0	1.44	0	0	0.72	0
Hepatic Sinusoidal Endothelial Cells, donor1.CNhs12075.11521-119H9	primary cell	6.64	0	0	0	0.74	0	16.97	0	2.21	0	0	0	0	0	8.12	1.48	0	0	0	0	0	0.74	0.74	0.74	0	0	0.74	0	0	0
Hepatic Sinusoidal Endothelial Cells, donor2.CNhs12092.11601-120H8	primary cell	14.02	0	0	2.8	2.8	0	2.8	0	1.4	0	0	0	0	0	4.21	0	0	0	0	0	0	0	0	2.8	0	0	1.4	0	0	0
Hepatic Stellate Cells (lipocyte), donor1.CNhs11335.11524-119I3	primary cell	13.99	0	0	2.06	5.76	0	2.47	0.41	0	0	0	0	0	0	7.41	1.65	0	0.82	0	0	0	0.41	0	0	0	0	0.41	0	0	0
Hepatic Stellate Cells (lipocyte), donor2.CNhs12093.11604-120I2	primary cell	16.17	1.47	0	2.94	4.41	0	0	0	2.94	0	0	0	0	0	11.76	0	0	0	0	0	0	1.47	0	0	0	0	0	0	0	0
Hepatocyte, donor1.CNhs12340.11523-119I2	primary cell	6.34	2.54	0	1.27	1.27	0	6.35	0	2.54	0	0	0	0	0	1.27	1.27	0	0	0	0	0	0	0	0	0	0	0	0	0	0
Hepatocyte, donor2.CNhs12349.11603-120I1	primary cell	9.83	0.98	0	2.95	0.98	0	6.88	0	0.98	0	0	0	0	0	4.91	3.93	0	0	0	0	0	0.98	0	0	1.97	0	0	0	0	0
Hepatocyte, donor3.CNhs12626.11684-122I1	primary cell	5.32	0	0	1.77	1.18	0	13.58	0	1.77	0	0	1.18	0	0	5.91	0.59	0	0	0	0	0	1.18	0.59	1.77	0	0	0	0	0	0
immature langerhans cells, donor1.CNhs13537.11904-125F5	primary cell	2.47	0	0	84.37	18	1.12	5.61	3.6	6.75	0.22	0	0	0	0	10.35	8.55	1.35	3.6	0	0	0	2.92	0.22	0	0.9	5.62	1.57	6.75	0.45	2.02
immature langerhans cells, donor2.CNhs13480.11905-125F6	primary cell	13.93	0	0	155.53	30.95	5.42	6.19	20.12	5.42	0	0	0	0	0	13.93	12.38	0	4.64	0	0	0	2.32	0	0	0	2.32	0	0	0	1.55
Intestinal epithelial cells (polarized), donor1.CNhs10875.11246-116E4	primary cell	4.43	0.12	0.12	0.98	1.11	0	5.65	0.12	0.61	0	0	0	0	0	8.86	3.44	0.37	0	0.25	0	0	0.61	0.12	0.12	0.25	0	0	0	0	0
Iris Pigment Epithelial Cells, donor1.CNhs12596.11530-119I9	primary cell	8.58	0.34	0	0.69	1.89	0	6	0.34	0.51	0	0	0	0	0	6.52	0.69	0.34	0	0	0	0	1.54	0.51	0.86	0.17	0	0.34	0	0	0
Keratinocyte - epidermal, donor1.CNhs11064.11272-116H3	primary cell	5.49	0	0	6.59	3.73	0.33	1.76	0.22	0.44	0.11	0	0	0	0	10.32	2.85	0	0	0	0	0	0.99	0.77	0.22	0.44	0	0	0	0	0
Keratinocyte - epidermal, donor2.CNhs11381.11349-117G8	primary cell	7.87	0	0	8.99	3.37	0	1.12	0	0	0	0	0	0	0	11.24	1.12	0	0	0	0	0	0	0	1.12	0	0	0	0	0	0
Keratinocyte - epidermal, donor3.CNhs12031.11421-118F8	primary cell	6.74	0.4	0	9.45	3.32	0.3	2.11	0.1	0.6	0	0	0	0	0	5.23	0.4	0	0	0	0	0	1.11	0.1	0.2	0.1	0	0	0	0	0
Keratinocyte - oral, donor1.CNhs10879.11251-116E9	primary cell	7.41	0.09	0	6.2	2.87	0.09	6.94	0.46	0.65	0.19	0	0	0	0	9.17	1.57	0.09	0	0	0	0	0.93	1.76	0.74	0.09	0	0	0	0	0
Keratocytes, donor1.CNhs11337.11527-119I6	primary cell	10.75	0.33	0	2.93	2.93	0	3.26	0	0	0	0	0	0	0	8.15	0	1.3	0.33	0	0	0	0.65	0	0.33	0.65	0.65	0	0	0	0
Keratocytes, donor2.CNhs12095.11607-120I5	primary cell	9.36	0	0	2.08	7.28	0	1.04	1.04	0	0	0	0	0	0	7.28	1.04	0	0	0	0	0	1.04	0	1.04	0	0	3.12	0	0	0
Lens Epithelial Cells, donor1.CNhs12342.11529-119I8	primary cell	8.66	1.44	0	1.44	1.44	0	7.21	0	0	0	0	0	0	0	5.77	1.44	0	0	0	0	0	0	1.44	0	0	0	0	0	0	0
Lens Epithelial Cells, donor2.CNhs12568.11609-120I7	primary cell	8.35	0.35	0	1.51	1.97	0.12	16.11	1.62	0.58	0.35	0	0.12	0	0	8.12	1.39	1.74	0.35	0	0	0	1.85	1.62	1.28	0.58	0	0	0	0	0
Lens Epithelial Cells, donor3.CNhs12572.11690-122I7	primary cell	9.04	0.47	0	1.17	0.47	0.12	5.86	0.82	0.7	0	0	0	0	0	6.57	1.06	0.23	0	0	0	0	2.47	1.76	2.35	1.29	0	0	0	0	0
Macrophage - monocyte derived, donor1.CNhs10861.11232-116C8	primary cell	3.94	0.25	0	2.22	1.23	0	11.33	0.25	0	0.25	0	0	0	0	18.71	1.48	0.25	0	0	0	0	0.25	0.98	0.25	0	0	0	0	0	0
Macrophage - monocyte derived, donor2.CNhs11899.11313-117C8	primary cell	3.74	0	0	2.57	2.57	0	4.68	0.23	0	0	0	0	0	0	9.83	1.4	0	0.47	0	0	0	0.7	0.7	0	0	0	0	0	0	0
Macrophage - monocyte derived, donor3.CNhs12003.11389-118C3	primary cell	8.17	0	0	4.01	3.12	0.15	5.34	0.15	0.74	0	0	0	0	0	11.89	2.08	0.15	0	0	0	0	0.89	0.74	0	0.74	0.15	0	0	0	0
Mallassez-derived cells, donor1 (MZH3).CNhs12538.12142-128E9	primary cell	0	0	0	0.94	0.94	0	1.87	0	3.75	0	0	0	0	0	6.56	3.75	0	0	0	0	0	0	0	0	0	0	0.94	0	0	0
Mallassez-derived cells, donor2.CNhs13550.11929-125I3	primary cell	5.04	0	0	4.7	0.84	0	2.18	0.17	0.5	0	0	0	0	0	10.08	4.2	0	0	0	0	0	0.67	0.5	0.17	0.34	0	0.17	0	0	0
Mallassez-derived cells, donor3.CNhs13551.11930-125I4	primary cell	4.82	0.14	0	1.84	1.56	0	3.26	0.28	0.43	0	0	0	0	0	11.2	2.55	0.28	0	0	0	0	1.28	0.28	0	0.43	0	0	0	0	0
Mammary Epithelial Cell, donor1.CNhs11077.11273-116H4	primary cell	3.76	0.18	0	7.97	1.43	0.63	2.42	1.07	0.54	0	0	0	0	0	6	0.99	0.27	0	0	0	0	0.36	0.54	0.18	0.09	0.09	0.09	0	0	0
Mammary Epithelial Cell, donor2.CNhs11382.11350-117G9	primary cell	6.68	0	0	7.85	2.03	0.29	2.9	1.74	0	0.29	0	0	0	0	6.68	0.87	0	0	0	0	0	0.58	1.16	0	0	0	0.29	0	0	0
Mammary Epithelial Cell, donor3.CNhs12032.11422-118F9	primary cell	8.82	0	0	10.73	6.13	0	1.15	0	0.38	0	0	0	0	0	7.67	1.15	0	0	0	0	0	1.15	0.38	0.38	0.77	0	0.38	0	0	0
Mast cell - stimulated, donor1.CNhs11073.11487-119E2	primary cell	1.48	0	0	32.52	7.39	0	30.06	5.91	4.43	0	0	0	0	0	2.96	0	1.97	3.45	0	0	0	2.96	6.9	7.39	0	0	0	0	0	0
Mast cell, donor1.CNhs12566.11563-120D6	primary cell	12.5	0.35	0	4.49	2.82	0.09	14.97	2.82	1.14	0.09	0	0	0	0	16.38	0.88	1.23	0.62	0	0	0	2.29	5.28	0.26	0.62	0	0	0	0	0
Mast cell, donor2.CNhs12594.11565-120D8	primary cell	13.48	0.21	0	122.32	35.04	5.18	21.56	132.69	7.88	1.45	0	0	0	0	11.61	0.62	0.83	0.83	0	0	0	3.52	5.18	0.62	0.62	0.21	0	0	0.21	0
Mast cell, donor3.CNhs12593.11566-120D9	primary cell	12.39	0.14	0	90.36	39.78	3.89	32.14	140.52	7.93	0.58	0	0	0	0	10.23	0.29	1.01	0.72	0	0	0	1.87	4.61	0.86	1.73	0.14	0	0	0	0
Mast cell, donor4.CNhs12592.11567-120E1	primary cell	19.82	0.25	0.5	115.39	27.27	8.21	20.32	166.14	11.36	0.5	0	0	0	0	15.53	0.76	0.38	1.01	0	0	0	2.27	3.91	0.88	1.14	0	0	0	0	0
mature adipocyte, donor1.CNhs12558.12231-129F8	primary cell	3.81	0	0	40.26	19.58	1.09	10.33	4.35	3.26	0	0	0	0	0	5.98	0	0	0	0	0	0	1.09	0.54	0	0	0	0	0	0	0
mature adipocyte, donor2.CNhs12559.12232-129F9	primary cell	3.01	0.25	0	17.8	11.28	0.75	10.53	1.75	0.25	0	0	0	0	0	6.77	0.5	0	0.5	0	0	0	1.25	0.25	0.25	0.25	0.25	0.25	0	0	0
mature adipocyte, donor3.CNhs12560.12233-129G1	primary cell	5.21	0	0	36.46	11.33	0.92	9.8	6.43	0.61	0	0	0	0	0	5.51	0.61	0	0.31	0	0	0	0	0	0	0.61	0	0	0.31	0	0.31
mature adipocyte, donor4.CNhs12562.12234-129G2	primary cell	5.25	0.33	0	35.41	16.07	0.66	11.8	8.2	0.66	0	0	0	0	0	6.23	0.33	0.33	0.98	0	0	0	0.98	0	0.33	0.33	0.33	0	0	0	0
Melanocyte - dark, donor3.CNhs12570.11663-122F7	primary cell	5.65	0.32	0	1.02	1.71	0	4.2	0.38	0.06	0.06	0	0	0	0	10.67	0.32	0.06	0	0	0	0	1.65	0.89	0.13	0.7	0.06	0	0.06	0	0
Melanocyte - light, donor1.CNhs11303.11274-116H5	primary cell	12.61	0	0	1.15	0.38	0	7.64	0	0.76	0	0	0	0	0	19.86	1.15	0	0	0	0	0	3.44	1.53	0.38	0.76	0	0	0	0	0
Melanocyte - light, donor2.CNhs11383.11351-117H1	primary cell	8.21	0	0	1.17	0	0	9.38	1.17	1.17	0	0	0	0	0	28.13	2.34	0	0	0	0	0	0	0	2.34	0	0	0	0	0	0
Melanocyte - light, donor3.CNhs12033.11423-118G1	primary cell	17.11	1.71	0	1.71	3.42	0	13.68	1.71	3.42	0	0	0	0	0	6.84	0	0	0	0	0	0	3.42	0	0	0	1.71	0	0	0	0
Melanocyte, donor1 (MC+1).CNhs12816.12641-134G4	primary cell	8.95	0.1	0	1.03	1.23	0	4.01	0.21	0.1	0	0	0	0	0	7.92	0.72	0	0.1	0	0	0	0.62	0.62	0	0.1	0.31	0	0.21	0	0
Melanocyte, donor2 (MC+2).CNhs13156.12739-135I3	primary cell	6.01	0	0	0	1.5	0	1.5	0.3	0.3	0	0	0	0	0	10.81	0.9	0.6	0	0	0	0	1.2	0.9	0	0.3	0	0	0	0	0
Melanocyte, donor3 (MC+3).CNhs13406.12837-137B2	primary cell	9.15	0.29	0	0	0.57	0	8.29	0.29	0	0	0	0	0	0	13.43	0.57	0.86	0.86	0	0	0	1.71	0.86	0.29	1.14	0	0	0	0	0
Meningeal Cells, donor1.CNhs11320.11493-119E8	primary cell	12.56	0.67	0	1.23	2.24	0	5.61	0.11	0.11	0	0	0	0	0	9.87	0.56	0.22	0	0	0	0	1.23	0.34	0.56	0.11	0.34	0.22	0	0.11	0
Meningeal Cells, donor2.CNhs12080.11573-120E7	primary cell	10.03	0	0	0.87	1.31	0	3.06	0.87	0.87	0	0	0.44	0	0	7.85	1.74	0	0.44	0	0	0	0.87	0.87	1.31	0	0	0	0	0	0
Meningeal Cells, donor3.CNhs12731.11654-122E7	primary cell	5.35	0.51	0	0.95	1.39	0.07	3.37	0.66	0.29	0.07	0	0	0	0	4.99	0.44	0	0	0	0	0	0.88	0.81	0.81	0.07	0.88	0.66	0	0.07	0
mesenchymal precursor cell - adipose, donor1.CNhs12363.11747-123G1	primary cell	8.96	0	0	4.33	1.94	0.15	2.39	5.07	0.45	0.15	0	0	0	0	5.97	0.6	0	0	0	0	0	0.6	1.19	0.15	0.15	8.21	5.22	2.39	2.09	0.9
mesenchymal precursor cell - adipose, donor2.CNhs12364.11748-123G2	primary cell	9.11	0	0	7.25	1.4	0	3.96	3.27	0.7	0	0	0	0	0	5.84	0.93	0.47	0	0	0	0	0.7	0.23	0.23	0.23	3.27	3.51	0.23	1.17	0.7
mesenchymal precursor cell - adipose, donor3.CNhs12365.11749-123G3	primary cell	7.21	0	0	7.77	3.88	0.55	7.76	3.88	0	0.55	0	0	0	0	7.77	1.66	0	0	0	0	0	1.11	1.11	0	0	4.44	11.1	3.33	4.99	0.55
mesenchymal precursor cell - bone marrow, donor1.CNhs12366.11750-123G4	primary cell	9.66	0.19	0	4.74	1.52	0.19	4.74	2.65	0.38	0.38	0	0	0	0	12.12	1.14	0.19	0.19	0	0	0	1.33	0.19	0.38	0	9.47	3.98	1.89	2.08	1.14
mesenchymal precursor cell - bone marrow, donor2.CNhs12367.11751-123G5	primary cell	9.06	0.75	0.25	4.53	3.02	0	7.05	4.78	2.01	0	0	0	0	0	8.05	1.51	0.5	0	0	0	0	1.01	0.75	0	0	2.26	2.01	0.75	1.26	0.5
mesenchymal precursor cell - bone marrow, donor3.CNhs13098.11840-124H4	primary cell	8.9	0	0	9.79	0.89	0	0.89	0.89	1.78	0	0	0	0	0	3.56	0	0	0.89	0	0	0	0	0	0	0	2.67	6.23	0.89	0	0
mesenchymal precursor cell - cardiac, donor1.CNhs12368.11752-123G6	primary cell	6.64	0	0	6.18	1.14	0	5.04	2.29	0.92	0	0	0	0	0	7.09	0.69	0	0	0	0	0	0.46	0.46	0.23	0.46	3.43	3.2	1.14	0.69	0
mesenchymal precursor cell - cardiac, donor2.CNhs12369.11753-123G7	primary cell	7.11	0.15	0	14.37	2.87	0.3	4.84	5.75	0.6	0.3	0	0	0	0	6.05	1.06	0	0.15	0	0	0	1.51	0.3	0.6	0	4.39	4.54	1.21	0.91	0.6
mesenchymal precursor cell - cardiac, donor3.CNhs12370.11754-123G8	primary cell	10.26	0.47	0	7.31	1.4	0.16	4.66	6.53	0.16	0	0	0	0	0	10.88	2.02	0.31	0.31	0	0	0	1.4	0.47	0	0.47	9.64	5.75	2.49	2.18	2.02
mesenchymal precursor cell - cardiac, donor4.CNhs12371.11755-123G9	primary cell	7.98	0.3	0	2.66	0.74	0	5.92	3.1	0.74	0	0	0	0	0	5.47	0.3	0.15	0.15	0	0	0	0.89	0	0	0.3	6.06	8.58	2.51	0.74	0.3
mesenchymal precursor cell - ovarian cancer left ovary, donor1.CNhs12372.11756-123H1	primary cell	10.67	0.32	0	3.35	3.03	0.16	5.1	3.35	0.48	0	0	0	0	0	9.4	1.59	0.32	0.32	0	0	0	0.64	0.64	0.32	0.32	6.05	0.48	1.12	0.8	0.48
mesenchymal precursor cell - ovarian cancer left ovary, donor2.CNhs13092.11833-124G6	primary cell	7.2	0	0	5.4	0	0	10.35	0.45	0.45	0	0	0	0	0	4.95	0	0.9	0	0	0	0	0.45	0	0.45	0.45	6.3	4.5	3.15	0.45	1.35
mesenchymal precursor cell - ovarian cancer left ovary, donor3.CNhs12376.11760-123H5	primary cell	7.14	0.16	0	5.12	2.64	0	10.25	2.79	0.47	0.16	0	0	0	0	6.52	0.62	0.47	0.31	0	0	0	0.93	0.62	0	0.16	9.16	3.57	2.33	1.09	1.4
mesenchymal precursor cell - ovarian cancer left ovary, donor4.CNhs13094.11836-124G9	primary cell	7.46	0.41	0	7.05	3.32	0	4.56	2.49	0.41	0	0	0	0	0	7.05	1.24	0	0	0	0	0	0.41	1.24	0.41	0.41	7.88	12.44	3.73	0.83	0.41
mesenchymal precursor cell - ovarian cancer metastasis, donor1.CNhs12374.11758-123H3	primary cell	7.44	0	0	2.39	0.53	0	2.93	2.92	0	0	0	0	0	0	6.11	0.53	0.27	0	0	0	0	0	0.27	0.27	0	6.11	0.27	3.99	0.8	1.6
mesenchymal precursor cell - ovarian cancer metastasis, donor2.CNhs13093.11835-124G8	primary cell	6.78	0	0	5.22	1.57	0	6.27	2.61	1.04	0	0	0	0	0	2.61	1.04	0	0	0	0	0	1.04	0	0	0.52	1.57	0	1.57	0.52	1.04
mesenchymal precursor cell - ovarian cancer metastasis, donor3.CNhs12378.11762-123H7	primary cell	9.62	0	0	6.61	1.95	0	7.21	4.66	1.65	0	0	0	0	0	7.51	1.05	0.3	0	0	0	0	0.75	0	0.15	0.15	1.05	0.75	0	0.45	0
mesenchymal precursor cell - ovarian cancer metastasis, donor4.CNhs13097.11838-124H2	primary cell	9.9	0	0	3.05	1.52	0	3.04	1.14	0.76	0.38	0	0	0	0	4.95	2.28	0	0	0	0	0	0.38	0.76	0	0.38	0.76	0	0	0	0
mesenchymal precursor cell - ovarian cancer right ovary, donor1.CNhs12373.11757-123H2	primary cell	3.25	0.81	0	0.41	1.22	0	4.88	3.25	1.63	0	0	0	0	0	7.32	1.22	0	0	0	0	0	0.81	0.81	0.41	0.41	3.66	0.41	3.25	2.44	0.41
mesenchymal precursor cell - ovarian cancer right ovary, donor2.CNhs12375.11759-123H4	primary cell	6	0.36	0	7.09	2.73	0	6.54	3.27	0.91	0	0	0	0	0	8.73	1.09	0	0	0	0	0	1.82	0.55	0	0.18	10	3.27	2	2	1.09
mesenchymal precursor cell - ovarian cancer right ovary, donor3 (SOC-57-02).CNhs12377.11761-123H6	primary cell	10.1	0.32	0.11	5.37	1.72	0.11	8.81	3.76	0.21	0.11	0	0	0	0	12.14	1.5	0.32	0.11	0	0	0	0.64	0	0.21	0.54	1.72	2.04	0.21	0.75	0.11
mesenchymal precursor cell - ovarian cancer right ovary, donor3 (SOC-57-02-G).CNhs13507.11842-124H6	primary cell	6.03	1.39	0	17.17	1.39	0	5.57	2.78	0	0	0	0	0	0	4.18	0.46	0	0	0	0	0	1.86	0.46	0	0.46	11.14	1.86	1.39	0	0.46
mesenchymal precursor cell - ovarian cancer right ovary, donor4.CNhs13096.11837-124H1	primary cell	3.98	0	0	5.57	3.18	0.4	3.98	0	0.8	0	0	0	0	0	2.39	0.8	0.4	0.4	0	0	0	0.8	0.8	0.4	0.4	2.39	0	0.4	0.4	0
Mesenchymal stem cells - adipose, donor0.CNhs10844.11217-116B2	primary cell	1.3	0	0	1.63	0	0	2.94	1.3	0	0	0	0	0	0	4.23	0.33	0	0	0	0	0	0.33	0	0	0	6.51	5.54	2.28	0.33	0.65
Mesenchymal Stem Cells - adipose, donor1.CNhs11345.11537-120A7	primary cell	28.61	3.58	0	7.15	3.58	0	0	0	10.73	0	0	0	0	0	0	0	0	0	0	0	0	7.15	0	0	0	0	0	0	0	0
Mesenchymal Stem Cells - adipose, donor3.CNhs12922.11698-123A6	primary cell	5.92	0	0	1.69	2.54	0	2.54	0.85	0.85	0	0	0	0	0	2.54	0.85	0	0	0	0	0	0	0	0	0	4.23	2.54	1.69	2.54	3.38
Mesenchymal Stem Cells - amniotic membrane, donor1.CNhs11349.11547-120B8	primary cell	3.46	0	0	6.91	1.33	0	5.05	0.27	0.8	0	0	0	0	0	5.58	2.66	0.53	0	0	0	0	0.8	0.53	0.27	0.27	0	0	0	0	0
Mesenchymal Stem Cells - amniotic membrane, donor2.CNhs12104.11627-122B7	primary cell	2.08	0	0	3.12	1.04	0	2.08	0	1.04	0	0	0	0	0	5.2	1.04	0	0	0	0	0	1.04	0	0	0	0	0	0	0	0
Mesenchymal Stem Cells - bone marrow, donor1.CNhs11344.11536-120A6	primary cell	15.18	0.77	0	0.77	3.09	0	4.63	0	0.77	0.26	0	0	0	0	5.92	0.26	0.26	0	0	0	0	0.26	0.26	0.26	0.51	1.8	0.26	0.26	0	0.26
Mesenchymal Stem Cells - bone marrow, donor2.CNhs12100.11616-122A5	primary cell	17.02	0	0	2.84	1.42	0	2.84	0	1.42	0	0	0	0	0	5.67	0	0	0	0	0	0	0	0	0	0	0	1.42	0	0	0
Mesenchymal Stem Cells - bone marrow, donor3.CNhs12126.11697-123A5	primary cell	14.12	0.8	0	1.33	3.73	0.27	1.87	0	1.86	0	0	0	0	0	5.33	0.53	0.27	0.27	0	0	0	0.8	1.6	1.33	0.27	4.26	1.86	0.8	0	1.07
Mesenchymal stem cells - hepatic, donor0.CNhs10845.11218-116B3	primary cell	3.55	0.36	0	1.07	1.07	0	3.91	1.07	0	0	0	0	0	0	6.04	1.42	0.71	0.36	0	0	0	1.42	1.07	0	0	0	0.36	0	0	0
Mesenchymal Stem Cells - hepatic, donor2.CNhs12730.11618-122A7	primary cell	5.43	0	0	3	0.57	0	4.57	1	0.86	0	0.14	0	0	0	5.72	0.71	0.43	0	0	0	0	0.57	0.43	0.29	0.14	0	0	0	0	0
Mesenchymal stem cells - umbilical, donor0.CNhs12492.11214-116A8	primary cell	11.88	0	0	0.79	1.58	0	3.96	2.38	0	0	0	0	0	0	9.5	0.79	0.79	0.79	0	0	0	0	0.79	0.79	0	0.79	0	0	0	0.79
Mesenchymal Stem Cells - umbilical, donor1.CNhs11347.11539-120A9	primary cell	13.02	0	0	1.09	0	0	2.17	0	0	0	0	0	0	0	3.26	0	1.09	0	0	0	0	0.54	0.54	0	0	0	0	0	0	0
Mesenchymal Stem Cells - umbilical, donor3.CNhs12127.11700-123A8	primary cell	19.76	1.65	0	3.29	2.47	0	4.94	0.82	1.65	0	0	0	0	0	6.59	0	0.82	0	0	0	0	0.82	1.65	0.82	0	0	0	0	0.82	0
Mesenchymal Stem Cells - Wharton's Jelly, donor1.CNhs11057.11548-120B9	primary cell	3.49	0.13	0	5.56	1.03	0.13	8.27	5.43	0.9	0	0	0	0	0	7.76	0.78	0.39	0.26	0	0	0	1.42	0.39	0.52	0.13	1.03	0.39	0.52	0.13	0
Mesothelial Cells, donor1.CNhs10850.11247-116E5	primary cell	3.01	0.3	0	6.33	2.71	0	3.92	0.9	0.6	0	0	0	0	0	10.55	4.22	0	0.3	0	0	0	0.3	0.3	0.3	0	0.3	0.6	0	0	0
Mesothelial Cells, donor2.CNhs12197.12156-128G5	primary cell	1.74	0	0	4.36	2.61	0	2.61	0	0	0	0	0	0	0	6.97	0	0	0	0	0	0	0	0	0	0.87	0	0.87	0	0	0
Mesothelial Cells, donor3.CNhs12012.11402-118D7	primary cell	4.7	0	0	10.6	3.8	0.4	2.8	0.9	0.6	0	0	0	0	0	9	2.1	0.3	0	0	0	0	1.3	0.4	0.4	0.5	0.1	0.3	0	0	0
migratory langerhans cells, donor1.CNhs13535.11901-125F2	primary cell	5.07	0	0	14.22	7.21	0	17.54	4.09	0.19	0	0	0.19	0	0	12.08	48.33	4.48	7.21	0	0	0	0.19	0.19	0.19	0.58	0	0	0	0	0
migratory langerhans cells, donor2.CNhs13536.11902-125F3	primary cell	2.79	0	0.13	8.9	4.65	0.13	17.81	2.26	1.2	0.13	0	0	0	0	13.69	43.58	2.66	3.59	0	0	0	0.93	0	0.13	0.53	0.13	0	0	0	0
migratory langerhans cells, donor3.CNhs13547.11903-125F4	primary cell	2.62	0.16	0	7.36	4.74	0.16	18.81	0.49	0.65	0	0	0	0	0	14.88	53.65	3.43	4.91	0	0	0	0.82	0	0.33	0	0	0	0	0	0
Multipotent Cord Blood Unrestricted Somatic Stem Cells, donor1.CNhs11350.11549-120C1	primary cell	3.12	0.24	0	7.43	2.16	0	1.92	0.96	0.72	0	0	0	0	0	4.07	0.72	0.24	0	0	0	0	1.2	0.24	0.24	0.48	0.48	0	0	0	0
Multipotent Cord Blood Unrestricted Somatic Stem Cells, donor2.CNhs12105.11629-122B9	primary cell	4.59	1.15	0	13.78	4.59	2.3	4.6	0	0	0	0	0	0	0	6.89	0	0	0	0	0	0	4.59	0	0	0	0	0	0	0	0
Myoblast, donor1.CNhs10870.11241-116D8	primary cell	1.88	0.14	0	1.45	0.43	0	1.59	0.43	0.58	0	0	0	0	0	4.49	0.29	0	0	0	0	0	1.01	0.14	0	0	2.32	4.63	0.72	0.29	0.14
Myoblast, donor2.CNhs11965.11322-117D8	primary cell	7.4	0.82	0	1.44	1.23	0	3.29	0	1.44	0	0	0	0	0	8.84	1.44	0	0	0	0	0	1.44	0.82	0.21	0	2.05	1.44	0.41	0.62	0.41
Myoblast, donor3.CNhs11908.11398-118D3	primary cell	5.55	0	0	1.97	1.79	0	3.95	0.36	0.54	0.18	0	0	0	0	9.49	0.54	0.36	0.18	0	0	0	2.51	0.9	0.36	0.9	2.86	3.22	0.9	0.54	0.18
nasal epithelial cells, donor1, tech_rep1.CNhs12589.12226-129F3	primary cell	3.5	0.14	0	5.18	2.38	0	3.92	0	0.98	0	0	0	0	0	3.08	0.42	0	0	0	0	0	0.42	0	0	0	0	0	0	0	0
nasal epithelial cells, donor2.CNhs12574.12227-129F4	primary cell	17.42	0	0	4.98	4.35	0	21.77	1.87	0.62	0	0	1.24	0	0	0.62	0	0	0	0	0	0	0.62	1.24	0.62	0.62	0	0	0	0	0
Natural Killer Cells, donor1.CNhs10859.11230-116C6	primary cell	12.41	0.59	0.79	16.16	1.18	0.79	27.98	88.27	8.67	0.79	0	0	0	0	17.93	7.68	1.38	0.59	0	0	0	3.35	0.39	0.79	1.38	0.39	0	0	0	0
Natural Killer Cells, donor2.CNhs11957.11311-117C6	primary cell	15.09	0	0.65	26.09	2.59	1.29	28.25	94.66	17.03	1.08	0	0	0	0	19.19	11.64	1.73	3.88	0	0	0	3.23	0.22	0.86	0.86	0.22	0.22	0	0	0.22
Natural Killer Cells, donor3.CNhs12001.11387-118C1	primary cell	15.91	0.26	0	16.3	2.05	0.77	32.61	90.61	15.79	0.26	0	0	0	0	15.79	10.27	0.64	1.41	0	0	0	3.85	0.9	0.64	1.41	0.13	0	0	0	0
Neural stem cells, donor1.CNhs11063.11275-116H6	primary cell	9.4	0.25	0	4.32	2.8	0	33.03	14.74	1.02	0.51	0	80.04	0	0	7.62	1.02	1.27	0	0	0	0	5.08	4.07	3.05	1.78	0.25	0	0	0	0
Neural stem cells, donor2.CNhs11384.11352-117H2	primary cell	18.22	0	0	16.92	10.41	0	32.53	19.52	0	0	0	16.91	0	0	6.51	0	0	3.9	0	0	0	13.01	11.71	2.6	0	0	0	0	0	0
Neurons, donor1.CNhs12338.11494-119E9	primary cell	12.37	0.77	0	8.51	0.77	0	17.79	3.87	1.55	0	0	8.51	0	0	3.09	0	2.32	0	0	0	0	2.32	6.19	0.77	0.77	0	0	0	0	0
Neurons, donor2.CNhs12726.11574-120E8	primary cell	7.2	0.17	0	2.18	1.51	0	26.97	5.19	1.17	0.34	0	10.23	0	0	8.71	0.5	0.5	0.67	0	0	0	3.52	2.35	1.51	0.67	0	0	0	0	0
Neurons, donor3.CNhs13815.11655-122E8	primary cell	4.47	0.64	0	8.29	1.28	0	29.99	7.02	3.83	1.28	0	14.67	0	0	3.83	0	0.64	0	0	0	0	1.91	1.28	2.55	0	0	0	0	0	0
Neutrophils, donor1.CNhs10862.11233-116C9	primary cell	26.22	0.75	0.75	39.7	27.71	0	42.69	18.73	3.75	0	0	0	0	0	18.73	11.98	2.25	3	0	0	0	0.75	0	0.75	0	0	0	0	0	0
Neutrophils, donor2.CNhs11959.11314-117C9	primary cell	20.94	2.99	0	53.85	14.96	0	53.85	20.94	0	2.99	0	0	0	0	20.94	8.97	0	5.98	0	0	0	0	0	0	0	0	0	0	0	0
Neutrophils, donor3.CNhs11905.11390-118C4	primary cell	31.08	0.83	0	80.81	33.15	2.49	50.97	28.59	3.73	0.83	0	0	0	0	12.02	6.22	0.41	3.73	0	0	0	0	0.41	0	0.41	0	0	0	0	0.41
Nucleus Pulposus Cell, donor1.CNhs10881.11252-116F1	primary cell	8.71	0.37	0	2.45	0.86	0.37	6.38	2.09	3.19	0.12	0	0	0	0	1.84	0.12	0.25	0	0	0	0	2.33	0.49	0.61	0.25	0	0.37	0	0	0
Nucleus Pulposus Cell, donor2.CNhs12019.11409-118E5	primary cell	8.5	0.5	0	0	0.5	0	3.5	1.5	0.5	0	0	0	0	0	1.5	1	0	0.5	0	0	0	2	1	0.5	0.5	0.5	0.5	0	0	0
Nucleus Pulposus Cell, donor3.CNhs12063.11462-119B4	primary cell	7.32	0	0	0.81	1.09	0	2.98	0	0.54	0	0	0	0	0	8.95	0	0	0.27	0	0	0	0.27	1.09	0.27	0	0	2.98	0	0	0
Olfactory epithelial cells, donor1.CNhs13816.11933-125I7	primary cell	3.12	0	0	8.11	1.87	0.21	3.94	2.08	1.04	0.42	0	0	0	0	2.91	0.42	0.21	0.21	0	0	0	0.62	0.62	0.62	0.62	0.21	0.21	0	0	0
Olfactory epithelial cells, donor2.CNhs13817.11934-125I8	primary cell	3.03	0	0	8.56	1.25	0.18	3.75	0.89	0.36	0.18	0	0	0	0	3.93	0.89	0.18	0.18	0	0	0	0.89	0.36	0.36	0.18	1.07	1.78	0	0	0.18
Olfactory epithelial cells, donor3.CNhs13818.11935-125I9	primary cell	5.83	0	0	8.67	2.21	0.32	4.89	1.42	0.47	0	0	0	0	0	4.42	0.95	0	0.16	0	0	0	1.26	0.16	0.47	0.95	0.16	0.16	0	0	0
Olfactory epithelial cells, donor4.CNhs13819.11936-126A1	primary cell	7.15	0	0	4.57	1.76	0	7.26	0.35	0.59	0.12	0	0	0	0	3.98	0.59	0.12	0.12	0	0	0	1.05	0.59	0.35	0.59	1.05	0.94	0.12	0.23	0.47
Osteoblast - differentiated, donor1.CNhs11311.11276-116H7	primary cell	4.82	0.6	0	2.41	1.81	0	3.91	0.3	0	0	0	0	0	0	3.61	0.3	0	0.3	0	0	0	0.9	1.2	0	0.3	0.3	0.6	0	0	0
Osteoblast - differentiated, donor2.CNhs11980.11353-117H3	primary cell	9.1	0	0	2.27	0	0	2.27	0	0	0	0	0	0	0	11.37	0	0	0	0	0	0	0	2.27	0	0	2.27	0	0	0	0
Osteoblast - differentiated, donor3.CNhs12035.11425-118G3	primary cell	9.31	0	0	3.1	1.03	0	3.1	1.03	0	0	0	0	0	0	2.07	1.03	0	0	0	0	0	3.1	1.03	0	0	3.1	3.1	1.03	2.07	0
Osteoblast, donor2.CNhs11385.11354-117H4	primary cell	8.63	0	0	0.66	5.98	0	1.99	1.33	0	0	0	0	0	0	2.66	0	0	0	0	0	0	1.99	1.33	0	0	1.99	5.31	0	0	0.66
Osteoblast, donor3.CNhs12036.11426-118G4	primary cell	5.16	0.18	0	2.4	1.47	0	0.91	0.37	0.37	0	0	0	0	0	5.35	2.03	0	0	0	0	0	1.11	0.37	0.18	0.18	2.77	1.47	0.92	1.29	0.92
Pancreatic stromal cells, donor1.CNhs10877.11249-116E7	primary cell	4.34	0	0	4.26	1.74	0.17	7.99	0.7	0.87	0	0	0	0	0	8.08	0.61	0	0.17	0	0	0	1.56	2.17	0.35	0.43	6.86	4	0.43	1.13	0.43
Pericytes, donor1.CNhs11317.11491-119E6	primary cell	25.06	1.57	0	1.76	1.17	0	5.48	0.2	0.59	0	0	0	0	0	8.03	0.2	0.2	0.2	0	0	0	1.37	0.98	1.57	0	0	0	0	0.2	0
Pericytes, donor2.CNhs12079.11571-120E5	primary cell	15.44	0.69	0	1.03	1.37	0	6.17	0.34	2.4	0	0	0	0	0	7.55	0.34	0	0	0	0	0	1.37	0.34	1.72	0	0	0	0	0	0
Peripheral Blood Mononuclear Cells, donor1.CNhs10860.11231-116C7	primary cell	11.99	0.21	0	17.78	3.72	0.21	35.15	23.78	1.24	0.21	0	0	0	0	10.75	3.93	1.03	0.62	0	0	0	3.93	2.27	0	0.21	0.21	0	0	0	0
Peripheral Blood Mononuclear Cells, donor2.CNhs11958.11312-117C7	primary cell	15.1	0.43	0	23.94	8.63	0.22	25.89	34.95	9.49	0.43	0	0	0	0	16.39	3.45	1.08	1.94	0	0	0	1.08	1.08	0.65	0.22	3.88	0.22	0	0.22	0.43
Peripheral Blood Mononuclear Cells, donor3.CNhs12002.11388-118C2	primary cell	17.08	0.32	0.11	10.03	2.77	0.32	22.63	15.05	5.23	0.43	0	0	0	0	16.65	5.76	0.43	1.71	0	0	0	2.56	1.92	0.96	0.53	0.64	0	0	0.32	0
Placental Epithelial Cells, donor1.CNhs11079.11278-116H9	primary cell	6.97	0	0	3.94	3.03	0	1.21	0.3	0.91	0	0	0	0	0	4.55	0.91	0	0	0	0	0	0.3	0.3	0	0.61	0	0	0	0	0
Placental Epithelial Cells, donor2.CNhs11386.11355-117H5	primary cell	11.65	0	0	0	3.33	0	3.33	0	1.66	0	0	0	0	0	6.66	3.33	0	0	0	0	0	0	1.66	0	0	0	0	0	0	0
Placental Epithelial Cells, donor3.CNhs12037.11427-118G5	primary cell	9.68	0.3	0	0.91	3.63	0	2.11	0	0.91	0	0	0	0	0	8.77	2.72	0.3	0	0	0	0	0.91	0.6	0.3	0.3	0.3	0	0	0	0
Preadipocyte - breast, donor1.CNhs11052.11467-119B9	primary cell	3.23	0	0	7.44	1.24	0.5	1.49	0	0.5	0	0	0	0	0	3.72	0.74	0.25	0	0	0	0	1.24	0.5	0.25	0.74	0	0.74	0	0	0.25
Preadipocyte - breast, donor2 (nuclear fraction).CNhs12584.14320-155D9	primary cell	4.45	0.15	0	23.48	3.22	0.31	4.14	0.31	0.46	0	0	0.15	0	0	6.91	0.15	0.15	0	0	0	0	2	0.61	0.31	0.61	1.23	0.61	0	0.15	0
Preadipocyte - breast, donor2.CNhs11971.11328-117E5	primary cell	5.33	0.56	0	5.61	2.81	0	1.68	0.56	0.28	0	0	0	0	0	5.89	0	0.28	0	0	0	0	1.12	0.28	0.28	0.56	0.56	0	0.28	0	0
Preadipocyte - omental, donor1.CNhs11065.11468-119C1	primary cell	4.74	0.13	0	6.79	1.67	0	2.95	0.64	0.51	0.13	0	0	0	0	5.13	1.15	0	0.26	0	0	0	1.67	0.9	0.77	1.15	0.13	0.13	0	0	0
Preadipocyte - omental, donor2.CNhs11902.11329-117E6	primary cell	2.56	0	0	7.16	3.07	0	2.56	0.51	1.54	0	0	0	0	0	7.68	1.54	0	0	0	0	0	0.51	1.02	0.51	0	0.51	0	0	0	0
Preadipocyte - omental, donor3.CNhs12013.11403-118D8	primary cell	5.15	0.32	0	6.6	3.22	0.16	2.89	0.16	0.32	0	0	0	0	0	4.66	0.32	0.16	0	0	0	0	1.61	0.8	0.48	1.29	0	0.16	0	0.16	0
Preadipocyte - perirenal, donor1.CNhs12065.11469-119C2	primary cell	5.94	0	0	4.45	1.48	0	2.96	0	0	0	0	0	0	0	7.42	0	0	0	0	0	0	1.48	0	0	0	0	1.48	0	0	0
Preadipocyte - subcutaneous, donor2.CNhs11981.11356-117H6	primary cell	8.33	0.46	0	4.63	1.54	0	4.16	0.93	0.15	0.15	0	0	0	0	4.78	0.93	0	0	0	0	0	0.62	0.31	0	0	8.17	6.17	2.78	1.39	2.16
Preadipocyte - subcutaneous, donor3.CNhs12038.11428-118G6	primary cell	4.62	0	0	3.91	1.07	0.18	1.08	0	0.18	0	0	0	0	0	6.04	0.89	0	0.18	0	0	0	0.71	0.53	0.36	0.18	5.68	10.65	3.37	1.24	1.24
Preadipocyte - visceral, donor1.CNhs11082.11280-116I2	primary cell	6.49	0.49	0	3.61	1.64	0	3.13	1.15	0.16	0	0	0	0	0	8.79	1.72	0.08	0.16	0	0	0	1.07	0.99	0.33	0.25	8.62	20.45	2.96	0.99	1.07
Preadipocyte - visceral, donor2.CNhs11982.11357-117H7	primary cell	8.31	0	0	2.08	1.56	0	5.2	2.6	0.52	0	0	0	0	0	3.63	1.56	0.52	0	0	0	0	0	0.52	0	0	12.46	10.39	7.27	2.6	3.63
Preadipocyte - visceral, donor3.CNhs12039.11429-118G7	primary cell	5.11	0.12	0	5.11	2.44	0.12	1.86	0.58	0.7	0	0	0	0	0	7.55	1.16	0.12	0.12	0	0	0	0.58	0.46	0.35	0.23	3.95	7.67	2.67	0.81	1.16
Prostate Epithelial Cells (polarized), donor1.CNhs10882.11253-116F2	primary cell	4.11	0.12	0	0.73	1.09	0	4.95	0.36	0.12	0	0	0.12	0	0	5.08	0.97	0.12	0.24	0.36	0	0	0.85	0.12	0	0.12	0	0	0	0	0
Prostate Epithelial Cells, donor2.CNhs11972.11331-117E8	primary cell	5.61	0.4	0	6.62	2.61	0.4	3.2	0	1.4	0	0	0	0	0	9.42	4.01	0	0	0	0	0	1.4	0.2	0.2	0.8	0	0	0	0	0
Prostate Epithelial Cells, donor3.CNhs12014.11404-118D9	primary cell	5.34	0.28	0	6.17	3.59	0	3.59	0.18	0.09	0.18	0	0	0	0	1.84	0.18	0	0	0	0	0	0.92	0.09	0.09	0.46	0	0	0	0	0
Prostate Stromal Cells, donor1.CNhs10883.11254-116F3	primary cell	3.79	0.11	0	2.41	1.84	0.11	3.67	0.46	0.57	0.11	0	0	0	0	6.89	1.03	0.46	0	0	0.23	0	0.8	0.8	0.23	0.23	0.92	1.15	0.23	0.11	0.23
Prostate Stromal Cells, donor2.CNhs11973.11332-117E9	primary cell	7.65	0	0	1.46	0.55	0	3.09	0.36	1.09	0.18	0	0	0	0	5.1	0.55	0.73	0.36	0	0	0	0.55	0.73	0.36	0.73	2	0	0.55	0.91	0.36
Prostate Stromal Cells, donor3.CNhs12015.11405-118E1	primary cell	5.77	0.26	0	1.05	0.52	0.13	3.54	0.52	0.52	0	0	0	0	0	7.61	0.52	0.39	0.52	0	0	0	0.66	0.79	0.39	0.66	0	0.92	0	0	0
Renal Cortical Epithelial Cells, donor1.CNhs11331.11516-119H4	primary cell	18.95	0.9	0	0.9	1.35	0	2.7	0.45	0	0	0	0	0	0	10.83	3.16	0	0	0	0	0	0	0.45	0	0	0	0	0	0	0
Renal Cortical Epithelial Cells, donor2.CNhs12728.11596-120H3	primary cell	7.01	0.08	0	0.69	0.92	0	7.01	0.46	0.23	0	0	0	0	0	8.78	2.16	0	0.08	0	0	0	0.15	0.31	0.08	0.31	0	0	0	0	0
Renal Epithelial Cells, donor1.CNhs11332.11517-119H5	primary cell	40	1.57	0	0.78	5.49	0	3.91	0	1.57	0	0	0	0	0	7.06	2.35	0	0	0	0	0	0	0	0.78	0	0	0	0	0	0
Renal Epithelial Cells, donor2.CNhs12088.11597-120H4	primary cell	13.15	0	0	0	4.38	0	0	0	0	0	0	0	0	0	10.23	1.46	0	1.46	0	0	0	0	0	0	0	0	0	0	0	0
Renal Epithelial Cells, donor3.CNhs12732.11678-122H4	primary cell	8.02	0.11	0	0.42	0.95	0	7.18	0.74	0.32	0	0	0	0	0	10.03	1.48	0.21	0.11	0	0	0	0.74	0.42	0	0.11	0.32	0.11	0	0	0
Renal Glomerular Endothelial Cells, donor1.CNhs12074.11514-119H2	primary cell	12.51	0	0	2.27	1.14	0	2.27	0	0	0	0	0	0	0	7.96	1.14	0	0	0	0	0	1.14	2.27	0	0	0	1.14	0	0	0
Renal Glomerular Endothelial Cells, donor2.CNhs12086.11594-120H1	primary cell	9.19	0.51	0	0.68	1.87	0	8.67	1.02	1.53	0	0	0	0	0	10.04	1.53	0.17	0.17	0	0	0	0.17	0.68	0.51	0.17	0	0.17	0	0	0
Renal Glomerular Endothelial Cells, donor3.CNhs12624.11675-122H1	primary cell	6.91	0	0	2.16	1.73	0	5.19	1.08	0.43	0.43	0	0.22	0	0	5.61	0.65	0	0	0	0	0	1.3	0.43	0.43	0.22	0	0.22	0	0	0
Renal Glomerular Endothelial Cells, donor4.CNhs13080.11783-124B1	primary cell	30.85	3.08	0	6.17	4.63	0	16.97	0	1.54	0	0	0	0	0	6.17	0	0	0	0	0	0	6.17	0	0	0	0	0	0	0	0
Renal Mesangial Cells, donor1.CNhs11333.11518-119H6	primary cell	17.88	0	0	0.81	2.71	0	3.79	0	1.08	0	0	0	0	0	5.42	1.35	0	0.54	0	0	0	0.27	0.27	0.27	0.54	0	0	0	0	0
Renal Mesangial Cells, donor3.CNhs12121.11679-122H5	primary cell	21.07	1	0	1	1.51	0	5.52	0.5	0.5	0	0	0	0	0	6.02	1.51	1	0	0	0	0	0	0	0	0	0.5	0	0	0	0
Renal Proximal Tubular Epithelial Cell, donor1.CNhs11330.11515-119H3	primary cell	11.72	0.25	0	0.51	2.04	0	1.01	0.25	0	0	0	0	0	0	10.7	2.29	0	0	0	0	0	0.51	0.25	0.51	0	0	0.25	0	0	0
Renal Proximal Tubular Epithelial Cell, donor2.CNhs12087.11595-120H2	primary cell	14.13	0	0	0.83	2.49	0	4.15	0	0	0	0	0	0	0	11.64	0	0	0	0	0	0	0	0	0	0	0	0	0	0	0
Renal Proximal Tubular Epithelial Cell, donor3.CNhs12120.11676-122H2	primary cell	15.45	0.22	0	1.57	2.24	0	2.92	0.22	0.9	0	0	0	0	0	13.21	0.9	0.67	0	0	0	0	0.67	0	0	0	0	0	0	0	0
Reticulocytes, biol_rep1.CNhs13552.11931-125I5	primary cell	10.09	0.44	0	3.51	3.51	0	25.65	2.41	0.22	0	0	0	0	0	14.25	1.53	0	0	0	0	0	0.44	1.53	0.22	0.22	1.32	0	0	0.44	0.22
Reticulocytes, biol_rep2.CNhs13553.11932-125I6	primary cell	9.41	0.78	0	2.61	2.88	0.26	18.83	1.57	0.26	0	0	0	0	0	17.25	3.4	0	0	0	0	0	0.78	1.57	0	0	1.57	0	0	0	0.52
Retinal Pigment Epithelial Cells, donor0.CNhs10842.11215-116A9	primary cell	3.85	0.26	0	3.59	3.08	0.26	5.13	0	0.26	0	0	0	0	0	9.23	1.54	0	0	0	0	0	0.26	0.51	0	0.51	0	0	0	0	0
Retinal Pigment Epithelial Cells, donor1.CNhs11338.11528-119I7	primary cell	9.18	0	0	11.15	4.26	0.66	6.55	0	0.98	0	0	0	0	0	12.14	3.28	0.98	0.33	0	0	0	1.97	0	0.33	0.33	0	0	0	0	0
Retinal Pigment Epithelial Cells, donor3.CNhs12733.11689-122I6	primary cell	5.86	0	0	10.74	1.95	0.33	7.81	1.3	0.98	0	0	0	0	0	6.51	0.98	0	0	0	0	0	2.28	1.3	0	0.33	0	0	0	0	0
salivary acinar cells, donor1.CNhs12810.11771-123I7	primary cell	7.05	0	0	10.78	2.28	0.83	4.36	0.21	1.24	0	0	0	0	0	7.46	3.52	0.21	0.21	0	0	0	2.9	3.11	1.04	1.04	0	0	0	0	0
salivary acinar cells, donor2.CNhs12811.11772-123I8	primary cell	5.98	0.68	0	22.02	3.76	1.2	4.6	0.85	0.51	0	0	0	0	0	5.12	1.2	0.51	0.17	0	0	0	2.9	4.44	0.51	1.71	0	0	0	0	0
salivary acinar cells, donor3.CNhs12812.11773-123I9	primary cell	12.44	0.69	0	41.48	4.84	2.77	31.1	0.69	0	0	0	0	0	0	0.69	0.69	0	0	0	0	0	4.84	2.77	2.77	5.53	0	0	0	0	0
Sebocyte, donor1.CNhs10847.11220-116B5	primary cell	8.04	0	0	5.74	4.02	0	2.3	0	0.57	0	0	0	0	0	10.34	1.72	0	0	0	0	0	1.15	2.3	1.15	1.15	0.57	0	0.57	0	0.57
Sebocyte, donor2.CNhs11951.11301-117B5	primary cell	11.05	0	0	12.35	3.9	0	0	0	0	0	0	0	0	0	7.15	1.3	0	0	0	0	0	1.95	0.65	0	0	0.65	0.65	0	0	0
Sertoli Cells, donor1.CNhs10851.11255-116F4	primary cell	0	0	0	3.21	0	0	1.61	0	0	0	0	0	0	0	6.43	1.61	0	0	0	0	0	3.21	0	0	0	0	0	0	0	0
Skeletal muscle cells differentiated into Myotubes - multinucleated, donor1.CNhs11084.11282-116I4	primary cell	7.48	0.53	0	3.47	1.25	0	5.96	0.62	1.34	0.09	0	0	0	0	6.32	0.62	0.53	0.09	0	0	0	1.69	1.42	0.09	0.45	0.36	1.78	0	0	0
Skeletal Muscle Cells, donor1.CNhs11083.11281-116I3	primary cell	9.09	0.19	0	4.25	1.84	0	6.29	0.19	0.68	0.1	0	0	0	0	7.44	0.29	0.1	0.29	0	0	0	1.55	1.26	0.29	0.39	3.48	7.15	0.29	1.06	0.19
Skeletal Muscle Cells, donor4.CNhs12053.11451-119A2	primary cell	5.24	0.15	0	2.16	2.16	0	6.01	0.31	0.92	0	0	0	0	0	7.86	0.31	0.15	0.46	0	0	0	0.62	1.08	0.46	0.31	1.69	2.46	0.31	0.77	0.46
Skeletal Muscle Cells, donor5.CNhs12056.11455-119A6	primary cell	6.14	0.15	0	4.14	3.53	0.15	6.6	0.77	1.07	0.15	0	0	0	0	7.06	0.61	0.46	0.46	0	0	0	0.61	0.46	0	0	2.3	2.61	0.31	0.46	0.31
Skeletal Muscle Cells, donor6.CNhs12060.11459-119B1	primary cell	5.38	0.14	0	0.96	3.31	0	7.58	0.83	0.28	0.14	0	0	0	0	5.79	0.55	0	0.14	0	0	0	0.55	0.55	0.69	0	14.75	2.89	5.93	3.45	3.45
Skeletal Muscle Satellite Cells, donor1.CNhs10869.11240-116D7	primary cell	5.26	0.21	0	1.83	0.97	0	11.5	0.64	0.97	0.11	0	0	0	0	8.16	0.86	0.43	0.43	0	0	0	1.61	2.36	0.43	0.54	5.48	3.01	0.32	0.54	0.43
Skeletal Muscle Satellite Cells, donor2.CNhs11964.11321-117D7	primary cell	8.56	0.15	0	2.32	2.76	0	6.53	0.44	1.02	0.29	0	0	0	0	4.93	1.02	0.15	0.87	0	0	0	1.16	2.18	0.87	0.44	3.34	0.29	0.15	0.58	0.87
Skeletal Muscle Satellite Cells, donor3.CNhs12008.11397-118D2	primary cell	7.5	0.26	0	2.47	3.24	0	7.41	1.11	0.68	0.09	0	0	0	0	5.03	0.6	0	0.09	0	0	0	0.94	0.26	0.26	0	5.97	0.43	1.28	0.77	1.02
Small Airway Epithelial Cells, donor1.CNhs10884.11256-116F5	primary cell	2.98	0	0	2.31	1.49	0	2.48	0.17	0.17	0	0	0	0	0	6.28	1.65	0	0.17	0	0	0	0.66	0.17	0.33	0.33	0	0	0	0	0
Small Airway Epithelial Cells, donor2.CNhs11975.11334-117F2	primary cell	7.11	0.58	0	4.8	1.54	0.19	5.57	0.19	0.38	0	0	0	0	0	3.65	1.35	0	0	0	0	0	0.96	0.58	0	0.38	0	0	0	0	0
Small Airway Epithelial Cells, donor3 (nuclear fraction).CNhs12583.14317-155D6	primary cell	12.51	0.13	0	12	2.81	0	23.99	9.7	1.28	0.26	0	0	0	0	14.17	3.19	0.26	0	0	0	0	2.3	4.47	0.77	1.15	0.13	0.13	0	0	0
Small Airway Epithelial Cells, donor3.CNhs12016.11406-118E2	primary cell	10.62	0.71	0	4.25	1.72	0	5.87	0	0.81	0	0	0	0	0	3.03	1.01	0	0	0	0	0	1.62	0.71	0.2	0.51	0	0	0	0	0
Smooth Muscle Cells - Aortic, donor0 (cytoplasmic fraction).CNhs12401.14313-155D2	primary cell	5.58	0	0	1.86	1.86	0	1.86	0	0	0	0	0	0	0	6.04	0	0.46	0.46	0	0	0	0.93	0.46	0	0	1.86	1.39	0.46	0	0
Smooth Muscle Cells - Aortic, donor0 (nuclear fraction).CNhs12402.14314-155D3	primary cell	12.91	0.94	0	8.5	1.26	0	7.24	1.57	2.83	0	0	0	0	0	4.72	0.31	0	0.31	0	0	0	2.83	0.31	0.31	0.94	6.3	3.15	2.52	2.2	1.89
Smooth Muscle Cells - Aortic, donor0.CNhs10838.11210-116A4	primary cell	4.88	0	0	2.09	0	0	1.4	0.7	0	0	0	0	0	0	4.88	0	0.7	0	0	0	0	0.7	0	0	0	11.85	4.88	6.27	1.39	0.7
Smooth Muscle Cells - Aortic, donor1.CNhs11085.11283-116I5	primary cell	17.25	0	0	4.31	0.92	0	5.85	0.92	1.54	0	0	0.31	0	0	12.32	2.46	0.62	0.31	0	0	0	2.46	1.23	0	0.92	1.54	3.7	0.31	0	0
Smooth Muscle Cells - Aortic, donor2.CNhs11305.11360-117I1	primary cell	6.92	0.53	0	2.66	1.6	0	0.53	0.53	0	0	0	0	0	0	7.45	0	0	0	0	0	0	0	0	0	0	1.06	0.53	0.53	0	0
Smooth Muscle Cells - Aortic, donor3.CNhs11309.11432-118H1	primary cell	2.61	0.87	0	1.74	0.87	0	0.87	0.87	0	0	0	0	0	0	6.09	0	0	0	0	0	0	2.61	0	0	0.87	8.7	2.61	7.83	0	0.87
Smooth Muscle Cells - Brachiocephalic, donor1.CNhs11086.11284-116I6	primary cell	8.9	0.56	0	4.08	0.93	0	3.15	0.37	0.93	0	0	0	0	0	5.75	0.37	0	0	0	0	0	0.74	0	0	0	0	0.19	0.37	0.19	0
Smooth Muscle Cells - Brachiocephalic, donor3.CNhs12043.11433-118H2	primary cell	1.14	0	0	3.15	1.14	0	4.71	1.43	0.29	0	0	0	0	0	6.3	0.72	0	0	0	0	0	0.86	0.57	0.14	0	0.57	0	0	0	0.14
Smooth Muscle Cells - Brain Vascular, donor1.CNhs10863.11234-116D1	primary cell	2.61	0.37	0	0.37	1.86	0	7.44	0.74	0	0	0	0	0	0	7.82	1.12	0.37	0	0	0	0	0.37	0.37	0.37	0	0	0	0	0	0
Smooth Muscle Cells - Brain Vascular, donor2.CNhs11900.11315-117D1	primary cell	3.8	0	0	0.95	0.95	0	5.38	0.32	0	0	0	0	0	0	12.97	2.21	0.63	0	0	0	0	1.27	1.58	1.27	0.95	0.63	0	0	0	0
Smooth Muscle Cells - Brain Vascular, donor3.CNhs12004.11391-118C5	primary cell	4	0.19	0	2.67	1.53	0	4	0	0.38	0	0	0	0	0	6.29	1.33	0.19	0.57	0	0	0	1.14	0.38	0.57	0.38	0	0.19	0	0	0
Smooth Muscle Cells - Bronchial, donor1.CNhs11328.11512-119G9	primary cell	15.1	0.51	0	2.3	1.79	0	1.8	0	0.26	0	0	0	0	0	4.61	0.77	0	0	0	0	0	0	0.51	0.26	0	0.51	1.54	0.26	0	0
Smooth Muscle Cells - Bronchial, donor2.CNhs12348.11592-120G8	primary cell	7.7	0	0	2.57	1.71	0	3	0	0	0	0	0	0	0	2.57	0	0	0	0	0	0	3.42	0.43	0.43	0.43	0	0.86	0	0.86	0
Smooth Muscle Cells - Carotid, donor1.CNhs11087.11285-116I7	primary cell	9.23	0.95	0	6.05	1.91	0	4.45	0.95	0	0	0	0	0	0	7.64	1.27	0	0	0	0	0	0.64	0.32	0.32	0.64	7.32	3.18	1.59	2.23	1.91
Smooth Muscle Cells - Carotid, donor3.CNhs12044.11434-118H3	primary cell	13.34	0	0	4.71	3.92	0	6.27	1.57	1.57	0	0	0	0	0	5.49	0	0	0	0	0	0	1.57	0	0	0	0.78	3.14	0	0.78	0
Smooth Muscle Cells - Colonic, donor1.CNhs10868.11239-116D6	primary cell	3.6	0.36	0	1.62	1.08	0	5.04	0.18	0.72	0.18	0	0	0	0	9.35	1.08	0.72	0.36	0	0	0	0.9	1.62	0.18	0	0.36	0.54	0	0	0.18
Smooth Muscle Cells - Colonic, donor2.CNhs11963.11320-117D6	primary cell	8.79	0	0	1.1	2.2	0	8.79	0.82	1.1	0	0	0	0	0	6.31	1.1	0.27	0.55	0	0	0	0.82	1.65	0.55	0	0.55	0.27	0	0	0
Smooth Muscle Cells - Colonic, donor3.CNhs12007.11396-118D1	primary cell	7.19	0.35	0	1.41	1.65	0	6.01	0.12	0.71	0	0	0	0	0	6.13	1.18	0.35	0.82	0	0	0	0.59	0.82	0.24	0.35	0.71	0.12	0	0.35	0.12
Smooth Muscle Cells - Coronary Artery, donor1.CNhs11088.11286-116I8	primary cell	9.3	0	0	4.45	1.21	0	1.22	0.4	0.61	0	0	0	0	0	5.86	1.01	0	0	0	0	0	0	0	0	0.2	0.4	0.81	0	0.2	0.81
Smooth Muscle Cells - Coronary Artery, donor2.CNhs11987.11363-117I4	primary cell	9.51	0	0	0	1.59	0	0	0	1.59	0	0	0	0	0	4.76	1.59	0	0	0	0	0	1.59	0	0	0	0	0	0	0	0
Smooth Muscle Cells - Coronary Artery, donor3.CNhs12045.11435-118H4	primary cell	4.63	0	0	0.84	1.69	0	1.68	0	0.84	0	0	0	0	0	8.43	1.69	0	0	0	0	0	0.84	0	0	0	2.53	2.95	0	0.42	0
Smooth Muscle Cells - Esophageal, donor1.CNhs11324.11508-119G5	primary cell	20.97	1.46	0	3.41	3.9	0	2.93	0	1.95	0	0	0	0	0	5.36	0.49	0	0.49	0	0	0	1.46	0	0	0	0	0	0	0	0
Smooth Muscle Cells - Internal Thoracic Artery, donor2.CNhs11988.11364-117I5	primary cell	6.82	0.24	0	2.44	0.97	0	4.38	1.22	2.44	0	0	0	0	0	6.82	2.44	1.46	0.24	0	0	0	0.24	0.24	0	0.49	7.31	15.11	0.73	0.73	0.73
Smooth Muscle Cells - Internal Thoracic Artery, donor3.CNhs12046.11436-118H5	primary cell	6.34	1.06	0	3.17	1.06	0	3.17	0	0	0	0	0	0	0	2.11	0	0	0	0	0	0	2.11	0	0	0	5.28	2.11	0	1.06	0
Smooth Muscle Cells - Prostate, donor1.CNhs11920.11257-116F6	primary cell	7.37	0.68	0	1.36	0.55	0	5.86	1.23	0.41	0	0	0	0	0	6.82	0.96	0.14	0	0	0	0	1.23	1.36	0.27	0.41	0.82	0.68	0.14	0	0
Smooth Muscle Cells - Prostate, donor2.CNhs11976.11335-117F3	primary cell	5.09	0.28	0	3.54	1.13	0.14	4.38	0.42	0.71	0	0	0	0	0	6.93	0.71	0.28	0.28	0	0	0	1.13	1.41	0.85	0.71	0.14	0.14	0	0	0
Smooth Muscle Cells - Pulmonary Artery, donor2.CNhs11989.11365-117I6	primary cell	9.04	1.13	0	4.52	0	0	1.13	0	2.26	0	0	0	0	0	7.91	0	0	0	0	0	0	1.13	0	1.13	0	0	2.26	2.26	2.26	0
Smooth Muscle Cells - Subclavian Artery, donor1.CNhs11090.11289-117A2	primary cell	13.23	0.55	0	3.86	1.65	0.55	5.51	0	0	0	0	0	0	0	6.62	0.55	1.1	0	0	0	0	2.21	0.55	0.55	1.1	2.21	0.55	0	0	0
Smooth Muscle Cells - Subclavian Artery, donor2.CNhs11990.11366-117I7	primary cell	3.32	1.33	0	3.32	1.33	0	2.65	0	3.32	0	0	0	0	0	7.96	1.99	0	0	0	0	0	0	0.66	0	0	0	0	0	0	0
Smooth Muscle Cells - Subclavian Artery, donor3.CNhs12048.11438-118H7	primary cell	5.7	0	0	5.7	1.32	0	4.39	0.44	0.44	0	0	0	0	0	6.14	0.88	0	0	0	0	0	1.32	0	0	0.44	0	1.32	0	0	0
Smooth Muscle Cells - Tracheal, donor1.CNhs11329.11513-119H1	primary cell	13.89	0.58	0	2.32	0.58	0	1.16	0	0	0	0	0	0	0	9.84	0.58	0	0	0	0	0	0.58	0	0	0	0	2.32	0	0	0
Smooth Muscle Cells - Tracheal, donor3.CNhs12894.11674-122G9	primary cell	8.53	0.66	0	1.97	0	0	1.97	0.66	0.66	0	0	0	0	0	5.9	0	0	0.66	0	0	0	0.66	0	0.66	0	0.66	1.97	1.31	0	0
Smooth Muscle Cells - Umbilical artery, donor0.CNhs10839.11212-116A6	primary cell	6.78	0.71	0	1.78	1.78	0	1.43	0.36	0.36	0	0	0	0	0	4.28	0.71	0	0.36	0	0	0	0.71	0	0	0.36	0.36	1.43	0	0	0
Smooth Muscle Cells - Umbilical Artery, donor1.CNhs11091.11290-117A3	primary cell	7.91	0	0	2.23	0	0	1.82	0.41	0.61	0	0	0	0	0	6.9	0.41	0.2	0	0	0	0	0.41	0	0.2	0	1.01	1.22	0	0.41	0
Smooth Muscle Cells - Umbilical Artery, donor2.CNhs11991.11367-117I8	primary cell	8.06	0.31	0	0.93	3.1	0.31	4.03	1.24	0.62	0	0	0	0	0	2.79	0.62	0	0	0	0	0	0	0.31	0.31	0	2.17	4.34	0	0.31	0.31
Smooth Muscle Cells - Umbilical Artery, donor3.CNhs12049.11439-118H8	primary cell	8.73	0	0	2.54	1.97	0	2.82	0	0.28	0	0	0	0	0	8.45	0	0.28	0	0	0	0	0.85	0.28	0	0	3.38	4.79	0	0.56	0.28
Smooth Muscle Cells - Umbilical Vein, donor1.CNhs12597.11541-120B2	primary cell	7.03	0	0	1.29	1.29	0	6.88	1.15	0.14	0	0	0	0	0	4.88	0.29	0.43	0.14	0	0	0	1	0.72	0.43	0.29	1.58	2.29	0	0.29	0
Smooth Muscle Cells - Umbilical Vein, donor2.CNhs12569.11621-122B1	primary cell	4.42	0.1	0	1.18	0.69	0	1.08	0.49	0	0	0	0	0	0	5.21	0.39	0.29	0.1	0	0	0	0.69	0.1	0.39	0	0	0.1	0	0	0
Smooth Muscle Cells - Uterine, donor3.CNhs11927.11466-119B8	primary cell	9.22	0	0	3.19	2.13	0	2.47	1.06	1.06	0	0	0	0	0	4.61	0	0	0.35	0	0	0	0	0.71	0	0	1.77	4.26	0	0	0.35
Synoviocyte, donor2.CNhs11992.11368-117I9	primary cell	3.59	0	0	14.57	2.74	1.06	2.32	0.63	1.9	0.21	0	0	0	0	6.54	1.06	0	0	0	0	0	1.27	0.63	0.63	0	0.63	1.06	0	0	0
Synoviocyte, donor3.CNhs12050.11440-118H9	primary cell	3.95	0.66	0	15.15	3.62	1.65	1.98	0.66	0.33	0	0	0	0	0	5.93	0.66	0.33	0	0	0	0	0.66	0.33	0	0.66	0.66	1.65	0	0	0
tenocyte, donor1.CNhs12639.11763-123H8	primary cell	5.95	0	0	6.32	2.23	0.37	2.97	0	0.37	0	0	0	0	0	10.79	0	0	0.37	0	0	0	2.23	0.74	0.37	1.12	6.32	10.04	0.37	0.74	0.37
tenocyte, donor2.CNhs12640.11765-123I1	primary cell	4.62	0	0	13.4	0.46	0.46	2.77	0	1.39	0	0	0	0	0	6.01	0.46	0.92	0	0	0	0	0.46	0	0.46	0.46	8.78	4.16	0.92	0.92	0.46
tenocyte, donor3.CNhs12641.11768-123I4	primary cell	2.16	1.3	0	12.98	0.87	0	2.6	0	0.43	0	0	0	0	0	9.09	2.6	0.87	0	0	0	0	0.87	0.87	0	0.43	2.16	2.6	0	0.87	0
Trabecular Meshwork Cells, donor1.CNhs11340.11532-120A2	primary cell	15.94	0	0	3.79	4.17	0	3.8	0	1.14	0	0	0	0	0	6.45	0.38	0.38	0	0	0	0	0.76	0.76	0	0	1.14	0.38	0	0	0
Trabecular Meshwork Cells, donor3.CNhs12124.11693-123A1	primary cell	17.85	0.7	0	3.15	6.65	0	3.15	0	1.75	0	0	0	0	0	5.6	0.35	0	0	0	0	0	0.7	0.7	0.7	0.7	0.35	0	0	0	0
Tracheal Epithelial Cells, donor1.CNhs11092.11292-117A5	primary cell	7.79	0.1	0	2.79	1.44	0	4.42	0.48	0.1	0	0	0	0	0	7.51	1.25	0	0	0	0	0	0.19	0.19	0	0.29	0	0	0	0	0
Tracheal Epithelial Cells, donor2.CNhs11993.11369-118A1	primary cell	13.41	1.34	0	3.35	2.01	0	2.01	1.34	0	0	0	0	0	0	8.71	0.67	0	0	0	0	0	2.01	0.67	0.67	0	0	0.67	0	0	0
Tracheal Epithelial Cells, donor3.CNhs12051.11441-118I1	primary cell	8.71	0	0	6.53	5.44	0	2.18	1.09	0	0	0	0	0	0	7.62	2.18	0	0	0	0	0	0	1.09	0	0	0	0	0	0	0
Urothelial cells, donor0.CNhs10843.11216-116B1	primary cell	5.05	0	0	5.05	2.53	0	3.45	0.23	0	0	0	0	0	0	7.12	1.15	0	0	0	0	0	0.46	0.23	0.23	0.46	0	0	0	0	0
Urothelial Cells, donor1.CNhs11334.11520-119H8	primary cell	15.5	0.86	0	5.6	3.01	0	1.29	0	0	0	0	0	0	0	9.9	1.29	0	0	0	0	0	0.86	0	0	0	0	0	0	0	0
Urothelial Cells, donor2.CNhs12091.11600-120H7	primary cell	15.16	0	0	6.74	3.37	0	3.37	1.68	0	0	0	0	0	0	15.16	1.68	0	0	0	0	0	0	0	0	0	0	0	0	0	0
Urothelial Cells, donor3.CNhs12122.11681-122H7	primary cell	12.86	1.33	0	10.64	4.88	0.44	2.22	0	0	0	0	0	0	0	8.43	2.66	0.44	0	0	0	0	0.89	0.89	0.44	0	0	0	0	0	0
Whole blood (ribopure), donor090309, donation1.CNhs11675.12179-129A1	primary cell	17.76	1.52	0	30.95	13.19	0	29.94	12.69	1.52	0	0	0	0	0	22.33	4.06	0.51	0	0	0	0	3.04	0	0	0	0.51	0	0	0	0
Whole blood (ribopure), donor090309, donation2.CNhs11671.12180-129A2	primary cell	21.41	0.76	0	34.41	9.18	0	30.59	19.12	0.76	0	0	0	0	0	18.35	6.12	0	0	0	0	0	1.53	3.06	1.53	0	0	0	0	0	0
Whole blood (ribopure), donor090309, donation3.CNhs11948.12181-129A3	primary cell	22.79	0.57	0	37.03	14.81	0.57	24.5	11.96	1.71	0	0	0	0	0	13.1	2.28	0	0	0	0	0	0.57	2.85	1.14	0	0	0	0	0	0
Whole blood (ribopure), donor090325, donation1.CNhs11075.12176-128I7	primary cell	19.3	0.48	0	20.01	5	0.71	31.69	14.77	0.95	0.24	0	0	0	0	17.39	5.96	0.71	0	0	0	0	1.19	0.95	0.48	0	0	0	0	0	0
Whole blood (ribopure), donor090325, donation2.CNhs11076.12177-128I8	primary cell	11.93	0	0	20.57	4.52	0.41	29.62	11.93	1.23	0	0	0	0	0	14.81	4.94	0.82	0	0	0	0	2.06	0.41	0.41	0	0	0	0	0	0
Whole blood (ribopure), donor090612, donation1.CNhs11672.12182-129A4	primary cell	15.56	0	0	25.94	7.78	0	27.23	10.38	0.65	0.65	0	0	0	0	20.75	5.19	0.65	0	0	0	0	1.95	0.65	0	0	0	0	0	0	0
Whole blood (ribopure), donor090612, donation2.CNhs11673.12183-129A5	primary cell	24.84	1.62	0	30.78	8.1	0	32.4	13.5	1.62	0	0	0	0	0	15.12	4.32	0	0	0	0	0	0.54	0.54	0	0.54	0	0	0	0	0
Whole blood (ribopure), donor090612, donation3.CNhs11949.12184-129A6	primary cell	39.66	0	0	38.86	12.69	0	22.21	13.48	1.59	2.38	0	0	0	0	11.9	3.17	0	1.59	0	0	0	1.59	2.38	0	0	0	0	0	0	0

## Sheet: primary cell-merged
name	type	pA@RFX1	pB@RFX1	pC@RFX1	pA@RFX2	pB@RFX2	pC@RFX2	pA@RFX3	pB@RFX3	pC@RFX3	pD@RFX3	pE@RFX3	pA@RFX4	pB@RFX4	pC@RFX4	pA@RFX5	pB@RFX5	pC@RFX5	pD@RFX5	pA@RFX6	pB@RFX6	pC@RFX6	pA@RFX7	pB@RFX7	pC@RFX7	pD@RFX7	pA@RFX8	pB@RFX8	pC@RFX8	pD@RFX8	pE@RFX8
Adipocyte - breast	primary cell	4.24	0.195	0	4.055	1.74	0.105	2.68	0.18	0.82	0.105	0	0	0	0	5.65	0.5	0.09	0.18	0	0	0	0.705	0.795	0.305	0.775	0.595	0.49	0	0.195	0
Adipocyte - omental	primary cell	4.36667	0.0466667	0	4.30667	0.806667	0.15	1.82	0.233333	0.14	0	0	0	0	0	6.51333	0.716667	0.473333	0.39	0	0	0	2.37667	0.53	0.33	0.9	0	0	0	0.0466667	0
Adipocyte - perirenal	primary cell	6.11	0	0	5.23	0.87	0.87	2.61	0.87	0.87	0	0	0	0	0	8.72	0	0.87	0	0	0	0	0.87	0.87	0	0	0	0	0	0	0
Adipocyte - subcutaneous	primary cell	4.04667	0	0	6.18667	2.27333	0	1.75	0.506667	0.26	0	0	0	0	0	4.61667	0	0	0	0	0	0	0.523333	0.346667	0	0.296667	0.633333	0.21	0.21	0.42	0.21
Alveolar Epithelial Cells	primary cell	13.675	0	0	3.425	4.125	0	1.23	0	1.99	0	0	0	0	0	4.2	2.03	0	0.125	0	0	0	1.07	0	0	0.125	0.965	0.37	0.125	0.125	0.125
Amniotic Epithelial Cells	primary cell	12.015	0.24	0	0.785	1.515	0	2.11	0	0.24	0.24	0	0	0	0	12.235	1.99	0	0	0	0	0	0.94	0.13	0.11	0.24	0	0	0	0	0
amniotic membrane cells	primary cell	10.1367	0.203333	0	20.35	6.52	0.953333	7.91333	4.67667	0.68	0.08	0	0.396667	0	0	6.81	1.48333	0	0	0	0	0	1.04667	0.276667	0.283333	0	0	0	0	0	0
Anulus Pulposus Cell	primary cell	5.955	0.125	0	1.18	1.14	0	2.69	1.695	1.2	0	0	0	0	0	8	0.475	0	0.185	0	0	0	1.365	0.165	0.06	0.475	0.06	0.495	0	0	0
Astrocyte - cerebellum	primary cell	11.3	0.86	0	5.20667	4.61333	0	6.00333	0.79	1.58333	0	0	4.75	0	0	9.91667	1.23333	0.716667	0.313333	0	0	0	1.89667	0.693333	0.633333	0.273333	0.0666667	0.47	0	0	0
Astrocyte - cerebral cortex	primary cell	6.66333	0.09	0	3.27	3.09	0.0433333	29.5633	3.81333	1.67	0.533333	0	11.03	0	0	10.86	1.30333	1.27667	0.886667	0	0	0	3	2.10667	1.02667	0.94	0.266667	0.136667	0	0	0
Basophils	primary cell	14.08	0.18	0.523333	45.9967	14.16	0.593333	20.31	62.34	7.62667	0.563333	0	0.1	0	0	14.24	3.26	0.57	1.06	0	0	0	0.54	1.92667	0.39	0.463333	0.496667	0	0	0.306667	0.263333
Bronchial Epithelial Cell	primary cell	9.36	0.506667	0	4.34	6.63	0	2.44333	0.123333	1.99667	0	0	0	0	0	9.61	1.84667	0	0.123333	0	0	0	0.306667	0.123333	0.506667	0	0	0	0	0	0
Cardiac Myocyte	primary cell	7.69	0.31	0	4.30333	1.28333	0	7.89	0.856667	0.813333	0.813333	0	0	0	0	5.32	1.25	0.266667	1.03667	0	0	0	0.94	0.94	0.0433333	0.0433333	0	0.223333	0	0	0
CD133+ stem cells - adult bone marrow derived	primary cell	3.52	0	0	22.31	8.51	1.17	14.68	31.71	11.74	0	0	0	0	0	14.97	2.64	2.94	7.34	0	0	0	2.64	8.22	0.29	0.59	3.52	0.29	0.29	0.59	0
CD14+ monocyte derived endothelial progenitor cells	primary cell	7.09333	0	0	1.05333	0.88	0	20.3933	0.493333	0.513333	0	0	0	0	0	15.72	1.32667	0.0733333	0	0	0	0	0.976667	1.12667	0.39	0.463333	0	0.0733333	0	0	0
CD14+ Monocytes	primary cell	12.04	0.273333	0	33.1167	14.7733	0.84	16.7167	28.45	9.00667	0.276667	0	0	0	0	28.4167	5.48667	1.46667	3.18667	0	0	0	0.883333	1.13667	0.383333	0.423333	4.05333	0	0.0666667	0.666667	0.14
CD14+ monocytes - mock treated	primary cell	36.96	0.356667	0	39.2967	11.1767	0.516667	15.9467	16.3067	3.99333	0.383333	0	0	0	0	5.72333	1.03333	0.08	0.546667	0	0	0	1.07	0.673333	0.26	0.206667	0.803333	0	0.126667	0.08	0
CD14+ monocytes - treated with BCG	primary cell	9.16667	0.243333	0.08	26.4533	7.27333	0.61	30.24	21.9	18.3067	0.17	0	0	0	0	7.77333	2.43	0.673333	0.73	0	0	0	0.176667	1.51333	0.266667	0	1.24667	0	0.373333	0.0866667	0.166667
CD14+ monocytes - treated with B-glucan	primary cell	23.1367	0.516667	0	36.81	9.91667	0.316667	13.6233	13.18	7.84333	0.506667	0	0	0	0	6.43667	2.00333	0.37	1.02333	0	0	0	0.463333	2.44	0.0766667	0.136667	9.54333	0.343333	1.47667	0.746667	1.85667
CD14+ monocytes - treated with Candida	primary cell	25.4633	0.23	0.33	36.05	12.2867	0.69	12.7967	23.05	7.33667	0.113333	0	0	0	0	16.78	3.23333	0.45	3.10333	0	0	0	1.21	1.77	0.216667	0.43	6.11667	0	1.23333	0.446667	0.993333
CD14+ monocytes - treated with Cryptococcus	primary cell	21.0367	0.183333	0.0733333	32.5467	8.28667	0.29	12.6933	15.63	6.03	0.336667	0	0	0	0	6.46333	1.35	0.24	0.86	0	0	0	0.35	1.36333	0.0633333	0.09	4.41333	0.376667	0.44	0.276667	0.82
CD14+ monocytes - treated with Group A streptococci	primary cell	18.5967	0.523333	0	42.7533	10.21	0.413333	20.8667	26.09	17.3533	0.533333	0	0	0	0	16.6667	2.92667	0.52	3.04333	0	0	0	0.62	1.28	0	0.316667	5.04667	0.213333	0.213333	0.52	0.626667
CD14+ monocytes - treated with IFN + N-hexane	primary cell	18.47	0.283333	0	33.7633	8.72333	0.363333	33.9067	25.58	10.36	0.11	0	0	0	0	6.34333	2.18	0.133333	0.31	0	0	0	0.763333	1.67	0.386667	0.276667	0	0	0	0	0
CD14+ monocytes - treated with lipopolysaccharide	primary cell	7.58333	0	0	32.6133	8.44333	0.433333	24.62	19.4933	16.5733	0.31	0	0.203333	0	0	13.1733	2.21333	0.966667	1.62333	0	0	0	0.766667	1.97667	0.203333	0.326667	3.91	0.106667	0.23	0.123333	0.123333
CD14+ monocytes - treated with Salmonella	primary cell	11.4633	0.0966667	0	30.93	10.23	0.206667	22.8933	12.2433	19.95	0.703333	0	0	0	0	12.5367	1.59333	0.286667	0.763333	0	0	0	0.57	1.50333	0.4	0.206667	8.59667	0.206667	0.383333	0.59	0.286667
CD14+ monocytes - treated with Trehalose dimycolate (TDM)	primary cell	16.7767	0.0833333	0	27.9267	8.96	0.143333	30.7767	15.79	16.56	0.803333	0.0833333	0	0	0	7.26667	2.07667	0.96	0.566667	0	0	0	0.393333	2.13	0.0733333	0.34	3.53	0.173333	0.926667	0.4	0.496667
CD14+CD16- Monocytes	primary cell	10.0367	0.296667	0	17.5033	5.17333	0.243333	12.6567	13.04	2.39667	0	0	0	0	0	13.5933	2.13667	0.646667	0.633333	0	0	0	0.67	0.713333	0.21	0.226667	0.226667	0	0	0	0
CD14+CD16+ Monocytes	primary cell	6.06333	0	0.07	6.11333	2.46	0.213333	6.19667	6.54667	3.38	0.21	0	0	0	0	16.4833	2.95333	0.636667	1.12667	0	0	0	0.35	0.493333	0.07	0.14	0	0	0	0	0
CD14-CD16+ Monocytes	primary cell	6.77	0.126667	0.156667	6.27	1.16333	0.0966667	9.86	12.4333	3.11333	0.06	0	0	0	0	9.97	2.63333	0.156667	0.26	0	0	0	0.603333	0.896667	0.126667	0.156667	0	0	0	0	0
CD19+ B Cells	primary cell	18.0167	0.386667	0.39	1.99333	0.77	0.253333	44.1833	59.68	10.3567	0.316667	0	0	0	0	21.1333	17.6833	2.04333	3.32667	0	0	0	2.84	1.36333	0.696667	0.126667	0	0.196667	0	0	0
CD19+ B Cells (pluriselect)	primary cell	5.80375	0.05	0	0.47625	0.455	0.07125	28.5562	20.3513	2.55375	0	0	0	0	0	33.2612	26.8625	1.71625	1.4325	0	0	0	1.68125	0.68	0.5225	0.29	0	0	0	0	0
CD34+ Progenitors	primary cell	6.11	0	0.28	57.245	12.135	2.825	20.505	58.725	4.045	0.28	0	0	0	0	19.22	3.84	5.35	5.91	0	0	0	5.45	11.755	2.72	1.88	1.68	0.28	0	0	0.28
CD34+ stem cells - adult bone marrow derived	primary cell	6.85	0	0	11.06	2.37	0.26	12.38	14.75	1.84	0	0	0	0	0	18.44	2.37	2.9	1.05	0	0	0	0.79	7.64	0.79	1.05	1.58	0.26	0	0	0.53
CD4+ T Cells	primary cell	10.93	0.33	0.136667	24.29	2.25667	0.726667	33.5267	116.427	10.6067	0.733333	0	0	0	0	13.9667	4.97667	0.533333	1.06	0	0	0	2.59333	1.54	1.06667	0.73	0.743333	0.2	0.13	0	0
CD4+CD25+CD45RA- memory regulatory T cells	primary cell	6.60667	0.243333	0.253333	2.88667	0.673333	0.0966667	32.61	48.86	4.19	0.73	0	0	0	0	14.34	3.51	0.926667	0.71	0	0	0	3.10667	0.843333	1.13	0.523333	0.433333	0.803333	0	0	0
CD4+CD25+CD45RA- memory regulatory T cells expanded	primary cell	7.17	0.336667	0	2.03333	0.71	0	18.64	7.7	2.39333	0.49	0	0	0	0	14.33	7.59333	1.19667	0.516667	0	0	0	2.23	2.04333	0.453333	0.416667	0.68	0.556667	0	0	0.0866667
CD4+CD25+CD45RA+ naive regulatory T cells	primary cell	5.80333	0	0	5.07667	0.533333	0.266667	37.8933	68.3967	7.25333	1.02333	0	0	0	0	10.0867	1.87333	1.35	0.11	0	0	0	1.30333	1.35	1.29333	0.326667	0.266667	0.156667	0	0	0
CD4+CD25+CD45RA+ naive regulatory T cells expanded	primary cell	7.02	0.5	0	1.5	0.5	0	23.25	3.18	1.67	0	0	0	0	0	13.21	2.67	0.84	0	0	0	0	2.84	1.67	0.5	0.33	0	0.17	0	0	0
CD4+CD25-CD45RA- memory conventional T cells	primary cell	5.66333	0.23	0.296667	8.13333	0.566667	0.453333	31.6667	125.7	9.42667	0.366667	0	0	0	0	13.4867	2.37	0.78	0.44	0	0	0	2.37667	1.89333	0.693333	0.68	0.44	0.356667	0	0	0
CD4+CD25-CD45RA- memory conventional T cells expanded	primary cell	9.06	0.23	0	1.81	1.93	0	19.15	5.89	1.81	0.23	0	0	0	0	9.74	2.15	0.11	0.34	0	0	0	3.74	1.47	0.11	0.45	0.57	1.25	0	0	0.11
CD4+CD25-CD45RA+ naive conventional T cells	primary cell	10.0533	0.23	0.376667	9.43	2.13667	0.146667	40.2967	88.5167	3.93333	0.196667	0.05	0	0	0	9.91333	1.75333	0.326667	0	0	0	0	1.74667	1.01333	0.336667	0.05	0.09	0	0	0	0
CD4+CD25-CD45RA+ naive conventional T cells expanded	primary cell	11.4	0.366667	0	2.11	2.02667	0	12.7567	6.15	1.24	0	0	0	0	0	10.1033	2.6	0.463333	0.146667	0	0	0	1.92333	2.31	0.636667	0.43	1.25	0.39	0	0	0.11
CD8+ T Cells	primary cell	12.4033	0	0.406667	21.3933	2.73667	0.81	28.6967	95.78	9.14333	0.69	0	0	0	0	15.2133	6.33667	0.593333	0.633333	0	0	0	3.95	1.21333	1.20333	1.69667	0.09	0.0466667	0	0	0
CD8+ T Cells (pluriselect), donor090309	primary cell	4.85125	0	0	2.57875	1.2425	0	22.7413	25.6775	1.20625	0.01625	0	0	0	0	16.1325	2.94625	0.30375	0.01875	0	0	0	2.33625	1.07875	0.475	0.33625	0.05125	0.05875	0	0	0
Chondrocyte - de diff	primary cell	4.13	0.0466667	0	9.84	1.83	0.55	1.15333	0.89	0.263333	0.0966667	0	0	0	0	5.89	0.793333	0.0466667	0.333333	0	0	0	0.863333	0.796667	0.333333	0.166667	1.82333	1.78	0.53	0.166667	0
Chondrocyte - re diff	primary cell	7.625	0.485	0	4.82	0.645	0.245	3.96	0	1.705	0	0	0	0	0	4.575	0.4	0	0	0	0	0	3.115	0.885	1.04	0.245	8.55	1.375	5.015	1.68	1.68
chorionic membrane cells	primary cell	9.21667	0.03	0	10.8233	2.78667	0.213333	6.44667	4.20667	1.4	0.42	0	0	0	0	4.43333	2.02	0	0	0	0	0	0.62	0.09	0.236667	0.06	0.03	0.03	0	0	0
Ciliary Epithelial Cells	primary cell	7.00333	0.153333	0	2.08333	2.21	0	13.0833	1.53667	1.25333	0.196667	0	0	0	0	10.3167	2.15	1.36667	0.726667	0	0	0	2.31667	2.25667	0.946667	0.596667	0	0.0633333	0	0	0
Corneal Epithelial Cells	primary cell	14.525	0.365	0	7.89	4.595	0	1.285	0	0.18	0	0	0	0	0	8.285	1.835	0	0	0	0	0	1.285	0.185	0	0	0	0	0	0	0
Dendritic Cells - monocyte immature derived	primary cell	4.47333	0.0566667	0	1.48333	1.22333	0	8.45	0.276667	0.176667	0	0	0	0	0	20.2033	6.46333	0	0.0433333	0	0	0	0.703333	1.05	0.09	0.15	0.0433333	0	0	0	0
Dendritic Cells - plasmacytoid	primary cell	4.87667	0	0	2.95	0.486667	0.203333	19.31	7.59	2.28333	0.08	0	0	0	0	18.7	4.11667	4.27333	1.09333	0	0	0	1.43333	2.00667	0.326667	0.08	0.27	0	0	0.08	0.08
Endothelial Cells - Aortic	primary cell	6.9575	0.495	0	5.0825	2.785	0	4.8925	0.52	0.905	0	0	0	0	0	11.7575	1.1525	0.05	0	0	0	0	0.15	0.745	0.33	0.5075	0.215	0	0	0.43	0
Endothelial Cells - Artery	primary cell	10.91	0.07	0	6.36	2.01667	0	4.59	0.576667	1.64667	0	0	0	0	0	9.93333	0.646667	0.393333	0	0	0	0	0.28	0.303333	0.28	0.233333	0	0.07	0	0	0
Endothelial Cells - Lymphatic	primary cell	6.77333	0.223333	0	1.69	0.826667	0.0866667	30.7133	0.666667	1.79333	0	0	0	0	0	8.71667	1.42	0.43	0	0	0	0	1.28667	0.923333	0.323333	0.343333	0.206667	0.0866667	0.12	0	0.0866667
Endothelial Cells - Microvascular	primary cell	10.37	0.296667	0	1.10333	0.983333	0	5.10667	0.7	1.27667	0	0	0	0	0	11.8233	1.99667	0.63	0.08	0	0	0	0.376667	0.93	0.08	0.08	0	0	0	0	0
Endothelial Cells - Thoracic	primary cell	10.525	0.185	0	7.51	4.565	0.81	6.765	0.185	1.99	0	0	0	0	0	9.53	2.725	0.59	0	0	0	0	1.14	0.405	0	0	0	0	0	0	0
Endothelial Cells - Umbilical vein	primary cell	11.36	0.546667	0	1.76333	2.39	0	22.4833	1.53	0.786667	0.11	0	0	0	0	6.76667	0.796667	0.616667	0.17	0	0	0	1.55333	1.42	0.39	0.77	0.0666667	0.0733333	0	0	0
Endothelial Cells - Vein	primary cell	10.95	0.51	0	6.18	1.95	0	7.04333	0.123333	0.876667	0.06	0	0	0	0	9.78	0.693333	0.306667	0.06	0	0	0	0.366667	0.44	0.06	0.123333	0	0	0	0	0
Eosinophils	primary cell	14.38	0	0.66	51.41	38.27	0	18.26	27.84	2.6	0	0	0	0	0	9.81	7.21	1.32	4.575	0	0	0	0	0	0	0.66	0	0	0	0	0
Esophageal Epithelial Cells	primary cell	13.96	0.44	0	7.85	6.98	0	2.18	0	0	0	0	0	0	0	9.59	2.62	0	0	0	0	0	1.31	0.44	0.44	0.44	0	0	0	0	0
Fibroblast - Aortic Adventitial	primary cell	4.37	0.42	0	5.89	1.935	0	2.935	0.81	0.365	0	0	0	0	0	7.66	1.785	0.19	0.255	0	0	0	1.33	0.445	0.315	0.19	1.01	2.94	0.175	0	0.065
Fibroblast - Cardiac	primary cell	7.42333	0.201667	0	3.18667	1.40167	0.178333	5.625	0.66	1.245	0	0	0	0	0	7.32167	0.523333	0.153333	0.0716667	0	0	0	1.24667	0.565	0.58	0.306667	0.741667	1.01667	0.103333	0.178333	0.0766667
Fibroblast - Choroid Plexus	primary cell	8.22	0.365	0	1.21	2.21	0	6.71	1.59	0.745	0	0	0	0	0	8.055	1.33	1.32	0.365	0	0	0	1.695	0.15	2.77	0.44	0	0	0	0.075	0
Fibroblast - Conjunctival	primary cell	9.84	0.47	0	6.8	8.9	0.23	4.91	0.47	0.23	0	0	0	0	0	8.67	0.23	0.47	0.23	0	0	0	1.41	0	0.23	0.23	0.23	0.47	0	0	0
Fibroblast - Dermal	primary cell	7.905	0.311667	0	2.975	2.415	0.195	5.80333	0.528333	0.383333	0.02	0	0	0	0	5.75	0.538333	0.07	0	0	0	0	0.458333	0.746667	0.358333	0.0933333	12.115	3.66667	2.8	2.12	1.465
Fibroblast - Gingival	primary cell	6.78	0.25	0	2.846	1.938	0	5.898	0.888	0.422	0.024	0	0	0	0	6.284	0.482	0.07	0.38	0	0	0	1.666	0.944	0.88	0.43	4.82	4.392	0.434	0.614	0.294
Fibroblast - Lymphatic	primary cell	18.995	0.815	0	3.16	2.345	0	2.085	0	0.455	0	0	0	0	0	10.42	0	0	0	0	0	0	0.455	0	0	0	0.815	1.27	0	0	0
Fibroblast - Periodontal Ligament	primary cell	9.74167	0.403333	0	2.75333	2.28833	0.0216667	7.37833	0.383333	0.538333	0.0216667	0	0	0	0	5.74167	0.393333	0.0783333	0.0466667	0	0	0	1.51333	0.701667	0.496667	0.42	6.94	4.04167	0.755	0.798333	0.473333
Fibroblast - Pulmonary Artery	primary cell	1.81	0.23	0	2.27	1.02	0	2.95	0.79	0.45	0	0	0	0	0	7.26	1.13	0.23	0.23	0	0	0	0.34	0.45	0	0.11	0	1.47	0	0	0
Fibroblast - skin dystrophia myotonica	primary cell	4.02	0.07	0	9.74333	1.68	0.103333	5.82667	0.87	0.313333	0	0	0	0	0	5.74667	0.49	0.173333	0.246667	0	0	0	1.85667	0.983333	0.353333	0.386667	4.49667	2.16667	1.36	0.523333	0.486667
Fibroblast - skin normal	primary cell	6.13	0.145	0	7.47	1.9	0.24	4.755	0.28	0.43	0	0	0	0	0	4.78	0.385	0	0.095	0	0	0	1.475	0.815	0.245	0.615	2.925	2.77	0.43	0.34	0.195
Fibroblast - skin spinal muscular atrophy	primary cell	3.92333	0.116667	0	7.96667	1.39333	0.23	9.66	0.683333	0.476667	0.0866667	0	0	0	0	7.84667	1.03333	0.286667	0	0	0	0	1.66667	1.18	0.483333	0.683333	3.03333	2.11	0.616667	0.353333	0.33
Fibroblast - skin walker warburg	primary cell	4.92	0	0	6.78	1.02	0.34	2.38	0.17	0.17	0	0	0	0	0	8.48	0.34	0.51	0	0	0	0	1.87	0.51	0.34	0.68	1.53	1.36	0.34	0.51	0
Gingival epithelial cells	primary cell	6.24667	0.0966667	0	2.73	1.68	0.0633333	4.14333	0.183333	0.29	0	0	0	0	0	10.8533	4.07	0.19	0.09	0	0	0	1.04667	0.93	0.153333	0.606667	0	0	0	0	0
granulocyte macrophage progenitor	primary cell	8.94	1.28	0	31.94	16.61	2.55	19.16	16.61	3.83	0	0	0	0	0	17.88	0	1.28	1.28	0	0	0	1.28	16.61	1.28	1.28	10.22	1.28	3.83	2.55	3.83
Hair Follicle Dermal Papilla Cells	primary cell	9.63	0.52	0	9.07333	2.79	0	1.31667	0	2.73333	0	0	0	0	0	15.1567	0.98	0.213333	0	0	0	0	1.56333	0	0.213333	0	5.12333	0.643333	0.52	0.46	0.46
Hair Follicle Outer Root Sheath Cells	primary cell	7.07	0.465	0	4.93	1.52	0	2.705	1.395	1.65	0	0	0	0	0	5.445	0.695	0	0	0	0	0	1.29	1.055	0	0.23	2.115	1.625	0	0.36	0
Hepatic Sinusoidal Endothelial Cells	primary cell	10.33	0	0	1.4	1.77	0	9.885	0	1.805	0	0	0	0	0	6.165	0.74	0	0	0	0	0	0.37	0.37	1.77	0	0	1.07	0	0	0
Hepatic Stellate Cells (lipocyte)	primary cell	15.08	0.735	0	2.5	5.085	0	1.235	0.205	1.47	0	0	0	0	0	9.585	0.825	0	0.41	0	0	0	0.94	0	0	0	0	0.205	0	0	0
Hepatocyte	primary cell	7.16333	1.17333	0	1.99667	1.14333	0	8.93667	0	1.76333	0	0	0.393333	0	0	4.03	1.93	0	0	0	0	0	0.72	0.196667	0.59	0.656667	0	0	0	0	0
immature langerhans cells	primary cell	8.2	0	0	119.95	24.475	3.27	5.9	11.86	6.085	0.11	0	0	0	0	12.14	10.465	0.675	4.12	0	0	0	2.62	0.11	0	0.45	3.97	0.785	3.375	0.225	1.785
Intestinal epithelial cells (polarized)	primary cell	4.43	0.12	0.12	0.98	1.11	0	5.65	0.12	0.61	0	0	0	0	0	8.86	3.44	0.37	0	0.25	0	0	0.61	0.12	0.12	0.25	0	0	0	0	0
Iris Pigment Epithelial Cells	primary cell	8.58	0.34	0	0.69	1.89	0	6	0.34	0.51	0	0	0	0	0	6.52	0.69	0.34	0	0	0	0	1.54	0.51	0.86	0.17	0	0.34	0	0	0
Keratinocyte - epidermal	primary cell	6.7	0.133333	0	8.34333	3.47333	0.21	1.66333	0.106667	0.346667	0.0366667	0	0	0	0	8.93	1.45667	0	0	0	0	0	0.7	0.29	0.513333	0.18	0	0	0	0	0
Keratinocyte - oral	primary cell	7.41	0.09	0	6.2	2.87	0.09	6.94	0.46	0.65	0.19	0	0	0	0	9.17	1.57	0.09	0	0	0	0	0.93	1.76	0.74	0.09	0	0	0	0	0
Keratocytes	primary cell	10.055	0.165	0	2.505	5.105	0	2.15	0.52	0	0	0	0	0	0	7.715	0.52	0.65	0.165	0	0	0	0.845	0	0.685	0.325	0.325	1.56	0	0	0
Lens Epithelial Cells	primary cell	8.68333	0.753333	0	1.37333	1.29333	0.08	9.72667	0.813333	0.426667	0.116667	0	0.04	0	0	6.82	1.29667	0.656667	0.116667	0	0	0	1.44	1.60667	1.21	0.623333	0	0	0	0	0
Macrophage - monocyte derived	primary cell	5.28333	0.0833333	0	2.93333	2.30667	0.05	7.11667	0.21	0.246667	0.0833333	0	0	0	0	13.4767	1.65333	0.133333	0.156667	0	0	0	0.613333	0.806667	0.0833333	0.246667	0.05	0	0	0	0
Mallassez-derived cells	primary cell	3.28667	0.0466667	0	2.49333	1.11333	0	2.43667	0.15	1.56	0	0	0	0	0	9.28	3.5	0.0933333	0	0	0	0	0.65	0.26	0.0566667	0.256667	0	0.37	0	0	0
Mammary Epithelial Cell	primary cell	6.42	0.06	0	8.85	3.19667	0.306667	2.15667	0.936667	0.306667	0.0966667	0	0	0	0	6.78333	1.00333	0.09	0	0	0	0	0.696667	0.693333	0.186667	0.286667	0.03	0.253333	0	0	0
Mast cell	primary cell	14.5475	0.2375	0.125	83.14	26.2275	4.3425	22.2475	110.542	7.0775	0.655	0	0	0	0	13.4375	0.6375	0.8625	0.795	0	0	0	2.4875	4.745	0.655	1.0275	0.0875	0	0	0.0525	0
Mast cell - stimulated	primary cell	1.48	0	0	32.52	7.39	0	30.06	5.91	4.43	0	0	0	0	0	2.96	0	1.97	3.45	0	0	0	2.96	6.9	7.39	0	0	0	0	0	0
mature adipocyte	primary cell	4.32	0.145	0	32.4825	14.565	0.855	10.615	5.1825	1.195	0	0	0	0	0	6.1225	0.36	0.0825	0.4475	0	0	0	0.83	0.1975	0.145	0.2975	0.145	0.0625	0.0775	0	0.0775
Melanocyte	primary cell	8.03667	0.13	0	0.343333	1.1	0	4.6	0.266667	0.133333	0	0	0	0	0	10.72	0.73	0.486667	0.32	0	0	0	1.17667	0.793333	0.0966667	0.513333	0.103333	0	0.07	0	0
Melanocyte - dark	primary cell	5.65	0.32	0	1.02	1.71	0	4.2	0.38	0.06	0.06	0	0	0	0	10.67	0.32	0.06	0	0	0	0	1.65	0.89	0.13	0.7	0.06	0	0.06	0	0
Melanocyte - light	primary cell	12.6433	0.57	0	1.34333	1.26667	0	10.2333	0.96	1.78333	0	0	0	0	0	18.2767	1.16333	0	0	0	0	0	2.28667	0.51	0.906667	0.253333	0.57	0	0	0	0
Meningeal Cells	primary cell	9.31333	0.393333	0	1.01667	1.64667	0.0233333	4.01333	0.546667	0.423333	0.0233333	0	0.146667	0	0	7.57	0.913333	0.0733333	0.146667	0	0	0	0.993333	0.673333	0.893333	0.06	0.406667	0.293333	0	0.06	0
mesenchymal precursor cell - adipose	primary cell	8.42667	0	0	6.45	2.40667	0.233333	4.70333	4.07333	0.383333	0.233333	0	0	0	0	6.52667	1.06333	0.156667	0	0	0	0	0.803333	0.843333	0.126667	0.126667	5.30667	6.61	1.98333	2.75	0.716667
mesenchymal precursor cell - bone marrow	primary cell	9.20667	0.313333	0.0833333	6.35333	1.81	0.0633333	4.22667	2.77333	1.39	0.126667	0	0	0	0	7.91	0.883333	0.23	0.36	0	0	0	0.78	0.313333	0.126667	0	4.8	4.07333	1.17667	1.11333	0.546667
mesenchymal precursor cell - cardiac	primary cell	7.9975	0.23	0	7.63	1.5375	0.115	5.115	4.4175	0.605	0.075	0	0	0	0	7.3725	1.0175	0.115	0.1525	0	0	0	1.065	0.3075	0.2075	0.3075	5.88	5.5175	1.8375	1.13	0.73
mesenchymal precursor cell - ovarian cancer left ovary	primary cell	8.1175	0.2225	0	5.23	2.2475	0.04	7.565	2.27	0.4525	0.04	0	0	0	0	6.98	0.8625	0.4225	0.1575	0	0	0	0.6075	0.625	0.295	0.335	7.3475	5.2475	2.5825	0.7925	0.91
mesenchymal precursor cell - ovarian cancer metastasis	primary cell	8.435	0	0	4.3175	1.3925	0	4.8625	2.8325	0.8625	0.095	0	0	0	0	5.295	1.225	0.1425	0	0	0	0	0.5425	0.2575	0.105	0.2625	2.3725	0.255	1.39	0.4425	0.66
mesenchymal precursor cell - ovarian cancer right ovary	primary cell	5.872	0.576	0.022	7.122	2.048	0.102	5.956	2.612	0.71	0.022	0	0	0	0	6.952	1.014	0.144	0.102	0	0	0	1.186	0.524	0.204	0.398	5.782	1.516	1.45	1.118	0.414
Mesenchymal stem cells - adipose	primary cell	11.9433	1.19333	0	3.49	2.04	0	1.82667	0.716667	3.86	0	0	0	0	0	2.25667	0.393333	0	0	0	0	0	2.49333	0	0	0	3.58	2.69333	1.32333	0.956667	1.34333
Mesenchymal Stem Cells - amniotic membrane	primary cell	2.77	0	0	5.015	1.185	0	3.565	0.135	0.92	0	0	0	0	0	5.39	1.85	0.265	0	0	0	0	0.92	0.265	0.135	0.135	0	0	0	0	0
Mesenchymal Stem Cells - bone marrow	primary cell	15.44	0.523333	0	1.64667	2.74667	0.09	3.11333	0	1.35	0.0866667	0	0	0	0	5.64	0.263333	0.176667	0.09	0	0	0	0.353333	0.62	0.53	0.26	2.02	1.18	0.353333	0	0.443333
Mesenchymal stem cells - hepatic	primary cell	4.49	0.18	0	2.035	0.82	0	4.24	1.035	0.43	0	0.07	0	0	0	5.88	1.065	0.57	0.18	0	0	0	0.995	0.75	0.145	0.07	0	0.18	0	0	0
Mesenchymal stem cells - umbilical	primary cell	14.8867	0.55	0	1.72333	1.35	0	3.69	1.06667	0.55	0	0	0	0	0	6.45	0.263333	0.9	0.263333	0	0	0	0.453333	0.993333	0.536667	0	0.263333	0	0	0.273333	0.263333
Mesenchymal Stem Cells - Wharton's Jelly	primary cell	3.49	0.13	0	5.56	1.03	0.13	8.27	5.43	0.9	0	0	0	0	0	7.76	0.78	0.39	0.26	0	0	0	1.42	0.39	0.52	0.13	1.03	0.39	0.52	0.13	0
Mesothelial Cells	primary cell	3.15	0.1	0	7.09667	3.04	0.133333	3.11	0.6	0.4	0	0	0	0	0	8.84	2.10667	0.1	0.1	0	0	0	0.533333	0.233333	0.233333	0.456667	0.133333	0.59	0	0	0
migratory langerhans cells	primary cell	3.49333	0.0533333	0.0433333	10.16	5.53333	0.0966667	18.0533	2.28	0.68	0.0433333	0	0.0633333	0	0	13.55	48.52	3.52333	5.23667	0	0	0	0.646667	0.0633333	0.216667	0.37	0.0433333	0	0	0	0
Multipotent Cord Blood Unrestricted Somatic Stem Cells	primary cell	3.855	0.695	0	10.605	3.375	1.15	3.26	0.48	0.36	0	0	0	0	0	5.48	0.36	0.12	0	0	0	0	2.895	0.12	0.12	0.24	0.24	0	0	0	0
Myoblast	primary cell	4.94333	0.32	0	1.62	1.15	0	2.94333	0.263333	0.853333	0.06	0	0	0	0	7.60667	0.756667	0.12	0.06	0	0	0	1.65333	0.62	0.19	0.3	2.41	3.09667	0.676667	0.483333	0.243333
nasal epithelial cells	primary cell	10.46	0.07	0	5.08	3.365	0	12.845	0.935	0.8	0	0	0.62	0	0	1.85	0.21	0	0	0	0	0	0.52	0.62	0.31	0.31	0	0	0	0	0
Natural Killer Cells	primary cell	14.47	0.283333	0.48	19.5167	1.94	0.95	29.6133	91.18	13.83	0.71	0	0	0	0	17.6367	9.86333	1.25	1.96	0	0	0	3.47667	0.503333	0.763333	1.21667	0.246667	0.0733333	0	0	0.0733333
Neural stem cells	primary cell	13.81	0.125	0	10.62	6.605	0	32.78	17.13	0.51	0.255	0	48.475	0	0	7.065	0.51	0.635	1.95	0	0	0	9.045	7.89	2.825	0.89	0.125	0	0	0	0
Neurons	primary cell	8.01333	0.526667	0	6.32667	1.18667	0	24.9167	5.36	2.18333	0.54	0	11.1367	0	0	5.21	0.166667	1.15333	0.223333	0	0	0	2.58333	3.27333	1.61	0.48	0	0	0	0	0
Neutrophils	primary cell	26.08	1.52333	0.25	58.12	25.2733	0.83	49.17	22.7533	2.49333	1.27333	0	0	0	0	17.23	9.05667	0.886667	4.23667	0	0	0	0.25	0.136667	0.25	0.136667	0	0	0	0	0.136667
Nucleus Pulposus Cell	primary cell	8.17667	0.29	0	1.08667	0.816667	0.123333	4.28667	1.19667	1.41	0.04	0	0	0	0	4.09667	0.373333	0.0833333	0.256667	0	0	0	1.53333	0.86	0.46	0.25	0.166667	1.28333	0	0	0
Olfactory epithelial cells	primary cell	4.7825	0	0	7.4775	1.7725	0.1775	4.96	1.185	0.615	0.18	0	0	0	0	3.81	0.7125	0.1275	0.1675	0	0	0	0.955	0.4325	0.45	0.585	0.6225	0.7725	0.03	0.0575	0.1625
Osteoblast	primary cell	6.895	0.09	0	1.53	3.725	0	1.45	0.85	0.185	0	0	0	0	0	4.005	1.015	0	0	0	0	0	1.55	0.85	0.09	0.09	2.38	3.39	0.46	0.645	0.79
Osteoblast - differentiated	primary cell	7.74333	0.2	0	2.59333	0.946667	0	3.09333	0.443333	0	0	0	0	0	0	5.68333	0.443333	0	0.1	0	0	0	1.33333	1.5	0	0.1	1.89	1.23333	0.343333	0.69	0
Pancreatic stromal cells	primary cell	4.34	0	0	4.26	1.74	0.17	7.99	0.7	0.87	0	0	0	0	0	8.08	0.61	0	0.17	0	0	0	1.56	2.17	0.35	0.43	6.86	4	0.43	1.13	0.43
Pericytes	primary cell	20.25	1.13	0	1.395	1.27	0	5.825	0.27	1.495	0	0	0	0	0	7.79	0.27	0.1	0.1	0	0	0	1.37	0.66	1.645	0	0	0	0	0.1	0
Peripheral Blood Mononuclear Cells	primary cell	14.7233	0.32	0.0366667	17.25	5.04	0.25	27.89	24.5933	5.32	0.356667	0	0	0	0	14.5967	4.38	0.846667	1.42333	0	0	0	2.52333	1.75667	0.536667	0.32	1.57667	0.0733333	0	0.18	0.143333
Placental Epithelial Cells	primary cell	9.43333	0.1	0	1.61667	3.33	0	2.21667	0.1	1.16	0	0	0	0	0	6.66	2.32	0.1	0	0	0	0	0.403333	0.853333	0.1	0.303333	0.1	0	0	0	0
Preadipocyte - breast	primary cell	4.28	0.28	0	6.525	2.025	0.25	1.585	0.28	0.39	0	0	0	0	0	4.805	0.37	0.265	0	0	0	0	1.18	0.39	0.265	0.65	0.28	0.37	0.14	0	0.125
Preadipocyte - omental	primary cell	4.15	0.15	0	6.85	2.65333	0.0533333	2.8	0.436667	0.79	0.0433333	0	0	0	0	5.82333	1.00333	0.0533333	0.0866667	0	0	0	1.26333	0.906667	0.586667	0.813333	0.213333	0.0966667	0	0.0533333	0
Preadipocyte - perirenal	primary cell	5.94	0	0	4.45	1.48	0	2.96	0	0	0	0	0	0	0	7.42	0	0	0	0	0	0	1.48	0	0	0	0	1.48	0	0	0
Preadipocyte - subcutaneous	primary cell	6.475	0.23	0	4.27	1.305	0.09	2.62	0.465	0.165	0.075	0	0	0	0	5.41	0.91	0	0.09	0	0	0	0.665	0.42	0.18	0.09	6.925	8.41	3.075	1.315	1.7
Preadipocyte - visceral	primary cell	6.63667	0.203333	0	3.6	1.88	0.04	3.39667	1.44333	0.46	0	0	0	0	0	6.65667	1.48	0.24	0.0933333	0	0	0	0.55	0.656667	0.226667	0.16	8.34333	12.8367	4.3	1.46667	1.95333
Prostate Epithelial Cells	primary cell	5.475	0.34	0	6.395	3.1	0.2	3.395	0.09	0.745	0.09	0	0	0	0	5.63	2.095	0	0	0	0	0	1.16	0.145	0.145	0.63	0	0	0	0	0
Prostate Epithelial Cells (polarized)	primary cell	4.11	0.12	0	0.73	1.09	0	4.95	0.36	0.12	0	0	0.12	0	0	5.08	0.97	0.12	0.24	0.36	0	0	0.85	0.12	0	0.12	0	0	0	0	0
Prostate Stromal Cells	primary cell	5.73667	0.123333	0	1.64	0.97	0.08	3.43333	0.446667	0.726667	0.0966667	0	0	0	0	6.53333	0.7	0.526667	0.293333	0	0.0766667	0	0.67	0.773333	0.326667	0.54	0.973333	0.69	0.26	0.34	0.196667
Renal Cortical Epithelial Cells	primary cell	12.98	0.49	0	0.795	1.135	0	4.855	0.455	0.115	0	0	0	0	0	9.805	2.66	0	0.04	0	0	0	0.075	0.38	0.04	0.155	0	0	0	0	0
Renal Epithelial Cells	primary cell	20.39	0.56	0	0.4	3.60667	0	3.69667	0.246667	0.63	0	0	0	0	0	9.10667	1.76333	0.07	0.523333	0	0	0	0.246667	0.14	0.26	0.0366667	0.106667	0.0366667	0	0	0
Renal Glomerular Endothelial Cells	primary cell	14.865	0.8975	0	2.82	2.3425	0	8.275	0.525	0.875	0.1075	0	0.055	0	0	7.445	0.83	0.0425	0.0425	0	0	0	2.195	0.845	0.235	0.0975	0	0.3825	0	0	0
Renal Mesangial Cells	primary cell	19.475	0.5	0	0.905	2.11	0	4.655	0.25	0.79	0	0	0	0	0	5.72	1.43	0.5	0.27	0	0	0	0.135	0.135	0.135	0.27	0.25	0	0	0	0
Renal Proximal Tubular Epithelial Cell	primary cell	13.7667	0.156667	0	0.97	2.25667	0	2.69333	0.156667	0.3	0	0	0	0	0	11.85	1.06333	0.223333	0	0	0	0	0.393333	0.0833333	0.17	0	0	0.0833333	0	0	0
Reticulocytes	primary cell	9.75	0.61	0	3.06	3.195	0.13	22.24	1.99	0.24	0	0	0	0	0	15.75	2.465	0	0	0	0	0	0.61	1.55	0.11	0.11	1.445	0	0	0.22	0.37
Retinal Pigment Epithelial Cells	primary cell	6.29667	0.0866667	0	8.49333	3.09667	0.416667	6.49667	0.433333	0.74	0	0	0	0	0	9.29333	1.93333	0.326667	0.11	0	0	0	1.50333	0.603333	0.11	0.39	0	0	0	0	0
salivary acinar cells	primary cell	8.49	0.456667	0	24.76	3.62667	1.6	13.3533	0.583333	0.583333	0	0	0	0	0	4.42333	1.80333	0.24	0.126667	0	0	0	3.54667	3.44	1.44	2.76	0	0	0	0	0
Sebocyte	primary cell	9.545	0	0	9.045	3.96	0	1.15	0	0.285	0	0	0	0	0	8.745	1.51	0	0	0	0	0	1.55	1.475	0.575	0.575	0.61	0.325	0.285	0	0.285
Sertoli Cells	primary cell	0	0	0	3.21	0	0	1.61	0	0	0	0	0	0	0	6.43	1.61	0	0	0	0	0	3.21	0	0	0	0	0	0	0	0
Skeletal Muscle Cells	primary cell	6.4625	0.1575	0	2.8775	2.71	0.0375	6.62	0.525	0.7375	0.0975	0	0	0	0	7.0375	0.44	0.1775	0.3375	0	0	0	0.8325	0.8375	0.36	0.175	5.555	3.7775	1.71	1.435	1.1025
Skeletal muscle cells differentiated into Myotubes - multinucleated	primary cell	7.48	0.53	0	3.47	1.25	0	5.96	0.62	1.34	0.09	0	0	0	0	6.32	0.62	0.53	0.09	0	0	0	1.69	1.42	0.09	0.45	0.36	1.78	0	0	0
Skeletal Muscle Satellite Cells	primary cell	7.10667	0.206667	0	2.20667	2.32333	0	8.48	0.73	0.89	0.163333	0	0	0	0	6.04	0.826667	0.193333	0.463333	0	0	0	1.23667	1.6	0.52	0.326667	4.93	1.24333	0.583333	0.63	0.773333
Small Airway Epithelial Cells	primary cell	6.90333	0.43	0	3.78667	1.58333	0.0633333	4.64	0.12	0.453333	0	0	0	0	0	4.32	1.33667	0	0.0566667	0	0	0	1.08	0.486667	0.176667	0.406667	0	0	0	0	0
Smooth Muscle Cells - Aortic	primary cell	7.915	0.35	0	2.7	0.8475	0	2.1625	0.755	0.385	0	0	0.0775	0	0	7.685	0.615	0.33	0.0775	0	0	0	1.4425	0.3075	0	0.4475	5.7875	2.93	3.735	0.3475	0.3925
Smooth Muscle Cells - Brachiocephalic	primary cell	5.02	0.28	0	3.615	1.035	0	3.93	0.9	0.61	0	0	0	0	0	6.025	0.545	0	0	0	0	0	0.8	0.285	0.07	0	0.285	0.095	0.185	0.095	0.07
Smooth Muscle Cells - Brain Vascular	primary cell	3.47	0.186667	0	1.33	1.44667	0	5.60667	0.353333	0.126667	0	0	0	0	0	9.02667	1.55333	0.396667	0.19	0	0	0	0.926667	0.776667	0.736667	0.443333	0.21	0.0633333	0	0	0
Smooth Muscle Cells - Bronchial	primary cell	11.4	0.255	0	2.435	1.75	0	2.4	0	0.13	0	0	0	0	0	3.59	0.385	0	0	0	0	0	1.71	0.47	0.345	0.215	0.255	1.2	0.13	0.43	0
Smooth Muscle Cells - Carotid	primary cell	11.285	0.475	0	5.38	2.915	0	5.36	1.26	0.785	0	0	0	0	0	6.565	0.635	0	0	0	0	0	1.105	0.16	0.16	0.32	4.05	3.16	0.795	1.505	0.955
Smooth Muscle Cells - Colonic	primary cell	6.52667	0.236667	0	1.37667	1.64333	0	6.61333	0.373333	0.843333	0.06	0	0	0	0	7.26333	1.12	0.446667	0.576667	0	0	0	0.77	1.36333	0.323333	0.116667	0.54	0.31	0	0.116667	0.1
Smooth Muscle Cells - Coronary Artery	primary cell	7.81333	0	0	1.76333	1.49667	0	0.966667	0.133333	1.01333	0	0	0	0	0	6.35	1.43	0	0	0	0	0	0.81	0	0	0.0666667	0.976667	1.25333	0	0.206667	0.27
Smooth Muscle Cells - Esophageal	primary cell	20.97	1.46	0	3.41	3.9	0	2.93	0	1.95	0	0	0	0	0	5.36	0.49	0	0.49	0	0	0	1.46	0	0	0	0	0	0	0	0
Smooth Muscle Cells - Internal Thoracic Artery	primary cell	6.58	0.65	0	2.805	1.015	0	3.775	0.61	1.22	0	0	0	0	0	4.465	1.22	0.73	0.12	0	0	0	1.175	0.12	0	0.245	6.295	8.61	0.365	0.895	0.365
Smooth Muscle Cells - Prostate	primary cell	6.23	0.48	0	2.45	0.84	0.07	5.12	0.825	0.56	0	0	0	0	0	6.875	0.835	0.21	0.14	0	0	0	1.18	1.385	0.56	0.56	0.48	0.41	0.07	0	0
Smooth Muscle Cells - Pulmonary Artery	primary cell	9.04	1.13	0	4.52	0	0	1.13	0	2.26	0	0	0	0	0	7.91	0	0	0	0	0	0	1.13	0	1.13	0	0	2.26	2.26	2.26	0
Smooth Muscle Cells - Subclavian Artery	primary cell	7.41667	0.626667	0	4.29333	1.43333	0.183333	4.18333	0.146667	1.25333	0	0	0	0	0	6.90667	1.14	0.366667	0	0	0	0	1.17667	0.403333	0.183333	0.513333	0.736667	0.623333	0	0	0
Smooth Muscle Cells - Tracheal	primary cell	11.21	0.62	0	2.145	0.29	0	1.565	0.33	0.33	0	0	0	0	0	7.87	0.29	0	0.33	0	0	0	0.62	0	0.33	0	0.33	2.145	0.655	0	0
Smooth Muscle Cells - Umbilical artery	primary cell	7.87	0.255	0	1.87	1.7125	0.0775	2.525	0.5025	0.4675	0	0	0	0	0	5.605	0.435	0.12	0.09	0	0	0	0.4925	0.1475	0.1275	0.09	1.73	2.945	0	0.32	0.1475
Smooth Muscle Cells - Umbilical Vein	primary cell	5.725	0.05	0	1.235	0.99	0	3.98	0.82	0.07	0	0	0	0	0	5.045	0.34	0.36	0.12	0	0	0	0.845	0.41	0.41	0.145	0.79	1.195	0	0.145	0
Smooth Muscle Cells - Uterine	primary cell	9.22	0	0	3.19	2.13	0	2.47	1.06	1.06	0	0	0	0	0	4.61	0	0	0.35	0	0	0	0	0.71	0	0	1.77	4.26	0	0	0.35
Synoviocyte	primary cell	3.77	0.33	0	14.86	3.18	1.355	2.15	0.645	1.115	0.105	0	0	0	0	6.235	0.86	0.165	0	0	0	0	0.965	0.48	0.315	0.33	0.645	1.355	0	0	0
tenocyte	primary cell	4.24333	0.433333	0	10.9	1.18667	0.276667	2.78	0	0.73	0	0	0	0	0	8.63	1.02	0.596667	0.123333	0	0	0	1.18667	0.536667	0.276667	0.67	5.75333	5.6	0.43	0.843333	0.276667
Trabecular Meshwork Cells	primary cell	16.895	0.35	0	3.47	5.41	0	3.475	0	1.445	0	0	0	0	0	6.025	0.365	0.19	0	0	0	0	0.73	0.73	0.35	0.35	0.745	0.19	0	0	0
Tracheal Epithelial Cells	primary cell	9.97	0.48	0	4.22333	2.96333	0	2.87	0.97	0.0333333	0	0	0	0	0	7.94667	1.36667	0	0	0	0	0	0.733333	0.65	0.223333	0.0966667	0	0.223333	0	0	0
Urothelial cells	primary cell	12.1425	0.5475	0	7.0075	3.4475	0.11	2.5825	0.4775	0	0	0	0	0	0	10.1525	1.695	0.11	0	0	0	0	0.5525	0.28	0.1675	0.115	0	0	0	0	0
Whole blood (ribopure)	primary cell	21.6562	0.61875	0	29.8188	9.40875	0.21125	28.5225	13.4787	1.25375	0.40875	0	0	0	0	16.7188	4.505	0.33625	0.19875	0	0	0	1.55875	1.355	0.445	0.0675	0.06375	0	0	0	0

## Sheet: cell line
name	type	pA@RFX1	pB@RFX1	pC@RFX1	pA@RFX2	pB@RFX2	pC@RFX2	pA@RFX3	pB@RFX3	pC@RFX3	pD@RFX3	pE@RFX3	pA@RFX4	pB@RFX4	pC@RFX4	pA@RFX5	pB@RFX5	pC@RFX5	pD@RFX5	pA@RFX6	pB@RFX6	pC@RFX6	pA@RFX7	pB@RFX7	pC@RFX7	pD@RFX7	pA@RFX8	pB@RFX8	pC@RFX8	pD@RFX8	pE@RFX8
acantholytic squamous carcinoma cell line:HCC1806.CNhs11844.10717-109I6	cell line	12.01	0.49	0	8.58	8.09	0.74	1.48	0.25	0.49	0.25	0	0	0	0	4.9	1.96	0	0	0	0	0	0.25	0.25	0.49	0.25	0	0.74	0	0	0
acute lymphoblastic leukemia (B-ALL) cell line:BALL-1.CNhs11251.10455-106G5	cell line	8.55	0	0	0.19	0.19	0	10.96	2.04	0	0	0	0	0	0	27.13	13.75	2.97	0.56	0	0	0	1.49	1.49	0.37	0.93	0	0	0	0	0
acute lymphoblastic leukemia (B-ALL) cell line:NALM-6.CNhs11282.10534-107G3	cell line	9.95	0.43	0	1.44	1.15	0.14	14.14	1.59	0.43	0	0	0	0	0	21.78	2.31	0.72	0.29	0	0	0	2.31	0.43	0.58	0.29	0	0	0	0	0
acute lymphoblastic leukemia (T-ALL) cell line:HPB-ALL.CNhs10746.10429-106D6	cell line	5.69	0.5	0	1.49	4.13	0	27.25	6.19	0.71	0.43	0	0	0	0	16.65	2.28	1.64	0.85	0	0	0	1.99	4.77	1.21	0.57	0.78	0.07	0	0.07	0
acute lymphoblastic leukemia (T-ALL) cell line:Jurkat.CNhs11253.10464-106H5	cell line	7.17	0.48	0	2.23	3.35	0	10.21	1.59	0.48	0.32	0	0	0	0	13.23	3.03	0.64	0.32	0	0	0	1.43	3.35	0.48	0.48	4.3	4.3	1.43	0.64	0.8
acute myeloid leukemia (FAB M0) cell line:Kasumi-3.CNhs13241.10789-110H6	cell line	2.49	0	0	19.53	4.21	0.38	7.08	4.4	0.19	0.38	0	0.19	0	0	12.83	2.49	0.38	0	0	0	0	0.77	2.49	0.38	1.53	3.64	0.38	0.57	0.38	0.77
acute myeloid leukemia (FAB M0) cell line:KG-1.CNhs13053.10827-111C8	cell line	8.38	0.4	0	6.39	3.59	0	6.19	2.99	2.2	0	0	0	0	0	7.58	0.6	1.6	0.2	0	0	0	0.8	2.59	0.4	0	2	1.6	0.2	0	0.8
acute myeloid leukemia (FAB M1) cell line:HYT-1.CNhs13054.10828-111C9	cell line	6.77	0	0	20.32	8.47	0.85	30.06	3.39	1.69	0.85	0	0	0	0	9.95	0.64	1.06	2.96	0	0	0	2.54	1.69	0.42	1.06	1.27	0.21	0	0	0.42
acute myeloid leukemia (FAB M2) cell line:Kasumi-1.CNhs13502.10788-110H5	cell line	12.01	0	0	16.88	7.79	0.32	2.92	0.65	0	0	0	0	0	0	12.01	1.3	0.32	1.3	0	0	0	0.97	2.6	0.97	0	0	0	0	0	0
acute myeloid leukemia (FAB M2) cell line:Kasumi-6.CNhs13052.10792-110H9	cell line	6.18	0.56	0	5.34	4.21	0.28	16	1.68	0.84	0.28	0	0	0	0	16.57	2.81	0.84	1.12	0	0	0	1.12	6.46	0	1.68	8.7	0.28	0.28	0.56	1.68
acute myeloid leukemia (FAB M2) cell line:NKM-1.CNhs11864.10765-110E9	cell line	5.93	0	0	0	0.91	0	11.41	1.14	1.37	0	0	0	0	0	19.86	1.37	0.68	0	0	0	0	2.05	5.71	0.46	1.37	3.65	1.6	0.23	0	0.23
acute myeloid leukemia (FAB M3) cell line:HL60.CNhs13055.10829-111D1	cell line	7.36	0.16	0	3.76	4.39	0	7.68	0.47	1.41	0	0	0	0	0	15.67	1.1	0	0.16	0	0	0	0.16	1.72	0	0.16	0.63	0.16	0	0	0
acute myeloid leukemia (FAB M4) cell line:FKH-1.CNhs13503.10830-111D2	cell line	7.52	0	0	10.03	5.01	0	0	0	2.51	0	0	0	0	0	12.53	0	2.51	0	0	0	0	0	10.03	0	5.01	7.52	0	0	0	0
acute myeloid leukemia (FAB M4) cell line:HNT-34.CNhs13504.10831-111D3	cell line	8.8	0.68	0	2.03	1.35	0.17	8.8	1.02	0.34	0	0	0	0	0	5.59	1.35	0.68	0.34	0	0	0	2.71	2.88	0.34	0.68	0	0	0	0	0
acute myeloid leukemia (FAB M4eo) cell line:EoL-1.CNhs13056.10832-111D4	cell line	7.71	0.48	0	9.47	6.42	0.16	15.42	2.41	1.61	0.32	0	0	0	0	10.6	1.45	0	0.32	0	0	0	0.64	0.48	0	0.32	8.83	2.73	0.48	1.45	2.25
acute myeloid leukemia (FAB M4eo) cell line:EoL-3.CNhs13057.10833-111D5	cell line	7.67	0.2	0	10.7	3.23	0	8.88	0	1.82	0.2	0	0	0	0	15.74	1.01	0.81	0.81	0	0	0	1.41	1.82	0	0.2	8.27	2.02	1.01	0.4	1.61
acute myeloid leukemia (FAB M5) cell line:NOMO-1.CNhs13050.10764-110E8	cell line	8.52	0.85	0	11.5	3.83	0	3.83	0.43	0	0	0	0.43	0	0	9.79	0	1.28	0.43	0	0	0	0.85	1.7	0.43	0	8.94	1.28	0	0.85	1.28
acute myeloid leukemia (FAB M5) cell line:P31/FUJ.CNhs13051.10770-110F5	cell line	4.81	0.69	0	12.71	7.56	0.34	7.55	0	0.34	0	0	0	0	0	8.93	0.69	0.34	0.69	0	0	0	2.4	1.03	0	0.69	12.02	1.03	0.69	1.72	0.69
acute myeloid leukemia (FAB M5) cell line:THP-1 (fresh).CNhs10722.10399-106A3	cell line	4.92	0.31	0.31	7.68	6.76	0	8.91	1.84	0.61	0	0	0	0	0	30.72	1.23	0	0.31	0	0	0	0.31	1.54	0	0	7.07	2.15	0	0.31	0.31
acute myeloid leukemia (FAB M5) cell line:THP-1 (revived).CNhs10723.10400-106A4	cell line	4.25	0.22	0	5.59	4.92	0	9.61	1.12	0.67	0	0	0	0	0	32.66	2.46	0.45	0	0	0	0	0.45	0.89	0	0.45	5.37	1.79	0	0.22	0.67
acute myeloid leukemia (FAB M5) cell line:THP-1 (thawed).CNhs10724.10405-106A9	cell line	6.01	0.33	0	15.68	6.67	0.5	10.52	12.18	2.34	0.17	0	0	0	0	28.03	1.84	0.17	0	0	0	0	1	1	0.17	0.17	2.67	1.33	0	0.17	0.17
acute myeloid leukemia (FAB M5) cell line:U-937 DE-4.CNhs13058.10834-111D6	cell line	5.86	0.2	0	7.23	4.88	0	12.9	0.2	1.37	0.2	0	0	0	0	11.14	0.78	0.39	0.39	0	0	0	0.98	1.17	0.39	0	6.45	2.74	0.78	0.2	1.76
acute myeloid leukemia (FAB M6) cell line:EEB.CNhs13059.10835-111D7	cell line	16.43	0.84	0	18.65	5.57	0	6.12	0	1.11	0	0	0	0	0	7.24	0.84	0	0	0	0	0	1.39	1.11	0.56	0.28	0	0	0	0	0
acute myeloid leukemia (FAB M6) cell line:F-36E.CNhs13060.10836-111D8	cell line	19.69	0	0	0	0	0	29.54	1.23	2.46	1.23	0	0	0	0	2.46	1.23	0	0	0	0	0	3.69	8.62	6.15	0	0	0	0	0	0
acute myeloid leukemia (FAB M6) cell line:F-36P.CNhs13505.10837-111D9	cell line	15.69	0.27	0	8.38	2.16	0	5.4	1.89	0.81	0	0	0	0	0	12.44	0.27	0.27	0.81	0	0	0	1.08	4.33	0.81	0.27	0	0	0	0	0
acute myeloid leukemia (FAB M7) cell line:MKPL-1.CNhs11888.10802-111A1	cell line	22.56	0	0	2.82	0	0	14.1	0	0	0	0	1.41	0	0	0	0	1.41	0	0	0	0	1.41	14.1	8.46	0	0	0	0	0	0
acute myeloid leukemia (FAB M7) cell line:M-MOK.CNhs13049.10699-109G6	cell line	10.33	0.33	0	6	5.66	0.33	23.32	0.67	2	0	0	0	0	0	7.33	0	0.67	0.67	0	0	0	3	5	0.67	0.67	0	0	0	0	0
adenocarcinoma cell line:IM95m.CNhs11882.10796-110I4	cell line	5.99	0.56	0	3.56	3.37	0	14.41	1.5	2.81	0	0	0	0	0	15.91	4.49	0	0.19	0	0	0	0.75	0.19	0	0.19	0	0	0	0	0
adrenal cortex adenocarcinoma cell line:SW-13.CNhs11893.10810-111A9	cell line	10.07	0.36	0	5.58	9.83	0.12	9.11	0.24	0.49	0.12	0	0	0	0	9.1	0	0	0	0	0	0	1.94	0.12	2.79	0.24	0	0	0	0	0
adult T-cell leukemia cell line:ATN-1.CNhs10738.10421-106C7	cell line	5.13	0.33	0	2.45	2.45	0	8.02	0.67	0.89	0.33	0	0	0	0	23.85	59.96	3.68	1.89	0	0	0	1.45	0.11	0	1	0	0	0	0	0
alveolar cell carcinoma cell line:SW 1573.CNhs11838.10708-109H6	cell line	5.97	0.28	0	3.69	5.97	0.28	13.64	9.66	0.85	0.28	0	0	0	0	12.5	2.27	0	0	0	0	0	0.28	0.28	0	0	7.96	4.83	0.28	0	0.28
anaplastic carcinoma cell line:8305C.CNhs10745.10428-106D5	cell line	7.12	0.22	0	1.56	1.22	0	10.24	1.22	1.56	0.11	0	0	0	0	7.24	1.11	0.11	0.11	0	0	0	1.34	0.33	0.22	0.22	3.23	1.78	0	0.33	0
anaplastic large cell lymphoma cell line:Ki-JK.CNhs11881.10795-110I3	cell line	6.26	0.66	0.33	4.78	4.94	0.16	13.68	3.46	2.47	0.33	0	0	0	0	17.3	10.88	0.66	0.49	0	0	0	0.99	0.33	0.33	0	3.79	1.65	0.82	0.49	0.33
anaplastic squamous cell carcinoma cell line:RPMI 2650.CNhs11889.10805-111A4	cell line	9.92	0.21	0	2.53	7.6	0.63	37.58	2.74	1.48	0.42	0	0	0	0	20.06	0.63	2.74	1.06	0	0	0	6.54	6.76	2.32	2.32	0	0	0	0	0
argyrophil small cell carcinoma cell line:TC-YIK.CNhs11725.10589-108D4	cell line	4.79	0.5	0	18.14	1.51	2.52	84.4	21.92	5.54	2.77	0	0	0	0	7.05	0.25	0	0.25	129.75	9.57	7.05	1.51	0	0.25	1.01	0	0	0	0	0
astrocytoma cell line:TM-31.CNhs10742.10425-106D2	cell line	4.09	0.1	0	3.78	3.48	0	6.45	2.45	0.41	0	0	0	0	0	20.66	0.41	0.82	0.2	0	0	0	2.35	0.82	0.41	1.12	1.43	2.45	0	0.1	0.1
b cell line:RPMI1788.CNhs10744.10427-106D4	cell line	8.99	0.25	0	0.74	1.6	0.25	23.51	8	1.48	0	0	0	0	0	13.91	19.32	1.6	1.48	0	0	0	0.98	0.62	0.49	0.49	0	0	0	0	0
B lymphoblastoid cell line: GM12878 ENCODE, biol_rep1.CNhs12331.10821-111C2	cell line	12.23	0.53	0	2.75	4.28	0	40.04	3.21	2.67	0.46	0	0	0	0	11.92	19.18	1.76	1.6	0	0	0	2.52	1.68	0.76	0.46	0.08	0	0	0	0
B lymphoblastoid cell line: GM12878 ENCODE, biol_rep2.CNhs12332.10822-111C3	cell line	13.38	0.74	0	3.45	5.09	0	36.61	1.72	3.2	0.25	0	0	0	0	9.93	16.17	1.48	1.48	0	0	0	2.38	2.13	0.66	0.57	0.08	0	0	0	0
B lymphoblastoid cell line: GM12878 ENCODE, biol_rep3.CNhs12333.10823-111C4	cell line	14.09	0.55	0	2.91	4.88	0	43.84	1.57	2.44	0.31	0	0	0	0	10.39	17	1.02	1.02	0	0	0	2.44	1.57	0.55	0.47	0	0	0	0	0
basal cell carcinoma cell line:TE 354.T.CNhs11932.10702-109G9	cell line	4.04	0.31	0	5.6	1.24	0	1.87	0.93	0	0	0	0	0	0	5.6	0	0	0	0	0	0	1.56	0	0	0	0.62	0.31	0	0	0.31
bile duct carcinoma cell line:HuCCT1.CNhs10750.10432-106D9	cell line	7.82	0.63	0	2.52	1.62	0.09	8.45	0.99	0.45	0.09	0	0	0	0	13.39	2.79	0.09	0.09	0	0	0	0.45	0.45	0.45	0.27	0.63	1.44	0	0.09	0.09
bile duct carcinoma cell line:TFK-1.CNhs11265.10496-107C1	cell line	8.41	0.18	0	0.18	0.54	0	12.36	0	1.07	0	0	0	0	0	2.51	1.25	0	0	0	0	0	0.9	0.18	0	0.18	0	0	0	0	0
biphenotypic B myelomonocytic leukemia cell line:MV-4-11.CNhs11845.10718-109I7	cell line	6.14	0	0	22	12.28	0.51	6.65	8.19	0	0.51	0	0	0	0	11.25	0.51	0	0	0	0	0	1.02	3.07	0	0	18.42	0	1.53	0.51	2.56
bone marrow stromal cell line:StromaNKtert.CNhs11931.10686-109F2	cell line	11.11	1.11	0	6.67	4.45	0	3.33	0	1.11	0	0	0	0	0	3.33	0	1.11	0	0	0	0	5.56	0	0	3.33	0	1.11	0	0	0
breast carcinoma cell line:MCF7.CNhs11943.10482-107A5	cell line	11.2	0.52	0	4.17	2.34	0	5.99	1.3	1.56	0	0	0	0	0	11.46	5.21	0.52	0	0	0	0	3.13	2.08	0.52	1.82	0	0	0	0	0
breast carcinoma cell line:MDA-MB-453.CNhs10736.10419-106C5	cell line	5.68	0.17	0	2.01	2.1	0.09	0.44	0	0.26	0	0	0	0	0	17.32	7.52	0	0.17	0	0	0	9.97	2.1	1.84	7.35	0	0	0	0	0
bronchial squamous cell carcinoma cell line:KNS-62.CNhs11862.10760-110E4	cell line	5.01	0.23	0	6.71	4.21	0.34	13.65	2.73	0.57	0.23	0	0	0	0	10.01	0.57	0	0	0	0	0	0.57	1.02	0.11	0	0	0	0	0	0
bronchioalveolar carcinoma cell line:NCI-H358.CNhs11840.10709-109H7	cell line	4.58	0	0	13.22	8.14	0.51	17.03	3.56	1.53	0.25	0	0	0.25	0	11.95	1.78	0	0.51	0	0	0	1.02	0.51	1.53	0.25	0	0	0	0	0
bronchogenic carcinoma cell line:ChaGo-K-1.CNhs11841.10710-109H8	cell line	8.04	0.95	0	0.95	1.42	0	4.96	2.84	0.47	0	0	0	0	0	11.35	0.95	0	0	0	0	0	1.65	0.24	0.24	0.24	0	0	0	0	0
Burkitt's lymphoma cell line:DAUDI.CNhs10739.10422-106C8	cell line	5.96	0	0	1.7	5.81	0	24.79	7.98	0.85	0.15	0	0	0	0	32.69	6.74	2.48	0.62	0	0	0	2.56	1.86	2.63	0.54	0	0	0	0	0
Burkitt's lymphoma cell line:RAJI.CNhs11268.10476-106I8	cell line	8.1	0	0	2.42	3.41	0	17.91	6.68	0.71	0.43	0	0	0	0	22.04	5.12	2.99	1	0	0	0	2.27	0.85	0.43	0.43	0	0	0	0	0
carcinoid cell line:NCI-H1770.CNhs11834.10703-109H1	cell line	5.52	0	0	5.86	5.86	0.69	17.93	2.41	0.34	0	0	0	0	0	12.76	0	0.34	0	0	0	0	1.72	0.69	0.34	0	0	0	0	0	0
carcinoid cell line:SK-PN-DW.CNhs11846.10719-109I8	cell line	6.71	0	0	6.12	7.58	0.58	18.37	1.46	0.58	0.29	0	0	0	0	10.21	0.58	1.17	0.29	0	0	0	5.25	4.37	2.04	0.58	0	0	0	0	0
carcinosarcoma cell line:JHUCS-1.CNhs11747.10642-109A3	cell line	14.06	0.35	0	11.29	5.73	0	44.96	4.34	1.74	1.74	0	0	0	0	10.76	0.52	0.69	0.17	0	0	0	3.99	2.78	1.39	0.35	0	0	0	0	0
cervical cancer cell line:D98-AH2.CNhs11288.10552-107I3	cell line	6.32	0.76	0	1.96	0.98	0	5.44	1.96	1.42	0	0	0	0	0	16.12	2.61	0.76	0	0	0	0	1.31	0.33	0.54	0.11	0	0	0	0	0
cervical cancer cell line:ME-180.CNhs11289.10553-107I4	cell line	7.39	0.14	0	20.5	4.6	0.42	6	0	0.42	0	0	0	0	0	4.6	0.98	0.14	0	0	0	0	1.95	0.14	0.56	1.53	0	0	0	0	0
cholangiocellular carcinoma cell line:HuH-28.CNhs11283.10536-107G5	cell line	4.67	0	0	7.52	2.85	0.46	2.51	0.23	0.68	0	0	0	0	0	6.95	0.91	0.34	0.34	0	0	0	1.37	0.46	0.11	0.23	0.8	0.46	0	0.11	0
choriocarcinoma cell line:BeWo.CNhs10740.10423-106C9	cell line	7.45	0.27	0	3.05	2.87	0	11.76	0.9	0.63	0	0	0	0	0	6.37	0.18	0	0	0	0	0	1.08	0.54	0.27	0.18	0	0	0	0	0
choriocarcinoma cell line:SCH.CNhs11875.10785-110H2	cell line	8.91	0.43	0	0.43	0.54	0	5.43	0.33	0.76	0.11	0	0	0	0	3.04	0.11	0.11	0	0	0	0	0.22	0.11	0	0.33	0	0	0	0	0
choriocarcinoma cell line:T3M-3.CNhs11820.10618-108G6	cell line	9.22	0.23	0	1.38	3.92	0	15.21	0.23	0.69	0.23	0	0	0	0	1.84	0	0.23	0	0	0	0	0.23	0	0	0	0	0	0	0	0
chronic lymphocytic leukemia (T-CLL) cell line:SKW-3.CNhs11714.10416-106C2	cell line	10.22	0	0	5.11	3.07	0	15.33	4.09	2.04	0	0	0	0	0	20.44	3.07	2.04	2.04	0	0	0	0	2.04	1.02	0	2.04	1.02	0	0	0
chronic myeloblastic leukemia (CML) cell line:KCL-22.CNhs11886.10801-110I9	cell line	8.48	0.63	0	7.22	3.45	0	7.06	2.67	0.63	0.16	0	0	0	0	17.58	1.26	0.31	0.94	0	0	0	0.31	2.51	0.16	0	6.28	0.63	0.94	0	1.1
chronic myelogenous leukemia (CML) cell line:MEG-A2.CNhs11865.10766-110F1	cell line	6.48	0.17	0	1.33	1.99	0.17	7.81	0.33	0.83	0.17	0	0	0	0	10.14	0.5	0.66	1.33	0	0	0	2.33	3.99	0.66	0.5	0	0	0	0	0
chronic myelogenous leukemia cell line:K562 ENCODE, biol_rep1.CNhs12334.10824-111C5	cell line	11.73	0	0	6.32	6.09	0	12.41	0.45	0.9	0	0	0	0	0	3.16	0.45	0.23	0.23	0	0	0	0.23	0.9	0.45	0.23	0	0	0	0	0
chronic myelogenous leukemia cell line:K562 ENCODE, biol_rep2.CNhs12335.10825-111C6	cell line	11.96	1.18	0	7.06	7.06	0	9.02	0	1.37	0	0	0	0	0	3.73	0	0.39	0	0	0	0	0.78	0.59	0.2	0	0	0	0	0	0
chronic myelogenous leukemia cell line:K562 ENCODE, biol_rep3.CNhs12336.10826-111C7	cell line	9.57	1.01	0	8.22	6.71	0.17	15.1	0.34	0.84	0	0	0	0	0	2.85	0.34	0.67	0.17	0	0	0	0.67	0.17	0.5	0.17	0	0	0	0	0
chronic myelogenous leukemia cell line:K562.CNhs11250.10454-106G4	cell line	9.68	0.76	0	3.04	2.09	0.19	11.57	0.95	0.95	0.19	0	0	0	0	5.88	0.57	0	0	0	0	0	0.76	0.95	0.57	0	0	0	0	0	0
chronic myelogenous leukemia cell line:KU812.CNhs10727.10409-106B4	cell line	12.87	0.32	0	2.54	1.43	0	19.24	1.27	0.95	0	0	0	0	0	11.92	0.32	1.11	1.91	0	0	0	2.86	4.77	0.95	0.48	0.16	0.16	0	0	0
clear cell carcinoma cell line:JHOC-5.CNhs11745.10638-108I8	cell line	6.96	0.21	0	2.53	2.53	0	7.6	2.11	0.21	0.42	0	0	0	0	13.71	1.27	0.21	0	0	0	0	1.69	0	0.42	0	0	0	0	0	0
clear cell carcinoma cell line:TEN.CNhs11930.10636-108I6	cell line	8.65	0.82	0	18.61	3.43	1.63	14.2	5.22	1.8	0.98	0	0	0	0	10.94	3.92	0.16	0.16	0	0	0	0.65	0.16	0.16	0.33	0	0	0	0	0
colon carcinoma cell line:CACO-2.CNhs11280.10513-107D9	cell line	6.93	0	0	1.55	1.84	0	4.25	0.28	0.85	0	0	0	0	0	6.5	0.71	0.28	0	0.14	0	0	0.14	0	0.14	0.14	0	0.14	0	0	0
colon carcinoma cell line:COLO-320.CNhs10737.10420-106C6	cell line	4.54	0.22	0	0.87	1.08	0	35.05	1.73	0.43	0	0	0	0	0	26.62	1.3	0.87	0.22	0	0	0	1.95	1.73	0.22	0.65	0	0	0	0	0
cord blood derived cell line:COBL-a 24h infection(-C).CNhs11049.10452-106G2	cell line	8.01	0	0	11.86	1.78	0	47.14	3.85	2.97	0.3	0	0.3	0	0	14.53	8.6	3.56	7.41	0	0	0	2.67	1.19	2.97	1.48	0	0	0	0	0
cord blood derived cell line:COBL-a 24h infection.CNhs11050.10453-106G3	cell line	4.2	0.12	0	9.02	2.22	0.37	17.05	1.73	0.62	0.37	0	0.12	0	0	18.91	8.53	4.7	4.7	0	0	0	2.1	2.1	1.24	0	0	0	0	0	0
cord blood derived cell line:COBL-a untreated.CNhs11045.10449-106F8	cell line	6.27	0.31	0	8.56	2.3	0.1	14.83	0.94	1.36	0.1	0	0.1	0	0	16.6	6.68	3.86	4.91	0	0	0	1.15	1.98	0.94	0.1	0	0	0	0	0
diffuse large B-cell lymphoma cell line:CTB-1.CNhs11741.10631-108I1	cell line	3.65	0.36	0	0	0.91	0.18	25.35	5.66	1.82	0.55	0	0	0	0	19.71	6.75	2.19	0.91	0	0	0	1.28	0.36	0.91	0.55	0	0	0	0	0
ductal cell carcinoma cell line:KLM-1.CNhs11100.10438-106E6	cell line	5.09	0	0	5.28	2.35	0.39	13.9	1.57	2.35	0	0	0	0	0	3.33	1.17	0.2	0	0	0	0	0.78	0	0.2	0	0	0	0	0	0
ductal cell carcinoma cell line:MIA Paca2.CNhs11259.10488-107B2	cell line	6.56	0.24	0	1.46	2.19	0.49	3.65	3.4	0.97	0	0	0	0	0	8.98	0.24	0.49	0.24	0	0	0	0.49	0.24	0.49	0.24	0	0	0	0	0
embryonic kidney cell line: HEK293/SLAM infection, 24hr.CNhs11047.10451-106G1	cell line	15.93	0.6	0.15	6.01	1.65	0	18.79	1.35	3.76	0.6	0	0	0	0	16.69	1.95	2.56	1.35	0.45	0	0	0.75	0.3	0.3	0.75	0	0	0	0	0
embryonic kidney cell line: HEK293/SLAM untreated.CNhs11046.10450-106F9	cell line	7.26	0.21	0	1.14	1.24	0	5.7	0.1	0.62	0	0	0	0	0	9.54	1.45	0.31	0	0.83	0.21	0	0.73	1.14	0.21	0	0	0	0	0	0
embryonic pancreas cell line:1B2C6.CNhs11731.10604-108F1	cell line	9.97	1.33	0	3.32	5.32	0	17.28	0	0.66	0	0	0	0	0	6.65	0	0	0.66	0	0	0	2.66	0	0	1.99	0	0	0	0	0
embryonic pancreas cell line:1C3D3.CNhs11732.10605-108F2	cell line	11.92	0.33	0.33	2.98	3.31	0	7.94	0.33	0.99	0	0	0	0	0	11.58	0.66	0	0	0	0	0	0.99	0	0	0.33	0	0	0	0	0
embryonic pancreas cell line:1C3IKEI.CNhs11733.10606-108F3	cell line	8.16	0.31	0	2.83	4.4	0	15.7	0.31	0.94	0	0	0	0	0	5.65	0	0	0.31	0	0	0	1.26	0.31	0.31	0	0	0	0	0	0
embryonic pancreas cell line:2C6.CNhs11814.10603-108E9	cell line	8.36	1.19	0	0	4.78	0	20.31	0	2.39	0	0	0	0	0	2.39	0	0	0	0	0	0	0	0	1.19	0	0	0	0	0	0
endometrial carcinoma cell line:OMC-2.CNhs11266.10497-107C2	cell line	4.55	0	0	1.71	1.42	0	6.83	0	0.85	0	0	0	0	1.42	9.96	2.28	0.57	0.57	0	0	0	1.42	0.28	0.57	0.57	0	0	0	0	0
endometrial stromal sarcoma cell line:OMC-9.CNhs11249.10448-106F7	cell line	6.8	0.14	0	6.24	4.44	0.14	16.09	2.08	0.28	0	0	0	0	0	6.93	0.69	0	0	0	0	0	1.66	0.28	0.42	0.28	0	0	0	0	0
endometrioid adenocarcinoma cell line:JHUEM-1.CNhs11748.10643-109A4	cell line	5.21	0.17	0	2.26	3.12	0.17	19.79	1.04	2.08	0	0	0	0	0	10.59	3.47	0	0.17	0	0	0	0.35	0	0.17	0	0	0	0	0	0
epidermoid carcinoma cell line:A431.CNhs10743.10426-106D3	cell line	7.64	0	0	5.19	3.33	0	8.72	3.53	0.98	0.1	0	0	0	0	4.7	1.57	0	0	0	0	0	1.76	0.78	0.39	1.18	0	0	0	0	0
epidermoid carcinoma cell line:Ca Ski.CNhs10748.10431-106D8	cell line	9.23	0.35	0	5.57	3.48	0.09	5.23	0.35	1.92	0	0	0	0	0	19.15	3.4	0.09	0	0	0	0	1.31	0.78	0.17	1.04	0	0	0	0	0
epithelioid sarcoma cell line:HS-ES-1.CNhs11247.10443-106F2	cell line	8.43	0.52	0	4.82	2.58	0	3.78	1.89	0.34	0	0	0	0	0	12.55	3.61	0.34	0	0	0	0	1.38	1.38	1.38	0.86	8.08	27	3.44	0.86	0.86
epitheloid carcinoma cell line: HelaS3 ENCODE, biol_rep1.CNhs12325.10815-111B5	cell line	9.87	0.19	0	1.84	1.45	0	6.97	0.19	2.52	0	0	0	0	0	21.67	3.58	0.19	0.1	0	0	0	1.94	0.48	0.48	0.39	0	0	0	0	0
epitheloid carcinoma cell line: HelaS3 ENCODE, biol_rep2.CNhs12326.10816-111B6	cell line	16.66	0.66	0	3.51	1.53	0	6.8	0.22	1.68	0.07	0	0	0	0	19.08	2.56	0.15	0	0	0	0	2.05	0.66	0.73	1.1	0	0	0	0	0
epitheloid carcinoma cell line: HelaS3 ENCODE, biol_rep3.CNhs12327.10817-111B7	cell line	10.02	0.33	0	2.14	1.4	0	4.92	0.16	1.81	0	0	0	0	0	22.58	3.53	0	0	0	0	0	2.3	0.41	0.66	0.33	0	0	0	0	0
Ewing's sarcoma cell line:Hs 863.T.CNhs11836.10705-109H3	cell line	7.95	0	0	7.45	1.99	0.5	2.49	0.5	0	0	0	0	0	0	2.98	0.99	0	0	0	0	0	0.99	0.5	0	0	0	0	0	0	0
extraskeletal myxoid chondrosarcoma cell line:H-EMC-SS.CNhs10728.10410-106B5	cell line	3.88	0.09	0	42.01	7.33	1.5	68.32	37.07	3.53	1.5	0	0	0	0	3.09	0.88	0.97	0.62	0	0	0	4.41	19.77	4.32	3.8	0	0	0	0	0
fibrosarcoma cell line:HT-1080.CNhs11860.10758-110E2	cell line	7.4	0.14	0	1.23	1.37	0	8.35	0.82	0.27	0	0	0	0	0	10	0.41	0	0	0	0	0	0.96	0.55	0.69	0	9.04	6.3	1.1	0.96	1.1
fibrous histiocytoma cell line:GCT TIB-223.CNhs11842.10711-109H9	cell line	9.34	0.6	0	2.58	3.58	0.2	9.34	0.4	0.2	0	0	0	0	0	5.76	0.99	0.2	0	0	0	0	1.59	0.4	0.6	0	0.2	0	0	0	0
gall bladder carcinoma cell line:TGBC14TKB.CNhs11256.10470-106I2	cell line	15.06	0.2	0	4.11	1.56	0.2	6.44	1.76	0.59	0.59	0	0	0	0	13.49	3.52	0	0.2	0.2	0.2	0	1.96	0.2	0.59	0.59	0	0	0	0	0
gall bladder carcinoma cell line:TGBC2TKB.CNhs10733.10415-106C1	cell line	5.69	0.16	0	1.6	1.84	0	8.9	0.88	0.56	0.08	0	0	0	0	13.87	2.16	0.16	0.08	0	0	0	0.96	0.88	0.16	0.16	0.08	0	0	0	0
gastric adenocarcinoma cell line:MKN1.CNhs11737.10614-108G2	cell line	8.99	0	0	8.99	2	0.4	1	3	0.2	0	0	0	0	0	14.99	3.2	0	0	0	0	0	0.8	0.4	0	0.2	0	0	0	0	0
gastric adenocarcinoma cell line:MKN45.CNhs11819.10612-108F9	cell line	10.37	0.14	0	7.78	3.46	0.14	5.19	0.72	0.43	0	0	0	0	0	12.25	0.72	0.14	0	0	0	0	0.58	0.86	0.14	0.29	0	0	0	0	0
gastric cancer cell line:AZ521.CNhs11286.10549-107H9	cell line	6.3	0.23	0	4.58	3.32	0.11	16.95	1.72	1.15	0.23	0	0	0	0	15.81	1.37	0	0.11	0	0	0	1.83	0.69	1.26	0.11	0	0	0	0	0
gastrointestinal carcinoma cell line:ECC12.CNhs11738.10615-108G3	cell line	7.21	0	0	43.41	3.43	4.63	60.22	30.03	1.2	3.26	0	0	0	0.17	10.3	0.17	0.17	0.51	84.6	2.57	3.6	3.78	1.03	2.06	1.37	0	0	0	0	0
giant cell carcinoma cell line:LU65.CNhs11274.10487-107B1	cell line	7.78	0.14	0	0.58	0.86	0	4.61	0	1.58	0	0	0	0	0	6.34	1.44	0	0	0	0	0	0	0	0.14	0	0	0	0	0	0
giant cell carcinoma cell line:Lu99B.CNhs10751.10433-106E1	cell line	9.07	0.12	0	2.98	3.48	0.25	7.33	1.12	1.49	0.12	0	0	0	0	7.58	0.37	1.49	0.75	0	0	0	2.11	2.98	0.87	0.75	2.98	2.11	0.87	0	0.5
glassy cell carcinoma cell line:HOKUG.CNhs11824.10688-109F4	cell line	11.08	0.47	0	4.24	4.01	0	17.44	0	0.47	0	0	0	0	0	12.02	2.12	0	0	0	0	0	2.12	0.47	0.47	0.71	0	0	0	0	0
glioblastoma cell line:A172, tech_rep2.CNhs11248.10444-106F3	cell line	2.72	0.27	0	18.75	4.62	0.41	12.51	1.36	0.82	0	0	0	0	0	14.41	5.44	0.14	0	0	0	0	2.31	2.04	1.09	0.54	0	0	0	0	0
glioblastoma cell line:A172.CNhs11185.10444-106F3	cell line	5.75	0.52	0	16.84	4.39	1.05	12.34	1.88	0.52	0.1	0	0	0	0	14.64	5.44	0.21	0.1	0	0	0	1.99	1.05	1.15	0.31	0	0	0	0	0
glioblastoma cell line:T98G.CNhs11272.10485-107A8	cell line	6.83	0.31	0	4.39	2.75	0.2	5.51	0.2	0.92	0.1	0	0	0	0	11.12	2.55	0.41	0.2	0	0	0	1.02	0.71	0.31	0.71	0.1	0.1	0	0	0
glioma cell line:GI-1.CNhs10731.10413-106B8	cell line	6.93	0	0	14.16	2.6	1.16	6.94	1.44	0	0	0	0	0	0	9.54	1.44	0	0	0	0	0	3.18	0.87	0.29	1.44	3.47	2.89	0	0	0
granulosa cell tumor cell line:KGN.CNhs11740.10624-108H3	cell line	4.3	0	0	17.62	1.72	0	6.45	2.15	0.43	0	0	0	0	0	4.73	0.86	0.86	0.43	0	0	0	3.44	0.86	0	0.43	0	0	0	0	0
hairy cell leukemia cell line:Mo.CNhs11843.10712-109I1	cell line	7.1	0	0	4.21	5.78	0	13.93	3.68	0.53	0.26	0	0	0	0	9.99	7.36	2.89	2.63	0	0	0	0.53	1.05	0.26	0.26	0	0	0	0	0
Hep-2 cells mock treated, biol_rep1.CNhs13479.11898-125E8	cell line	8.04	0.24	0	1.77	0.59	0	0.71	0.12	0.83	0.12	0	0	0	0	10.41	1.18	0.12	0	0	0	0	0.71	0	0.24	0	0	0	0	0	0
Hep-2 cells mock treated, biol_rep2.CNhs13500.11899-125E9	cell line	7.42	0.34	0	1.35	0	0	0.51	0	0.34	0	0	0	0	0	7.75	1.69	0.34	0	0	0	0	0.67	0.34	0.17	1.01	0	0	0	0	0
Hep-2 cells mock treated, biol_rep3.CNhs13501.11900-125F1	cell line	8.44	0.48	0	0.96	0.48	0	0.72	0.24	0.96	0	0	0	0	0	6.51	0.96	0	0	0	0	0	1.45	0	0.72	0.48	0	0	0	0	0
Hep-2 cells treated with Streptococci strain 5448, biol_rep1.CNhs13477.11890-125D9	cell line	7.61	0.44	0	1.54	0.77	0	1.1	0.11	0.88	0	0	0	0	0	8.71	1.43	0	0	0	0	0	0.22	0.33	0.11	0.22	0	0	0	0	0
Hep-2 cells treated with Streptococci strain 5448, biol_rep2.CNhs13496.11891-125E1	cell line	8.93	0.44	0	1.09	0.87	0	1.31	0	0.44	0	0	0	0	0	9.8	1.09	0	0	0	0	0	0.65	0	0.22	0.65	0	0	0	0	0
Hep-2 cells treated with Streptococci strain 5448, biol_rep3.CNhs13497.11892-125E2	cell line	6.41	0.47	0	0.71	0.47	0	0.95	0	1.42	0	0	0	0	0	8.54	0.95	0	0	0	0	0	0.71	0	0	0	0	0	0	0	0
Hep-2 cells treated with Streptococci strain JRS4, biol_rep1.CNhs13478.11894-125E4	cell line	7.82	0.54	0	0.67	0.94	0	1.07	0.27	0.54	0	0	0	0	0	11.6	1.75	0	0	0	0	0	0.67	0.27	0	0	0	0	0	0	0
Hep-2 cells treated with Streptococci strain JRS4, biol_rep2.CNhs13498.11895-125E5	cell line	8.05	0.78	0	1.57	0.78	0	1.57	0	0.2	0	0	0	0	0	8.63	0.39	0	0	0	0	0	0.39	0	0.2	0.2	0	0	0	0	0
Hep-2 cells treated with Streptococci strain JRS4, biol_rep3.CNhs13499.11896-125E6	cell line	7.31	0.38	0	0.77	0.38	0	0.38	0	0	0	0	0	0	0	8.85	1.15	0	0	0	0	0	0	0	0	0.38	0	0	0	0	0
hepatic mesenchymal tumor cell line:LI90.CNhs11868.10778-110G4	cell line	8.65	0.36	0	5.76	1.08	0	6.84	0.36	0.72	0	0	0	0	0	2.88	0	0	0	0	0	0	1.8	0.72	0	0.72	0	0.36	0	0	0
hepatoblastoma cell line:HuH-6.CNhs11742.10633-108I3	cell line	6.99	1.16	0	1.16	2.33	0	52.42	1.16	4.66	0	0	0	0	0	0	0	0	0	0	0	0	1.16	0	0	0	0	0	0	0	0
hepatocellular carcinoma cell line: HepG2 ENCODE, biol_rep1.CNhs12328.10818-111B8	cell line	11.74	0.47	0	0.47	1.5	0	12.85	0.32	1.65	0	0	0	0	0	4.73	1.02	0	0	0	0	0	0.55	0.39	0.16	0.24	0	0	0	0	0
hepatocellular carcinoma cell line: HepG2 ENCODE, biol_rep2.CNhs12329.10819-111B9	cell line	9.4	0.41	0	0.74	1.32	0	11.45	0.41	1.24	0.16	0	0	0	0	5.11	0.74	0.08	0.16	0	0	0	0.74	0.41	0	0	0	0	0	0	0
hepatocellular carcinoma cell line: HepG2 ENCODE, biol_rep3.CNhs12330.10820-111C1	cell line	11.73	0.47	0	0.47	1.35	0	14.02	0.47	1.95	0	0	0	0	0	4.52	1.08	0.13	0.13	0	0	0	0.27	0.27	0.13	0.07	0	0	0	0	0
hepatoma cell line:Li-7.CNhs11271.10484-107A7	cell line	5.22	0.2	0	7.09	2.36	0.1	14.48	0.69	1.67	0	0	0.1	0	0.1	9.94	1.28	0.59	0.79	0.3	0	0	1.08	0.39	0.1	0.2	0	0	0	0	0
hereditary spherocytic anemia cell line:WIL2-NS.CNhs11891.10808-111A7	cell line	8.38	0.08	0	2.54	5.08	0	14.06	3.81	0.68	0.17	0	0	0	0	16.43	7.37	1.02	0.68	0	0	0	0.42	0.93	0.17	0.34	0	0	0	0	0
Hodgkin's lymphoma cell line:HD-Mar2.CNhs11715.10435-106E3	cell line	7.5	0	0	3.53	6.62	0	32.23	5.3	0.88	0.88	0	0	0	0	23.4	2.65	2.21	0	0	0	0	2.21	11.48	0	0.88	26.05	5.3	0.44	4.41	1.32
keratoacanthoma cell line:HKA-1.CNhs11880.10791-110H8	cell line	7.04	0	0.34	13.08	2.35	0.34	1.35	0.34	0.67	0	0	0	0	0	7.04	2.01	0	0	0	0	0	2.01	0	0	0	0	0	0	0	0
large cell lung carcinoma cell line:IA-LM.CNhs11277.10509-107D5	cell line	9.08	0.32	0	1.69	1.58	0.11	11.62	1.27	0.74	0	0	0	0	0	8.45	1.27	0.63	0.21	0	0	0	0.95	0.42	1.06	0.32	0.95	1.69	0.21	0	0
large cell lung carcinoma cell line:NCI-H460.CNhs12806.10839-111E2	cell line	4.3	0	0	0.54	0	0	5.92	0.9	0.54	0.18	0	0	0	0	5.38	0.9	0.18	0	0	0	0	0.72	0.54	0.18	0	0	0	0	0	0
large cell non-keratinizing squamous carcinoma cell line:SKG-II-SF.CNhs11825.10692-109F8	cell line	9.02	0.38	0	5.37	2.69	0.19	13.44	0.77	1.54	0	0	0	0	0	5.18	0	0	0	0	0	0	1.15	0.77	0.58	0.38	0	0	0	0	0
leiomyoblastoma cell line:G-402.CNhs11848.10721-110A1	cell line	4.58	0.25	0.25	4.32	3.05	0	26.19	4.32	2.29	0	0	0	0	0	5.85	3.81	0	0.51	0	0	0	2.8	1.53	1.53	1.27	0	0	0	0	0
leiomyoma cell line:10964C.CNhs11722.10569-108B2	cell line	3.8	0.54	0	2.71	0.54	0	2.71	1.09	0.54	0	0	0	0	0	4.89	1.63	0	0	0	0	0	0.54	0	0	0.54	0	0	0	0	0
leiomyoma cell line:15242A.CNhs11723.10570-108B3	cell line	2.59	0	0	2.59	1.73	0	0.86	0	0	0	0	0	0	0	6.91	3.46	0	0.86	0	0	0	0	0.86	0	0	0	0	0	0	0
leiomyoma cell line:15425.CNhs11724.10571-108B4	cell line	6.86	0.65	0	1.96	0.65	0	2.94	0.33	1.31	0	0	0	0	0	6.21	0.65	0.33	0	0	0	0	0	0.33	0.33	0.33	0.65	0	0	0	0
lens epithelial cell line:SRA 01/04.CNhs11750.10647-109A8	cell line	11.97	1.2	0	5.99	3.59	0	17.96	0	1.2	0	0	0	0	0	5.99	1.2	0	0	0	0	0	0	0	1.2	0	1.2	0	0	0	0
leukemia, chronic megakaryoblastic cell line:MEG-01.CNhs11859.10752-110D5	cell line	8.62	0	0	1.97	2.63	0	10.67	1.64	1.97	0.16	0.08	0	0	0	6.32	0.49	1.56	0.74	0	0	0	0.49	0.74	0.41	0.33	0.25	0	0	0	0.16
liposarcoma cell line:KMLS-1.CNhs11870.10782-110G8	cell line	5.96	0.34	0	4.09	3.24	0.17	2.55	0.34	0.34	0	0	0	0	0	9.88	1.36	0	0.17	0	0	0	3.41	2.04	1.36	0.51	3.58	2.9	0.17	0.17	0
liposarcoma cell line:SW 872.CNhs11851.10726-110A6	cell line	9.86	0.23	0	4.65	2.83	0.68	7.71	2.49	0.79	0.11	0	0	0	0	7.71	1.25	0.57	0	0.11	0.11	0	2.95	0.68	0.79	0.23	0	0	0	0	0
lung adenocarcinoma cell line:A549.CNhs11275.10499-107C4	cell line	5.13	0.17	0	2.74	1.88	0	19.67	0.34	0.51	0.17	0	0	0	0	8.21	0.51	0	0	0	0	0	1.71	0.68	1.03	0	0	0	0	0	0
lung adenocarcinoma cell line:PC-14.CNhs10726.10408-106B3	cell line	12.69	0.7	0	7.05	2.82	0	11.98	0	0.7	0.7	0	0	0	0	5.64	7.05	0	0	0	0	0	4.93	0.7	0	4.23	0	0	0	0	0
lymphangiectasia cell line:DS-1.CNhs11852.10727-110A7	cell line	4.74	0.4	0	1.78	2.57	0	16	0.59	0	0	0	0	0	0	26.28	11.66	0.99	0.4	0	0	0	1.58	0	0	0	0	0	0	0	0
lymphoma, malignant, hairy B-cell cell line:MLMA.CNhs11935.10775-110G1	cell line	5.48	0.37	0	2.07	4.99	0	19.61	1.22	0.97	0.12	0	0	0	0	27.16	17.66	1.1	0.85	0	0	0	6.21	0.49	1.22	2.07	0	0	0	0	0
malignant trichilemmal cyst cell line:DJM-1.CNhs10730.10412-106B7	cell line	13.41	0.64	0	3.83	0.64	0	18.51	4.47	0	0	0	0	0	0	5.75	1.28	0	0	0	0	0	2.55	0.64	1.92	1.28	0	0	0	0	0
maxillary sinus tumor cell line:HSQ-89.CNhs10732.10414-106B9	cell line	5.18	0.47	0	5.18	1.1	0.16	54.97	6.28	2.67	0.31	0	0	0	0	5.5	0.47	0	0	0	0	0	3.14	0.16	1.73	1.1	0	0	0	0	0
medulloblastoma cell line:D283 Med.CNhs12805.10838-111E1	cell line	7.89	0.14	0	0.28	0.14	0	113.99	11.34	0.69	1.11	0	0	0	0	11.9	0.69	1.94	3.32	0	0	0	1.66	3.6	1.66	0.55	0	0	0	0	0
medulloblastoma cell line:ONS-76.CNhs11861.10759-110E3	cell line	9.37	0.25	0	7.25	3.12	0.5	25.11	5.75	3.75	0.25	0	0	0	0	4.37	0.62	0	0.12	0	0	0	0.75	0.62	0.5	0.37	0	0	0	0	0
melanoma cell line:COLO 679.CNhs11281.10514-107E1	cell line	5.16	0.45	0.15	0.3	0.15	0	16.98	1.52	0.76	0.15	0	0	0	0	15.16	2.43	1.21	0.45	0	0	0	1.06	0.3	0.3	0.61	0	0	0	0	0
melanoma cell line:G-361.CNhs11254.10465-106H6	cell line	7.99	0.29	0	2.28	2.57	0	11.42	3.43	0.86	0	0	0	0	0	19.13	0.57	0.29	0	0	0	0	2.57	2.57	1.43	0.86	0	0	0	0	0
meningioma cell line:HKBMM.CNhs11945.10691-109F7	cell line	8.23	0.47	0	2.12	1.18	0	2.83	0.71	0.24	0.24	0	0	0	0	4.71	0.71	0	0.24	0	0	0	0.94	0	0	0.24	2.82	2.59	0.24	0.47	0.24
merkel cell carcinoma cell line:MKL-1.CNhs12838.10843-111E6	cell line	11.24	0.47	0	1.41	3.28	0	54.33	1.87	1.41	0.47	0	0	0	0	12.18	0	0.94	0	0	0	0	3.75	1.41	1.87	0.47	0	0	0	0	0
merkel cell carcinoma cell line:MS-1.CNhs12839.10844-111E7	cell line	6.23	0	0	9.13	3.77	0.58	39.85	13.04	1.74	0.43	0	0	0	0	10.87	0.29	0.72	0.43	0	0	0	1.45	1.45	0.87	1.3	0	0	0	0	0
mesenchymal stem cell line:Hu5/E18.CNhs11718.10568-108B1	cell line	6	0	0	5.6	1.6	0	4	1.6	0	0	0	0	0	0	16.8	0.8	0.4	1.2	0	0	0	0.4	0	0.4	0	0.4	1.2	0	0	0
mesodermal tumor cell line:HIRS-BM.CNhs12191.10696-109G3	cell line	6.31	0	0	6.31	2.52	0	12.62	5.05	3.79	0	0	0	0	0	3.79	0	0	0	0	0	0	6.31	1.26	2.52	2.52	0	0	0	0	0
mesothelioma cell line:ACC-MESO-1.CNhs11263.10493-107B7	cell line	3.08	0	0	1.73	2.12	0	11.75	0.39	0.96	0	0	0	0	0	6.55	0.96	0.58	0	0	0	0	1.35	0.19	0.58	0.19	0	0	0	0	0
mesothelioma cell line:ACC-MESO-4.CNhs11264.10494-107B8	cell line	3.22	0	0	1.93	1.07	0	5.36	0.21	0.86	0	0	0	0	0	5.36	1.5	0	0.21	0	0	0	4.72	1.72	1.93	2.57	0	0	0	0	0
mesothelioma cell line:Mero-25.CNhs13066.10850-111F4	cell line	9.4	0.26	0	3.13	2.61	0	4.18	0	0.26	0.26	0	0	0	0	4.44	0.78	0.78	0.26	0	0	0	0.52	0.52	0.26	0	0	0	0	0	0
mesothelioma cell line:Mero-41.CNhs13067.10851-111F5	cell line	5.67	0.45	0	19.27	3.63	0.68	3.18	0.23	0.23	0.23	0	0	0	0	1.59	0.91	0	0	0	0	0	0.45	0	0.23	0.23	0	0	0	0	0
mesothelioma cell line:Mero-48a.CNhs13068.10852-111F6	cell line	6.71	0.46	0	4.63	2.32	0	10.66	0.69	3.7	0.23	0	0	0	0	7.64	2.08	0	0	0	0	0	0.46	0.46	0.23	0.46	0	0	0	0	0
mesothelioma cell line:Mero-82.CNhs13069.10853-111F7	cell line	6.36	0	0	15.42	2.94	0.49	6.61	1.22	1.47	0.24	0	0	0	0	7.1	2.69	0.49	0.24	0	0	0	0.98	0.49	0	0.24	0	0	0	0	0
mesothelioma cell line:Mero-83.CNhs13070.10854-111F8	cell line	8.6	0	0	7.34	2.87	0.36	10.75	0.9	1.61	0	0	0	0	0	7.16	3.22	0.18	0	0	0	0	1.25	1.07	1.07	1.07	0	0	0	0	0
mesothelioma cell line:Mero-84.CNhs13072.10855-111F9	cell line	6.79	0	0	7.1	4.32	0.31	0	0	0	0	0	0	0	0	3.71	0.62	0.31	0.31	0	0	0	0.31	0.62	1.24	0	0	0	0	0	0
mesothelioma cell line:Mero-95.CNhs13073.10856-111G1	cell line	5.04	0.44	0	15.35	4.6	0.22	4.39	1.32	0	0	0	0	0	0	10.09	2.63	0.66	0.66	0	0	0	2.63	1.97	1.1	0.44	0	0	0	0	0
mesothelioma cell line:NCI-H2052.CNhs13063.10847-111F1	cell line	5.12	0.53	0	3	2.12	0	3.18	0.18	0.35	0	0	0	0	0	4.42	0.53	0	0	0	0	0	0.53	0.88	0.35	0.35	4.06	5.65	0.18	0.71	0.18
mesothelioma cell line:NCI-H226.CNhs13062.10846-111E9	cell line	7.33	0.19	0	6.75	2.51	0.39	1.92	0.77	0.77	0	0	0	0	0	3.86	3.09	0	0	0	0	0	0.58	0.39	0.39	0.19	0	0	0	0	0
mesothelioma cell line:NCI-H2452.CNhs13064.10848-111F2	cell line	9.63	0.51	0	11.49	3.21	1.01	5.07	0.17	0.17	0	0	0	0	0	7.94	2.7	0	0.17	0	0	0	2.2	1.18	0.34	0	0	0	0	0	0
mesothelioma cell line:NCI-H28.CNhs13061.10845-111E8	cell line	12.81	0.77	0	1.54	1.28	0	4.35	0	1.28	0	0	0	0	0	11.27	4.36	0.26	0	0	0	0	1.79	3.59	0	0	0	0	0	0	0
mesothelioma cell line:No36.CNhs13074.10857-111G2	cell line	10.36	0	0	0.35	0	0	3.46	0	0.69	0	0	0	0	0	9.67	1.73	0.35	0	0	0	0	0.69	0.69	0.35	1.04	0	0	0	0	0
mesothelioma cell line:ONE58.CNhs13075.10858-111G3	cell line	6.68	0	0	5.17	0.61	0	6.69	0.91	1.52	0.3	0	0	0	0	3.34	1.22	0	0	0	0	0	1.22	0.3	0.91	0	0	0	0	0	0
mixed mullerian tumor cell line:HTMMT.CNhs11944.10689-109F5	cell line	7.21	0	0	3.93	1.31	0	9.5	0	0	0	0	0	0	0	7.86	0.98	0.66	0.33	0	0	0	0.33	0.33	0.98	0.33	0.66	0.33	0	0	0
mucinous adenocarcinoma cell line:JHOM-1.CNhs11752.10648-109A9	cell line	2.46	0	0	2.46	3.2	0.25	3.44	1.72	0.98	0	0	0	0	0	10.32	0.74	0.74	1.23	0	0	0	0.25	0.74	0.49	0	0	0	0	0	0
mucinous cystadenocarcinoma cell line:MCAS.CNhs11873.10784-110H1	cell line	12.04	0.63	0	0.63	2.75	0	7.19	0.63	0	0	0	0	0	0	1.9	0.63	0	0	0	0	0	0.21	0	0.63	0	0	0	0	0	0
mycosis fungoides, T cell lymphoma cell line:HuT 102 TIB-162.CNhs11858.10744-110C6	cell line	4.2	0	0	5.4	5.4	0.2	7	2.2	0.8	0.2	0	0	0	0	17	12.2	1.6	3	0	0	0	4	7	1.6	1.2	0.2	0.4	0	0	0
myelodysplastic syndrome cell line:SKM-1.CNhs11934.10772-110F7	cell line	6.19	0.21	0	5.97	4.8	0	18.25	2.56	0.75	0	0	0	0	0	40.65	2.24	0.53	0.21	0	0	0	1.17	1.81	0.21	0.21	3.63	2.13	0	0.32	0.11
myeloma cell line:PCM6.CNhs11258.10474-106I6	cell line	4.65	0.17	0	0	0	0	7.4	1.21	1.21	0	0	0	0	0	18.25	6.2	0.17	0.34	0	0	0	1.03	0.34	0.34	0.52	0	0	0	0	0
myxofibrosarcoma cell line:MFH-ino.CNhs11729.10600-108E6	cell line	11.92	0	0	8.51	4.54	0	8.51	1.14	0	0	0	0	0	0	5.68	0	0	0	0	0	0	4.54	1.7	3.97	0	0	0	0	0	0
myxofibrosarcoma cell line:NMFH-1.CNhs11821.10684-109E9	cell line	10.86	0.55	0	5.71	4.23	0.18	2.4	0.55	2.21	0	0	0	0	0	6.63	1.1	0	0.18	0	0	0	4.23	0.55	0.37	0.92	16.94	5.89	0.92	2.03	1.47
neuroblastoma cell line:CHP-134.CNhs11276.10508-107D4	cell line	8.06	0.13	0	0.26	0	0	44	1.53	0.26	0.13	0	0	0	0.26	14.84	0.13	1.92	0.38	0	0	0	5.63	11.25	3.33	0.64	0	0	0	0	0
neuroblastoma cell line:NB-1.CNhs11284.10539-107G8	cell line	4.74	0.65	0	9.06	4.85	0.11	21.46	1.62	0.32	0.22	0	0.22	0	0	36.55	2.48	4.42	1.19	0	0	0	2.8	3.67	2.91	0.97	0	0	0	0	0
neuroblastoma cell line:NBsusSR.CNhs11818.10607-108F4	cell line	12.11	0	0	1.73	2.83	0	9.76	0.31	0.16	0	0	0.47	0.16	0	10.85	0.31	1.73	1.26	0	0	0	1.89	0.79	0.16	0.79	0	0	0	0	0
neuroblastoma cell line:NH-12.CNhs11811.10555-107I6	cell line	5.35	0.66	0	3.17	3.39	0.11	28.83	1.31	1.09	0.33	0	0	0	0	10.59	0	1.75	0.66	0	0	0	5.35	6.77	2.95	2.18	0	0	0	0	0
neuroectodermal tumor cell line:FU-RPNT-1.CNhs11744.10637-108I7	cell line	17.22	0.64	0	5.95	2.98	0	41.45	6.38	0.85	1.06	0	0	0	0	16.58	0.21	6.16	2.34	0	0	0	2.98	1.91	2.13	0.21	0.64	0.21	0	0.21	0
neuroectodermal tumor cell line:FU-RPNT-2.CNhs11753.10663-109C6	cell line	10.66	0.5	0	5.95	2.85	0	11.78	2.23	2.35	0	0	0	0	0	10.41	0.37	2.23	2.35	0	0	0	1.86	2.6	3.1	0.62	0	0	0	0	0.12
neuroectodermal tumor cell line:TASK1.CNhs11866.10774-110F9	cell line	9.67	0.17	0	2.38	2.55	0	5.43	0.68	0.68	0	0	0	0	0	14.09	0.17	0.68	0.34	0	0	0	2.21	1.02	1.7	0.68	0	0	0	0	0
neuroepithelioma cell line:SK-N-MC.CNhs11853.10728-110A8	cell line	13.41	0.56	0	6.7	6.15	0	14.52	0.56	1.12	0	0	0	0	0	3.35	0.56	0.56	0	0	0	0	1.12	0	6.15	0	0	0	0	0	0
neurofibroma cell line:Hs 53.T.CNhs11854.10729-110A9	cell line	3.5	0.32	0	7.95	2.23	0	3.5	1.27	0.64	0	0	0	0	0	3.18	0.32	0.64	0	0	0	0	0.64	0.32	0.64	0.64	0.32	0	0	0	0
NK T cell leukemia cell line:KHYG-1.CNhs11867.10777-110G3	cell line	3.36	0	0	1.35	5.16	0	10.54	0.9	0.45	0.22	0	0	0	0	16.59	2.69	0.22	0	0	0	0	2.13	1.23	0.45	0.67	0.11	0	0	0	0
non T non B acute lymphoblastic leukemia (ALL) cell line:P30/OHK.CNhs10747.10430-106D7	cell line	7.1	0.08	0	1.34	3.47	0.08	53.07	3.55	1.42	0.08	0	0	0	0.08	14.75	1.1	0.95	0.16	0	0	0	3	6.07	3.63	0.32	0	0	0	0	0
non-small cell lung cancer cell line:NCI-H1385.CNhs12193.10730-110B1	cell line	0.8	0	0	16.81	1.6	0	18.42	4	0	0	0	0	0	0	15.21	4.8	0.8	0	0	0	0	3.2	1.6	0	0	0	0	0	0	0
normal embryonic palatal mesenchymal cell line:HEPM.CNhs11894.10813-111B3	cell line	5.64	0	0	7.05	2.12	0	7.76	2.82	3.88	0	0	0	0	0	6.7	1.41	0.71	0.71	0	0	0	1.06	0.35	0	0.71	0	0.35	0	0	0
normal intestinal epithelial cell line:FHs 74 Int.CNhs11950.10812-111B2	cell line	8.88	0.31	0	1.22	0.31	0	4.9	0.92	0	0	0	0	0	0	9.19	4.29	0.61	0.61	0	0	0	2.14	1.22	0.31	0.31	0	0.61	0	0	0
oral squamous cell carcinoma cell line:Ca9-22.CNhs10752.10434-106E2	cell line	9.42	0.59	0	6.18	1.86	0.2	1.67	0.69	0.29	0	0	0	0	0	9.91	2.55	0.29	0.1	0	0	0	1.08	1.08	0.49	0.69	0	0	0	0	0
oral squamous cell carcinoma cell line:HO-1-u-1.CNhs11287.10550-107I1	cell line	4.25	0.59	0	1.3	3.89	0	10.5	0.47	0.83	0.12	0	0.12	0	0	7.31	0.47	0.47	0	0	0	0	1.18	1.3	0.71	0	0	0	0	0	0
oral squamous cell carcinoma cell line:HSC-3.CNhs11717.10545-107H5	cell line	10.09	0.18	0	9.54	1.1	0.18	7.89	7.15	1.83	0.37	0	0	0	0	2.57	1.83	0	0	0	0	0	0.37	0.73	0	0.18	0	0	0	0	0
oral squamous cell carcinoma cell line:SAS.CNhs11810.10544-107H4	cell line	10.05	0.35	0	7.86	3.58	0.23	15.37	4.27	1.39	0	0	0	0	0	3.58	0.92	0	0.12	0	0	0	0.92	0.12	0.12	0.23	0	0	0	0	0
osteoclastoma cell line:Hs 706.T.CNhs11835.10704-109H2	cell line	8.39	0	0	12.97	0.76	0	1.91	1.91	0	0	0	0	0	0	4.2	0.38	0	0	0	0	0	2.29	1.53	1.14	2.29	2.67	1.53	0	0.38	0.38
osteosarcoma cell line:143B/TK^(-)neo^(R).CNhs11279.10510-107D6	cell line	7.59	0	0	4.83	2.76	0	31.06	4.83	0.69	0	0	0	0	0	7.59	0.69	0.69	0	0	0	0	2.76	0	0.69	0	9.67	4.14	3.45	0.69	1.38
osteosarcoma cell line:HS-Os-1.CNhs11290.10558-107I9	cell line	12.93	0	0	7.76	1.19	0	6.17	1.79	1.59	0	0	0	0	0	15.71	0.4	0.4	0.8	0	0	0	1.39	1.19	0.2	0.4	0.8	1.19	0	0	0.2
pagetoid sarcoma cell line:Hs 925.T.CNhs11856.10732-110B3	cell line	5.04	0.2	0	5.65	6.66	0.2	6.26	1.21	1.82	0	0	0	0	0	8.27	0.61	1.01	0.4	0	0	0	1.01	0.81	0.2	0	5.24	1.21	0.81	0.2	0
pancreatic carcinoma cell line:NOR-P1.CNhs11832.10698-109G5	cell line	4.98	0.26	0	0	2.88	0	14.4	0.26	1.05	0.26	0	0	0	0	2.62	0.26	0	0	0	0	0	0.52	0.26	0	0.26	0	0	0	0	0
papillary adenocarcinoma cell line:8505C.CNhs11716.10437-106E5	cell line	8.02	0.49	0	2.46	0.49	0	15.89	6.71	1.15	0.49	0	0	0	0	7.21	1.31	0	0.16	0	0	0	0.66	0.33	0.66	0.16	0	0	0	0	0
papillotubular adenocarcinoma cell line:TGBC18TKB.CNhs10734.10417-106C3	cell line	5.62	0.15	0	2.37	0.89	0.15	22.92	15.23	2.81	0.15	0	0	0	0	8.58	2.66	0.3	0	0	0	0	0.59	0.3	0.44	0.3	3.55	1.33	0.15	0	0.44
peripheral neuroectodermal tumor cell line:KU-SN.CNhs11830.10697-109G4	cell line	33.42	0.88	0	8.44	1.58	0	39.92	8.62	1.41	1.41	0	0	0	0	4.05	0	0	0	0	0	0	2.46	2.81	2.11	0.18	0.35	11.08	0	0	0
pharyngeal carcinoma cell line:Detroit 562.CNhs11849.10723-110A3	cell line	6.77	0	0	5.75	4.6	0	4.34	0.38	0.38	0	0	0	0	0	9.84	2.81	0.13	0.26	0	0	0	1.28	0.77	0.38	0.26	0	0	0	0	0
plasma cell leukemia cell line:ARH-77.CNhs12807.10840-111E3	cell line	7.72	0.23	0	2.19	3	0	19.94	4.72	0.23	0.58	0	0	0	0	13.6	12.79	1.61	3.11	0	0	0	2.19	1.5	1.15	0.81	0	0	0	0	0
pleomorphic hepatocellular carcinoma cell line:SNU-387.CNhs11933.10706-109H4	cell line	11.15	0.17	0	11.49	2.06	0.34	19.9	4.63	0.69	0.17	0	0	0	0	4.46	1.71	0	0	0	0	0	2.23	0.86	0.51	0.86	1.2	1.2	0	0.17	0
prostate cancer cell line:DU145.CNhs11260.10490-107B4	cell line	6.26	0.47	0	2.72	4.49	0	4.73	0.35	0.83	0.12	0	0	0	0	39.95	4.37	0.59	0.24	0	0	0	0.95	0.12	0.24	0.24	0	0	0	0	0
prostate cancer cell line:PC-3.CNhs11243.10439-106E7	cell line	6.34	0.22	0	0.89	3.67	0	10.23	0.67	0.44	0	0	0	0	0	7.79	1.11	0.22	0	0.22	0	0	0.89	0.11	0	0.11	0	0.22	0	0	0
rectal cancer cell line:TT1TKB.CNhs11255.10469-106I1	cell line	12.05	0.28	0	1.4	0.28	0	19.61	1.12	4.76	0	0	0	0	0	5.04	0.84	0	0.28	0	0	0	0.84	0	0	0	0	0	0	0	0
renal cell carcinoma cell line:OS-RC-2.CNhs10729.10411-106B6	cell line	4.75	0.22	0	2.16	2.16	0	5.62	0.65	1.3	0	0	0	0	0	8.42	2.81	0	0	0	0	0	2.59	0.43	0.86	0.86	0	0	0	0	0
renal cell carcinoma cell line:TUHR10TKB.CNhs11257.10471-106I3	cell line	4.78	0	0	5.73	2.39	0	9.08	0.96	0	0	0	0	0	0	15.29	7.64	0.48	0.48	0	0	0	0	0.96	1.43	0	0.48	0	0	0	0
retinoblastoma cell line:Y79.CNhs11267.10475-106I7	cell line	6.64	0.32	0	7.27	10.11	0.16	38.4	1.11	0.79	0.95	0	0	0	0	16.91	0.47	1.74	0.47	0	0	0	3.79	8.85	6	0.47	0	0	0	0	0
rhabdomyosarcoma cell line:KYM-1.CNhs11877.10787-110H4	cell line	15.58	0.23	0	2.67	3.6	0.23	14.18	5	0.93	0.12	0	0	0	0	8.14	1.74	0.35	0	0	0	0	2.56	2.21	2.79	0.93	0	0	0	0	0
rhabdomyosarcoma cell line:RMS-YM.CNhs11269.10477-106I9	cell line	10.26	1.04	0	1.74	2.09	0	18.61	0.35	0.7	0	0	0	0	0	6.95	0	1.04	0	0	0	0	0.7	0.87	1.39	0.52	0	0	0	0	0
sacrococcigeal teratoma cell line:HTST.CNhs11829.10695-109G2	cell line	11.22	0	0	2.41	2.41	0	18.44	0.8	0.8	0	0	0	0	0	3.21	0	0	0	0	0	0	2.41	0.8	4.81	0	0	0	0	0	0
schwannoma cell line:HS-PSS, tech_rep2.CNhs11245.10442-106F1	cell line	8.99	0.24	0	0.47	2.01	0	7.21	1.06	0.47	0	0	0	0	0	8.64	0.35	0.24	0	0	0	0	0.47	0.24	0.59	0.12	29.58	37.75	5.09	4.73	1.54
schwannoma cell line:HS-PSS.CNhs11183.10442-106F1	cell line	7.67	0.17	0	1.96	2.39	0.09	7.93	1.62	0.77	0.09	0	0	0	0	9.12	0.94	0.26	0	0	0	0	0.51	0.51	0.17	0.17	30.93	38.52	5.28	6.65	4.26
serous adenocarcinoma cell line:JHOS-2.CNhs11746.10639-108I9	cell line	12.37	0.69	0	14.2	4.81	1.83	8.25	3.44	1.15	0.46	0	0	0	0	11.23	6.19	0	0	0	0	0	1.37	0.23	0	0	0	0	0	0	0
serous adenocarcinoma cell line:SK-OV-3-R after co-culture with SOC-57-02-G, biol_rep1.CNhs13508.11843-124H7	cell line	13.65	0.31	0	15.82	4.65	0.31	4.65	4.34	0.31	0	0	0	0	0	5.89	1.86	0	0	0	0	0	0.31	0.31	0	0	0	0	0	0	0
serous adenocarcinoma cell line:SK-OV-3-R, biol_rep1.CNhs13099.11841-124H5	cell line	7.64	0	0	8.6	6.69	0	3.83	3.82	0	0	0	0	0	0	4.78	1.91	0	0	0	0	0	0.96	0	0	0	0	0	0	0	0
serous cystadenocarcinoma cell line:HTOA.CNhs11827.10693-109F9	cell line	7.27	0	0	9.17	3.69	0.34	9.06	2.35	0.45	0.11	0	0	0	0	6.49	2.01	0.11	0.11	0	0	0	0.22	0.11	0.11	0.11	0	0	0	0	0
signet ring carcinoma cell line:Kato III.CNhs10753.10436-106E4	cell line	5.99	0.2	0	5.3	1.77	0	15.71	3.04	1.18	0	0	0	0	0	5.99	2.75	0	0	0	0	0	0.49	0.2	0	0.39	0	0	0	0	0
signet ring carcinoma cell line:NUGC-4.CNhs11270.10483-107A6	cell line	5.61	0.49	0	1.83	0.85	0.12	12.19	0.98	0.61	0	0	0	0	0	7.92	6.58	0.12	0	0	0	0	0.49	0.24	0.12	0.24	0	0	0	0	0
small cell cervical cancer cell line:HCSC-1.CNhs11885.10800-110I8	cell line	3.51	0	0	8.42	5.61	0.23	22.46	4.91	2.11	0.47	0	56.62	0	0	8.66	0.23	0.23	0.23	0	0	0	1.17	0.94	0.94	0.23	0	0	0	0	0
small cell gastrointestinal carcinoma cell line:ECC10.CNhs11736.10610-108F7	cell line	20.09	0.4	0	14.32	1.39	0.4	54.91	8.55	4.77	0.8	0	0	0	0	9.75	0.8	1.39	0.4	0	0	0	8.55	2.59	1.79	3.58	0	0	0	0	0
small cell lung carcinoma cell line:DMS 144.CNhs12808.10841-111E4	cell line	9.63	1.07	0	1.55	3.92	0	14.15	1.19	0.71	0.12	0	0.12	0	0	16.53	0.12	2.02	0.36	0	0	0	2.14	1.07	0.95	0.36	0	0	0	0	0
small cell lung carcinoma cell line:LK-2.CNhs11285.10541-107H1	cell line	7.45	0.11	0	0	0.11	0	40.55	2.6	1.13	0	0	0	0	0	31.96	1.47	1.36	0.56	0	0	0	3.95	1.69	0.68	0.68	0.23	0.11	0	0	0
small cell lung carcinoma cell line:NCI-H82.CNhs12809.10842-111E5	cell line	14.51	0.44	0.11	0.22	0.44	0	26.06	2.31	0.55	0.22	0	0	0	0	8.58	0	0.66	1.54	0	0	0	0.22	8.03	1.43	0.22	0	0	0	0	0
small cell lung carcinoma cell line:WA-hT.CNhs11812.10562-108A4	cell line	8.3	0	0	10.57	3.02	0.6	32.76	6.79	1.51	0.6	0	0	0	0	11.93	2.11	0	0	0	0	0	2.72	0	0.75	0.6	0	0	0	0	0
small-cell gastrointestinal carcinoma cell line:ECC4.CNhs11734.10609-108F6	cell line	8.47	0.47	0	31.98	0.94	2.82	41.39	23.05	2.35	1.88	0	0	0	0	7.53	1.88	0.47	0	0	0	0	1.88	0.94	0	0	0	0	0	0	0
somatostatinoma cell line:QGP-1.CNhs11869.10781-110G7	cell line	14.85	0.71	0	3.54	1.18	0	14.6	1.65	2.12	0.47	0	0	0	0	7.54	0.94	0	0	0	0	0	4.95	0.24	0.47	0.24	0	0	0	0	0
spindle cell sarcoma cell line:Hs 132.T.CNhs11857.10737-110B8	cell line	7.31	0.51	0	12.23	1.36	0.34	1.19	0.68	0.34	0	0	0	0	0	3.4	0.34	0	0	0	0	0	2.04	0.17	0.51	0.17	1.53	1.36	0.68	0	0
splenic lymphoma with villous lymphocytes cell line:SLVL.CNhs10741.10424-106D1	cell line	6.7	0.2	0	1.5	0.8	0	30.78	2.9	1.9	0.2	0	0	0	0	14.09	27.58	2.7	1.8	0	0	0	1.8	1.3	0.1	0.6	0	0	0	0	0
squamous cell carcinoma cell line:EC-GI-10.CNhs11252.10463-106H4	cell line	5	0	0	2.5	3.04	0	35.18	2.68	4.11	0.54	0	0	0	0	4.46	0.36	0.18	0	0	0	0	0.71	0	0	0.18	0	0	0	0	0
squamous cell carcinoma cell line:T3M-5.CNhs11739.10616-108G4	cell line	12.35	0.35	0	1.41	2.82	0	9.88	0	0.71	0	0	0	0	0	4.23	1.41	0	0	0	0	0	0.71	0.71	0	0	0	1.06	0	0	0
squamous cell lung carcinoma cell line:EBC-1.CNhs11273.10486-107A9	cell line	8.83	0.24	0	0.96	0.48	0	2.64	0.96	0.08	0.08	0	0	0	0	2.57	0.96	0	0	0	0	0	1.28	0.16	0.56	0.48	0	0	0	0	0
synovial sarcoma cell line:HS-SY-II.CNhs11244.10441-106E9	cell line	9.31	0.63	0	2.52	3.31	0.16	38.33	3.94	0.95	0	0	0.8	0	0	13.57	1.58	1.1	0	0	0	0	1.89	1.1	1.89	0	0	0	0	0	0
teratocarcinoma cell line:NCC-IT-A3.CNhs11878.10790-110H7	cell line	7.43	0.55	0	0.66	0.44	0	7.21	0.98	0.11	0.11	0	0.22	0	0	8.52	0.22	1.31	0.66	0	0	0	0.76	3.93	1.97	0.33	0	0	0	0	0
teratocarcinoma cell line:NCR-G1.CNhs11884.10798-110I6	cell line	6.46	0	0	8.87	7.1	0.38	16.47	1.01	4.56	0.38	0	0.13	0	0	8.74	0.25	0.76	0.76	0	0	0	1.77	1.9	1.52	0.38	0	0	0	0	0
teratocarcinoma cell line:PA-1.CNhs11890.10807-111A6	cell line	8.83	0.25	0	2.4	4.04	0	14.89	0.88	0.38	0.25	0	1.26	0	0	8.45	0.25	0.5	0.38	0	0	0	1.64	5.93	1.39	0.25	0	0	0	0	0
testicular germ cell embryonal carcinoma cell line:ITO-II.CNhs11876.10786-110H3	cell line	10.61	0.31	0	1.02	1.53	0	10.91	0.41	0.71	0.1	0	0	0	0	7.24	0.31	0.71	0.2	0	0.1	0	0.82	1.22	0.2	0.2	0	0	0	0	0
testicular germ cell embryonal carcinoma cell line:NEC14.CNhs12351.10591-108D6	cell line	13.09	1.07	0	0.8	0.8	0	16.3	0.53	0.53	0.53	0	0.53	0	0	2.14	0.27	0.53	0	0	0	0	0.8	2.4	1.34	0.53	0	0	0	0	0
testicular germ cell embryonal carcinoma cell line:NEC15.CNhs12362.10593-108D8	cell line	17.74	0.28	0	0.37	0.28	0	30.97	1.93	0.37	0.18	0	0	0	0	7.99	1.01	1.01	0.46	0	0	0	0.46	0.83	0.64	0.18	0	0	0	0	0
testicular germ cell embryonal carcinoma cell line:NEC8.CNhs11726.10590-108D5	cell line	5.01	1.75	0	2.01	8.27	0	39.36	3.01	0	0.75	0	0	0	0	7.77	0	0	0	0	0	0	0	1	0	0	0	0	0	0	0
thyroid carcinoma cell line:TCO-1.CNhs11872.10783-110G9	cell line	7.51	0.45	0	10.32	5.61	0.67	16.82	1.57	1.23	0.34	0	0	0	0	8.86	0.45	0.11	0	0	0	0	1.68	0.11	0.34	0.67	0.11	0.78	0	0	0
transitional-cell carcinoma cell line:5637.CNhs10735.10418-106C4	cell line	4.56	0.08	0	11.48	5.78	0.16	34.52	1.87	1.95	0.08	0	0	0	0	8.71	1.79	0.24	0.16	0	0	0	1.79	1.95	0.65	1.3	0.08	0.49	0	0	0
transitional-cell carcinoma cell line:JMSU1.CNhs11261.10492-107B6	cell line	13.34	0.21	0	14.09	6.3	0.11	14.4	1.28	0.43	0	0	0	0	0	43.54	7.47	1.17	0.21	0	0	0	0.21	0.11	0.43	0.11	0.43	0.85	0	0.11	0
tridermal teratoma cell line:HGRT.CNhs11828.10694-109G1	cell line	23.17	0	0	5.79	7.72	0	40.54	0	0	0	0	0	0	0	0	0	0	0	0	0	0	3.86	3.86	3.86	0	3.86	0	0	0	0
tubular adenocarcinoma cell line:SUIT-2.CNhs11883.10797-110I5	cell line	8.08	0.27	0	2.69	0.99	0.09	6.38	0.36	0.54	0.09	0	0	0	0	7.99	0.81	0.09	0	0	0	0	1.71	0.09	0.63	0.54	0	0	0	0	0
Wilms' tumor cell line:G-401.CNhs11892.10809-111A8	cell line	8.12	0.11	0	3.2	1.39	0.32	22.11	8.12	0.96	0.64	0	0.11	0	0	9.83	2.14	0.75	1.39	0	0	0	2.35	2.67	1.18	0.85	0	0	0	0	0
Wilms' tumor cell line:HFWT.CNhs11728.10597-108E3	cell line	12.51	0	0	0	0.96	0	23.09	0	0	0	0	0	0	0	3.85	0	0.96	0	0	0	0	1.92	1.92	4.81	1.92	0	0	0	0	0
xeroderma pigentosum b cell line:XPL 17.CNhs11813.10563-108A5	cell line	6.41	0	0	0	1.28	0	28.85	2.56	0.64	0.32	0	0	0	0	10.26	19.88	2.56	1.6	0	0	0	2.24	1.6	0	0.64	0	0	0	0	0

## Sheet: time course
name	type	pA@RFX1	pB@RFX1	pC@RFX1	pA@RFX2	pB@RFX2	pC@RFX2	pA@RFX3	pB@RFX3	pC@RFX3	pD@RFX3	pE@RFX3	pA@RFX4	pB@RFX4	pC@RFX4	pA@RFX5	pB@RFX5	pC@RFX5	pD@RFX5	pA@RFX6	pB@RFX6	pC@RFX6	pA@RFX7	pB@RFX7	pC@RFX7	pD@RFX7	pA@RFX8	pB@RFX8	pC@RFX8	pD@RFX8	pE@RFX8
Aortic smooth muscle cell response to FGF2, 00hr00min, biol_rep1 (LK1).CNhs13339.12642-134G5	time course	6.05	0	0	2.02	0.67	0	1.34	0	2.02	0	0	0	0	0	4.03	0	0	0	0	0	0	0	0.67	0	0	3.36	4.71	0.67	1.34	0
Aortic smooth muscle cell response to FGF2, 00hr00min, biol_rep2 (LK2).CNhs13358.12740-135I4	time course	9.04	0	0	0.6	0.6	0	5.43	0.6	0.6	0	0	0	0	0	4.22	0.6	0	0	0	0	0	0.6	0.6	0	0	3.01	4.82	0.6	0	1.21
Aortic smooth muscle cell response to IL1b, 00hr00min, biol_rep1 (LK31).CNhs13349.12652-134H6	time course	7.3	0	0	1.46	2.19	0	2.92	0.73	0.73	0	0	0	0	0	6.57	1.46	0	0	0	0	0	0	0	0.73	0	2.92	5.84	0.73	0	0
Aortic smooth muscle cell response to IL1b, 00hr00min, biol_rep2 (LK32).CNhs13369.12750-136A5	time course	6.83	0.98	0	1.46	0.49	0	3.42	1.46	0.49	0	0	0	0	0	6.34	1.46	0	0	0	0	0	0.98	0.49	0	0	1.46	3.9	0.98	1.46	0.49
H9 Embryoid body cells, melanocytic induction, day00, biol_rep1 (H9EB-1 d0).CNhs12822.12627-134E8	time course	8.48	0.23	0	1.39	1.86	0	17.89	1.86	0.35	0.12	0	4.19	0	0	6.04	0.46	2.32	0.58	0.12	0	0	0.93	6.39	0.81	0	0	0	0	0	0
H9 Embryoid body cells, melanocytic induction, day00, biol_rep2 (H9EB-2 d0).CNhs12825.12725-135G7	time course	7.05	0	0	3.52	2.8	0.31	23.63	6.01	0.83	0.41	0	18.96	0	0	4.66	0.41	1.66	1.24	0.21	0	0	1.35	5.6	1.14	0.52	0	0.21	0	0	0
H9 Embryoid body cells, melanocytic induction, day00, biol_rep3 (H9EB-3 d0).CNhs12908.12823-136I6	time course	8.33	0.25	0	1.26	0.5	0	12.61	1.01	0	0	0	1.52	0	0	6.56	1.26	1.26	0.76	0.25	0	0	1.51	4.79	0.76	0	0	0	0	0	0
H9 Embryonic Stem cells, biol_rep2 (H9ES-2).CNhs12824.12724-135G6	time course	8.78	0.12	0	0.49	0.61	0	21.96	1.71	0.61	0.37	0	0.73	0	0	5.37	0.37	0.98	0.73	0	0	0	1.1	8.29	1.34	0.24	0	0	0	0	0
H9 Embryonic Stem cells, biol_rep3 (H9ES-3).CNhs12837.12822-136I5	time course	5.83	0.13	0	0.66	1.59	0	15.9	1.72	0.4	0.27	0	0.13	0	0	7.02	0.8	1.86	0.8	0	0	0	1.19	6.23	2.25	0.13	0	0.4	0	0	0
HES3-GFP Embryonic Stem cells, cardiomyocytic induction, day00, biol_rep3 (UH-3).CNhs13738.13366-143F9	time course	3.28	0.73	0	0.36	0.73	0	17.15	1.82	0.36	0.36	0	1.09	0.36	0	8.03	0	2.19	0.73	0	0	0	0.36	6.93	1.46	0	0	0	0	0	0
iPS differentiation to neuron, control donor C11-CRL2429, day00, rep2.CNhs13822.13425-144D5	time course	3.38	0.48	0	2.09	2.57	0	14.47	3.7	2.57	0.32	0	0.64	0	0	7.72	0.48	0.96	1.29	0	0	0	0.16	6.11	1.45	0.32	0	0.32	0	0	0
iPS differentiation to neuron, control donor C32-CRL1502, day00, rep1.CNhs13826.13433-144E4	time course	5.64	0.14	0	1.79	2.06	0	20.08	2.75	1.79	0.41	0	0.28	0	0	8.25	1.1	0.69	2.06	0	0	0	0.41	7.84	1.24	0.14	0	0	0	0	0
iPS differentiation to neuron, control donor C32-CRL1502, day00, rep2.CNhs13839.13437-144E8	time course	5.4	0.42	0	0.83	2.91	0.42	24.1	2.08	2.91	0.42	0	0.83	0	0	9.14	1.25	3.32	2.91	0	0	0	0	5.4	0.42	0	0	0	0	0	0
Lymphatic Endothelial cells response to VEGFC, 00hr00min, biol_rep1 (MM XIX - 1).CNhs11936.12260-130A1	time course	9.1	0.14	0	3.9	1.44	0	6.35	0.87	0.58	0.14	0	0	0	0	9.82	3.61	0.87	0	0	0	0	0.43	0.29	0	0	0	0	0	0	0
Lymphatic Endothelial cells response to VEGFC, 00hr00min, biol_rep2 (MM XIV - 1).CNhs13157.12382-131E6	time course	9.26	0.46	0	1.85	2.31	0	4.63	0.46	0.93	0	0	0	0	0	4.63	4.17	0	0.46	0	0	0	0.46	0	0	0	0	0	0	0	0
Lymphatic Endothelial cells response to VEGFC, 00hr00min, biol_rep3 (MM XXII - 1 ).CNhs13276.12504-133A2	time course	4.95	0.38	0	2.66	1.71	0	7.61	0.95	0.76	0	0	0	0	0	7.42	2.28	0.38	0.38	0	0	0	0.38	0	0	0.19	0	0	0	0	0
MCF7 breast cancer cell line response to EGF1, 00hr00min, biol_rep2.CNhs12475.13097-140D1	time course	24.5	1.58	0	0.79	0	0	5.53	0	2.37	0	0	0	0	0	13.43	7.9	0	0	0	0	0	1.58	1.58	0	0	0	0	0	0	0
MCF7 breast cancer cell line response to EGF1, 00hr00min, biol_rep3.CNhs12703.13163-141B4	time course	12.88	0	0	0.86	1.72	0	6.01	0	1.72	0	0	0	0	0	15.45	3.43	0.86	0	0	0	0	0.86	0.86	0.86	0	0	0	0	0	0
mesenchymal stem cells (adipose derived), adipogenic induction, 00hr00min, biol_rep2.CNhs13420.13230-141I8	time course	3.78	0.34	0	7.55	3.09	0.34	3.43	0	0.34	0	0	0	0	0	3.09	1.03	0	0	0	0	0	0.69	0.34	0	0.34	4.46	2.75	0.34	1.37	0.34
mesenchymal stem cells (adipose derived), adipogenic induction, 00hr00min, biol_rep3.CNhs13421.13231-141I9	time course	5.72	0.34	0	10.78	1.68	0.34	1.68	1.01	0	0	0	0	0	0	3.03	1.01	0.67	0	0	0	0	3.03	0	0.67	0.34	5.72	4.38	1.35	0.67	2.02
Monocyte-derived macrophages response to udorn influenza infection, 00hr00min, donor2 (150_120:Ud_0h).CNhs13646.13317-143A5	time course	4.86	0	0	0	2.43	0	6.08	0	0	0	0	0	0	0	8.51	2.43	0	0	0	0	0	0	0	0	0	0	0	0	0	0
Monocyte-derived macrophages response to udorn influenza infection, 00hr00min, donor3 (536_119:Ud_0h).CNhs13650.13323-143B2	time course	8.54	0	0	2.01	1	0	2.51	0.5	0.5	0	0	0	0	0	13.56	0.5	0	0	0	0	0	0	0	0	0	0	0	0	0	0
Monocyte-derived macrophages response to udorn influenza infection, 00hr00min, donor4 (227_121:Ud_0h).CNhs13639.13311-142I8	time course	8.43	0	0	0	0	0	4.22	2.11	0	0	0	2.11	0	0	10.54	4.22	2.11	0	0	0	0	0	0	0	0	0	0	0	0	0
Myoblast differentiation to myotubes, day00, control donor1.CNhs13847.13469-144I4	time course	8.56	0	0	0	2.85	0	19.97	4.28	1.43	0	0	0	0	0	1.43	0	0	0	0	0	0	1.43	1.43	2.85	1.43	4.28	7.13	1.43	0	5.71
Saos-2 osteosarcoma treated with ascorbic acid and BGP to induce calcification, 00hr00min, biol_rep2 (A2 T0).CNhs12859.12760-136B6	time course	8.7	0.09	0	3.02	6.14	0	8.89	1.01	0.92	0.18	0	0	0	0	15.38	1.28	0.37	0.37	0	0	0	1.19	0.82	0.64	0.55	0	0	0	0	0
Saos-2 osteosarcoma treated with ascorbic acid and BGP to induce calcification, 00hr00min, biol_rep3 (A3 T0).CNhs12952.12858-137D5	time course	4.79	0.33	0	3.47	2.64	0	9.41	0.5	1.07	0	0	0	0	0	21.7	1.32	0.83	0.17	0	0	0	1.16	0.91	0.41	0.25	0	0	0	0	0
