# Supplementary material for: Characterization of the human RFX transcription factor family by regulatory and target gene analysis
Source: BMC Genomics. 2018 Mar 6;19:181. doi: 10.1186/s12864-018-4564-6 (PMC5838959; doi:10.1186/s12864-018-4564-6)
Supplement: Supplementary file 4 — Detailed candidate RFX regulator oPOSSUM3 scanning results using JASPAR 2016 core vertebrate TF binding profiles. Transcription factor binding sites (TFBS) scanning results from oPOSSUM3 within the promoter and enhancer regions of RFX1–8 using the CORE vertebrate TF binding profiles in JASPAR 2016. Included are the DNA regions that were considered as foreground and the following TF binding site details: SP2 (specificity protein 2) (JASPAR profile MA0516.1) and ESR1 (estrogen receptor alpha) (MA0112.3). (XLSX 50 kb) [file 12864_2018_4564_MOESM4_ESM.xlsx]

## Sheet: legend
Characterization of the human RFX transcription factor family by regulatory and target gene analysis
Debora Sugiaman-Trapman, Morana Vitezic, Eeva-Mari Jouhilahti, Anthony Mathelier, Gilbert Lauter, Sougat Misra, Carsten O. Daub, Juha Kere and Peter Swoboda
Additional file 4: Detailed candidate RFX regulator oPOSSUM3 scanning results using the JASPAR 2016 core vertebrate TF binding profiles
Transcription factor binding sites (TFBS) scanning results from oPOSSUM3 within the promoter and enhancer regions of RFX1-8 using the CORE vertebrate TF binding profiles in JASPAR 2016. Included are the DNA regions that were considered as foreground and the following TF binding site details: SP2 (specificity protein 2) (JASPAR profile MA0516.1) and ESR1 (estrogen receptor alpha) (MA0112.3).

## Sheet: results
No.	TF Name	TF ID	GC Content	z-score		Number 1-19 are the over-represented TF binding profiles (above the z-score threshold)
1	SP2	MA0516.1	0.768	21.201		The z-score threshold is 9.216 (mean + 2 x sd)
2	E2F4	MA0470.1	0.729	17.652
3	KLF16	MA0741.1	0.767	16.995
4	SP8	MA0747.1	0.714	16.553
5	SP3	MA0746.1	0.709	15.674
6	EGR3	MA0732.1	0.721	14.636
7	ESR1	MA0112.3	0.57	14.617
8	Creb5	MA0840.1	0.443	14.607
9	ZNF740	MA0753.1	0.786	14.037
10	MZF1(var.2)	MA0057.1	0.588	13.347
11	ATF7	MA0834.1	0.456	12.354
12	SOX21	MA0866.1	0.3	10.491
13	MZF1	MA0056.1	0.725	10.429
14	Tcfl5	MA0632.1	0.663	10.281
15	KLF5	MA0599.1	0.792	10.218
16	SP1	MA0079.3	0.81	10.169
17	EGR1	MA0162.2	0.785	9.942
18	TFAP2C(var.3)	MA0815.1	0.78	9.745
19	JDP2(var.2)	MA0656.1	0.485	9.514
20	Klf4	MA0039.2	0.771	8.725
21	HINFP	MA0131.2	0.717	8.215
22	E2F6	MA0471.1	0.693	7.62
23	POU4F1	MA0790.1	0.257	7.454
24	EGR2	MA0472.2	0.73	7.432
25	STAT1::STAT2	MA0517.1	0.373	7.095
26	SP4	MA0685.1	0.677	6.807
27	CEBPG	MA0838.1	0.434	6.75
28	KLF13	MA0657.1	0.517	6.452
29	BATF3	MA0835.1	0.484	6.395
30	TFAP2B(var.3)	MA0813.1	0.726	6.349
31	ATF4	MA0833.1	0.443	6.335
32	TFAP2A(var.3)	MA0872.1	0.784	6.332
33	PLAG1	MA0163.1	0.798	6.264
34	ESR2	MA0258.2	0.581	6.255
35	TBX2	MA0688.1	0.45	6.207
36	LIN54	MA0619.1	0.189	6.157
37	POU2F1	MA0785.1	0.265	6.032
38	MAFG	MA0659.1	0.463	6.027
39	KLF14	MA0740.1	0.661	6.003
40	BARHL2	MA0635.1	0.352	5.879
41	HLF	MA0043.2	0.365	5.832
42	NFKB2	MA0778.1	0.698	5.767
43	Arid3b	MA0601.1	0.153	5.733
44	NRF1	MA0506.1	0.81	5.664
45	POU4F3	MA0791.1	0.287	5.617
46	Six3	MA0631.1	0.407	5.431
47	CEBPE	MA0837.1	0.433	5.43
48	CEBPD	MA0836.1	0.426	5.399
49	Sox1	MA0870.1	0.295	5.344
50	GMEB2	MA0862.1	0.392	5.319
51	DBP	MA0639.1	0.344	5.302
52	GATA1::TAL1	MA0140.2	0.444	5.268
53	Gmeb1	MA0615.1	0.521	5.238
54	HES7	MA0822.1	0.73	5.231
55	SRF	MA0083.3	0.467	5.227
56	MYF6	MA0667.1	0.392	5.197
57	PHOX2A	MA0713.1	0.175	5.115
58	NFKB1	MA0105.4	0.671	5.097
59	POU1F1	MA0784.1	0.281	5.04
60	Hes1	MA1099.1	0.644	4.964
61	HOXC13	MA0907.1	0.361	4.94
62	NFIC::TLX1	MA0119.1	0.598	4.93
63	TBP	MA0108.2	0.377	4.82
64	Hmx2	MA0897.1	0.335	4.692
65	Phox2b	MA0681.1	0.174	4.667
66	GSX1	MA0892.1	0.297	4.639
67	CEBPB	MA0466.2	0.434	4.613
68	NKX6-2	MA0675.1	0.23	4.607
69	ZIC1	MA0696.1	0.762	4.499
70	FOXP3	MA0850.1	0.299	4.442
71	TEF	MA0843.1	0.317	4.355
72	Nkx2-5	MA0063.1	0.218	4.34
73	BSX	MA0876.1	0.311	4.307
74	Hoxd8	MA0910.1	0.247	4.192
75	Sox5	MA0087.1	0.199	4.145
76	POU5F1B	MA0792.1	0.254	4.123
77	POU6F2	MA0793.1	0.311	4.051
78	Arid5a	MA0602.1	0.277	4.032
79	EGR4	MA0733.1	0.635	3.961
80	FOXL1	MA0033.2	0.221	3.896
81	Foxj3	MA0851.1	0.33	3.842
82	Spz1	MA0111.1	0.538	3.781
83	GATA5	MA0766.1	0.307	3.744
84	PAX7	MA0680.1	0.154	3.653
85	GSX2	MA0893.1	0.284	3.648
86	E2F1	MA0024.3	0.553	3.611
87	POU3F1	MA0786.1	0.245	3.569
88	Crem	MA0609.1	0.416	3.568
89	HMBOX1	MA0895.1	0.347	3.568
90	POU3F3	MA0788.1	0.222	3.523
91	NKX6-1	MA0674.1	0.199	3.516
92	MLX	MA0663.1	0.547	3.513
93	Sox11	MA0869.1	0.305	3.47
94	CENPB	MA0637.1	0.562	3.432
95	ETV2	MA0762.1	0.452	3.365
96	NKX2-8	MA0673.1	0.458	3.331
97	HOXD13	MA0909.1	0.267	3.331
98	LBX1	MA0618.1	0.24	3.272
99	TFAP2A(var.2)	MA0810.1	0.764	3.197
100	ELF5	MA0136.2	0.538	3.137
101	OTX2	MA0712.1	0.355	3.136
102	Lhx3	MA0135.1	0.131	3.112
103	Hmx1	MA0896.1	0.383	3.088
104	FOXD2	MA0847.1	0.249	3.077
105	Klf1	MA0493.1	0.665	3.074
106	Atf1	MA0604.1	0.476	3.07
107	PROX1	MA0794.1	0.455	3.022
108	GLIS2	MA0736.1	0.758	3.002
109	MEF2B	MA0660.1	0.26	2.953
110	CEBPA	MA0102.3	0.344	2.938
111	ARNT::HIF1A	MA0259.1	0.657	2.908
112	PDX1	MA0132.2	0.238	2.907
113	Ar	MA0007.3	0.539	2.901
114	HNF1A	MA0046.2	0.226	2.888
115	TP63	MA0525.2	0.468	2.833
116	ETV5	MA0765.1	0.569	2.794
117	CTCF	MA0139.1	0.645	2.793
118	MLXIPL	MA0664.1	0.511	2.791
119	Foxa2	MA0047.2	0.315	2.736
120	BARX1	MA0875.1	0.306	2.734
121	ELF3	MA0640.1	0.584	2.719
122	POU6F1	MA0628.1	0.209	2.716
123	Pou5f1::Sox2	MA0142.1	0.308	2.705
124	SPIC	MA0687.1	0.421	2.653
125	Hmx3	MA0898.1	0.33	2.593
126	NFYB	MA0502.1	0.501	2.574
127	ETV4	MA0764.1	0.519	2.54
128	Arntl	MA0603.1	0.583	2.49
129	MAFF	MA0495.1	0.411	2.48
130	HOXD12	MA0873.1	0.355	2.424
131	VSX2	MA0726.1	0.207	2.341
132	TBX20	MA0689.1	0.429	2.308
133	MNX1	MA0707.1	0.228	2.303
134	HES5	MA0821.1	0.704	2.263
135	ONECUT3	MA0757.1	0.19	2.25
136	Zfx	MA0146.2	0.749	2.239
137	IRF1	MA0050.2	0.357	2.217
138	ALX3	MA0634.1	0.265	2.186
139	Dlx1	MA0879.1	0.256	2.156
140	Dlx4	MA0881.1	0.243	2.057
141	NFIL3	MA0025.1	0.265	2.029
142	PAX3	MA0780.1	0.145	2.007
143	FOXA1	MA0148.3	0.334	2.003
144	Stat4	MA0518.1	0.446	1.998
145	TFAP2C	MA0524.2	0.738	1.994
146	RREB1	MA0073.1	0.623	1.951
147	TFCP2	MA0145.3	0.441	1.947
148	BHLHE23	MA0817.1	0.338	1.88
149	MYBL1	MA0776.1	0.526	1.857
150	TBX21	MA0690.1	0.425	1.84
151	MYBL2	MA0777.1	0.467	1.833
152	Dlx3	MA0880.1	0.243	1.803
153	RELA	MA0107.1	0.567	1.797
154	GRHL1	MA0647.1	0.39	1.78
155	MSC	MA0665.1	0.452	1.738
156	GLI2	MA0734.1	0.616	1.708
157	Pparg::Rxra	MA0065.2	0.547	1.703
158	ZBTB33	MA0527.1	0.609	1.703
159	LHX9	MA0701.1	0.251	1.63
160	OTX1	MA0711.1	0.416	1.63
161	HOXD11	MA0908.1	0.321	1.574
162	ELK3	MA0759.1	0.539	1.569
163	Dlx2	MA0885.1	0.215	1.567
164	NFAT5	MA0606.1	0.333	1.513
165	LMX1A	MA0702.1	0.163	1.452
166	Nr2e1	MA0676.1	0.291	1.369
167	HOXB2	MA0902.1	0.3	1.365
168	MEF2C	MA0497.1	0.282	1.299
169	PROP1	MA0715.1	0.084	1.276
170	TFAP2B	MA0811.1	0.738	1.228
171	PAX1	MA0779.1	0.599	1.227
172	SRY	MA0084.1	0.238	1.178
173	Hoxc9	MA0485.1	0.344	1.166
174	ZNF143	MA0088.2	0.491	1.085
175	GSC2	MA0891.1	0.419	1.071
176	SMAD3	MA0795.1	0.453	1.063
177	Arnt	MA0004.1	0.642	1.056
178	GATA2	MA0036.2	0.361	1.054
179	DLX6	MA0882.1	0.229	1.019
180	Lhx4	MA0704.1	0.194	1.012
181	Pou2f3	MA0627.1	0.318	0.964
182	CREB1	MA0018.2	0.523	0.935
183	Tcf21	MA0832.1	0.461	0.929
184	HOXA13	MA0650.1	0.282	0.891
185	Hnf4a	MA0114.3	0.508	0.825
186	POU2F2	MA0507.1	0.289	0.811
187	Znf423	MA0116.1	0.679	0.782
188	Mafb	MA0117.2	0.444	0.778
189	HSF2	MA0770.1	0.359	0.729
190	LMX1B	MA0703.1	0.177	0.655
191	Stat5a::Stat5b	MA0519.1	0.399	0.636
192	Hoxa9	MA0594.1	0.326	0.611
193	Nfe2l2	MA0150.2	0.496	0.6
194	FOXC2	MA0846.1	0.229	0.589
195	PAX4	MA0068.2	0.309	0.571
196	NKX3-2	MA0122.2	0.421	0.564
197	SPI1	MA0080.4	0.391	0.531
198	Shox2	MA0720.1	0.214	0.521
199	SHOX	MA0630.1	0.228	0.48
200	HNF1B	MA0153.2	0.207	0.473
201	CUX2	MA0755.1	0.277	0.42
202	PRRX1	MA0716.1	0.213	0.372
203	ISX	MA0654.1	0.2	0.368
204	Foxd3	MA0041.1	0.223	0.342
205	SCRT2	MA0744.1	0.568	0.34
206	Mecom	MA0029.1	0.28	0.335
207	ZIC3	MA0697.1	0.75	0.331
208	Prrx2	MA0075.2	0.247	0.307
209	Nkx3-1	MA0124.2	0.422	0.29
210	Rarb	MA0857.1	0.422	0.29
211	ZBTB7B	MA0694.1	0.628	0.281
212	DMRT3	MA0610.1	0.344	0.268
213	MEF2D	MA0773.1	0.228	0.254
214	INSM1	MA0155.1	0.667	0.211
215	FOXI1	MA0042.2	0.289	0.168
216	Klf12	MA0742.1	0.612	0.153
217	MEF2A	MA0052.3	0.234	0.109
218	SPDEF	MA0686.1	0.536	0.105
219	FOXC1	MA0032.2	0.201	0.103
220	REL	MA0101.1	0.559	0.087
221	Gfi1	MA0038.1	0.391	0.081
222	Ahr::Arnt	MA0006.1	0.715	0.079
223	ETV6	MA0645.1	0.564	0.016
224	VSX1	MA0725.1	0.217	-0.028
225	HOXB13	MA0901.1	0.281	-0.034
226	FOXO4	MA0848.1	0.295	-0.046
227	TBR1	MA0802.1	0.439	-0.055
228	POU3F4	MA0789.1	0.229	-0.074
229	FOXD1	MA0031.1	0.275	-0.079
230	PRDM1	MA0508.1	0.38	-0.083
231	MIXL1	MA0662.1	0.283	-0.083
232	HOXA5	MA0158.1	0.315	-0.102
233	Dmbx1	MA0883.1	0.393	-0.133
234	POU3F2	MA0787.1	0.24	-0.212
235	JUND(var.2)	MA0492.1	0.393	-0.248
236	NOTO	MA0710.1	0.28	-0.316
237	FOXO6	MA0849.1	0.294	-0.32
238	HSF4	MA0771.1	0.398	-0.321
239	HEY1	MA0823.1	0.677	-0.339
240	HOXB3	MA0903.1	0.304	-0.353
241	Foxk1	MA0852.1	0.3	-0.36
242	Barhl1	MA0877.1	0.346	-0.381
243	BHLHE40	MA0464.2	0.599	-0.427
244	SMAD2::SMAD3::SMAD4	MA0513.1	0.556	-0.458
245	DUX4	MA0468.1	0.238	-0.481
246	NFATC2	MA0152.1	0.346	-0.489
247	Tcf7	MA0769.1	0.356	-0.493
248	PAX9	MA0781.1	0.612	-0.509
249	TP53	MA0106.3	0.551	-0.517
250	Dux	MA0611.1	0.338	-0.564
251	FEV	MA0156.2	0.519	-0.581
252	ISL2	MA0914.1	0.398	-0.584
253	FOXO3	MA0157.2	0.265	-0.61
254	HOXC10	MA0905.1	0.327	-0.615
255	Vdr	MA0693.1	0.479	-0.639
256	ONECUT2	MA0756.1	0.228	-0.655
257	BHLHE41	MA0636.1	0.585	-0.657
258	Rfx1	MA0509.1	0.557	-0.671
259	SPIB	MA0081.1	0.466	-0.747
260	NKX2-3	MA0672.1	0.485	-0.763
261	CDX1	MA0878.1	0.234	-0.779
262	NFYA	MA0060.2	0.516	-0.782
263	TFAP2A	MA0003.3	0.742	-0.786
264	Arid3a	MA0151.1	0.062	-0.842
265	RFX5	MA0510.2	0.515	-0.874
266	Atf3	MA0605.1	0.498	-0.922
267	MAF::NFE2	MA0501.1	0.429	-0.955
268	YY1	MA0095.2	0.526	-0.986
269	FLI1	MA0475.2	0.533	-1.062
270	UNCX	MA0721.1	0.226	-1.068
271	Nobox	MA0125.1	0.26	-1.11
272	VENTX	MA0724.1	0.353	-1.142
273	ZNF263	MA0528.1	0.597	-1.186
274	ZIC4	MA0751.1	0.697	-1.189
275	ESRRB	MA0141.3	0.42	-1.207
276	NFE2	MA0841.1	0.417	-1.231
277	EMX1	MA0612.1	0.313	-1.232
278	RORA(var.2)	MA0072.1	0.369	-1.274
279	CUX1	MA0754.1	0.304	-1.293
280	FOXG1	MA0613.1	0.225	-1.296
281	FOXB1	MA0845.1	0.2	-1.315
282	OLIG1	MA0826.1	0.334	-1.338
283	IRF7	MA0772.1	0.419	-1.372
284	ETS1	MA0098.3	0.528	-1.387
285	GATA3	MA0037.2	0.265	-1.389
286	VAX1	MA0722.1	0.241	-1.406
287	FOXF2	MA0030.1	0.334	-1.421
288	Gabpa	MA0062.2	0.647	-1.434
289	EN1	MA0027.2	0.249	-1.481
290	RAX2	MA0717.1	0.244	-1.518
291	MAFK	MA0496.1	0.395	-1.522
292	ETV1	MA0761.1	0.53	-1.54
293	RORA	MA0071.1	0.424	-1.553
294	HOXC12	MA0906.1	0.356	-1.582
295	MTF1	MA0863.1	0.62	-1.606
296	ERG	MA0474.2	0.514	-1.646
297	TAL1::TCF3	MA0091.1	0.453	-1.665
298	JUN	MA0488.1	0.38	-1.688
299	GCM1	MA0646.1	0.596	-1.74
300	ZBTB7A	MA0750.1	0.684	-1.765
301	PAX5	MA0014.2	0.583	-1.783
302	Rarg(var.2)	MA0860.1	0.537	-1.783
303	HOXA10	MA0899.1	0.292	-1.807
304	EBF1	MA0154.3	0.559	-1.824
305	IRF2	MA0051.1	0.412	-1.829
306	EOMES	MA0800.1	0.416	-1.835
307	NR2F1	MA0017.2	0.589	-1.854
308	MAX::MYC	MA0059.1	0.602	-1.883
309	HOXC11	MA0651.1	0.358	-1.895
310	HSF1	MA0486.2	0.366	-1.908
311	EVX2	MA0888.1	0.332	-1.961
312	CDX2	MA0465.1	0.281	-2.021
313	Msx3	MA0709.1	0.246	-2.026
314	TFAP2B(var.2)	MA0812.1	0.731	-2.031
315	Stat6	MA0520.1	0.406	-2.034
316	SOX4	MA0867.1	0.335	-2.068
317	SOX8	MA0868.1	0.342	-2.068
318	NR1H2::RXRA	MA0115.1	0.445	-2.115
319	BCL6B	MA0731.1	0.401	-2.115
320	Nr1h3::Rxra	MA0494.1	0.497	-2.146
321	PBX1	MA0070.1	0.31	-2.184
322	OLIG2	MA0678.1	0.374	-2.205
323	HEY2	MA0649.1	0.672	-2.239
324	GSC	MA0648.1	0.433	-2.275
325	Mitf	MA0620.1	0.57	-2.297
326	HLTF	MA0109.1	0.394	-2.302
327	MSX2	MA0708.1	0.264	-2.332
328	ELK1	MA0028.2	0.561	-2.361
329	RUNX2	MA0511.2	0.475	-2.373
330	HESX1	MA0894.1	0.273	-2.403
331	Gata1	MA0035.3	0.352	-2.409
332	E2F2	MA0864.1	0.395	-2.419
333	NR2C2	MA0504.1	0.589	-2.452
334	Nkx2-5(var.2)	MA0503.1	0.534	-2.497
335	RFX3	MA0798.1	0.507	-2.497
336	MEOX1	MA0661.1	0.316	-2.51
337	LHX6	MA0658.1	0.288	-2.619
338	Foxj2	MA0614.1	0.247	-2.639
339	EVX1	MA0887.1	0.333	-2.651
340	PPARG	MA0066.1	0.523	-2.654
341	TBX19	MA0804.1	0.448	-2.654
342	ESX1	MA0644.1	0.291	-2.688
343	REST	MA0138.2	0.596	-2.709
344	ZBTB7C	MA0695.1	0.618	-2.725
345	GLIS1	MA0735.1	0.673	-2.728
346	Hoxa11	MA0911.1	0.37	-2.738
347	MSX1	MA0666.1	0.279	-2.744
348	RFX2	MA0600.2	0.536	-2.754
349	FOS::JUN	MA0099.2	0.405	-2.756
350	HOXA2	MA0900.1	0.336	-2.77
351	VAX2	MA0723.1	0.256	-2.774
352	ERF	MA0760.1	0.54	-2.809
353	EHF	MA0598.2	0.591	-2.817
354	HNF4G	MA0484.1	0.492	-2.839
355	E2F3	MA0469.2	0.442	-2.87
356	TCF7L2	MA0523.1	0.398	-2.877
357	NFIA	MA0670.1	0.5	-2.88
358	NRL	MA0842.1	0.452	-2.909
359	ETV3	MA0763.1	0.531	-2.914
360	NFATC1	MA0624.1	0.411	-2.92
361	FOXP1	MA0481.1	0.301	-2.927
362	LHX2	MA0700.1	0.309	-2.927
363	IRF8	MA0652.1	0.465	-2.933
364	MEOX2	MA0706.1	0.314	-2.933
365	SCRT1	MA0743.1	0.573	-2.95
366	EMX2	MA0886.1	0.288	-2.95
367	RFX4	MA0799.1	0.481	-2.956
368	TBX1	MA0805.1	0.498	-2.974
369	LEF1	MA0768.1	0.425	-2.978
370	Hoxd9	MA0913.1	0.3	-2.98
371	GBX2	MA0890.1	0.296	-3
372	NR3C1	MA0113.3	0.483	-3.018
373	NR3C2	MA0727.1	0.51	-3.018
374	mix-a	MA0621.1	0.199	-3.021
375	NFATC3	MA0625.1	0.381	-3.052
376	Nr2f6	MA0677.1	0.483	-3.072
377	ELF4	MA0641.1	0.606	-3.12
378	RARA	MA0729.1	0.482	-3.167
379	ZBED1	MA0749.1	0.485	-3.183
380	Pitx1	MA0682.1	0.371	-3.192
381	THAP1	MA0597.1	0.607	-3.282
382	Nr2e3	MA0164.1	0.373	-3.294
383	RAX	MA0718.1	0.256	-3.326
384	NR4A2	MA0160.1	0.491	-3.346
385	BHLHE22	MA0818.1	0.384	-3.346
386	Esrrg	MA0643.1	0.453	-3.355
387	Pax6	MA0069.1	0.432	-3.377
388	IRF9	MA0653.1	0.425	-3.395
389	ELK4	MA0076.2	0.63	-3.456
390	Ddit3::Cebpa	MA0019.1	0.483	-3.487
391	T	MA0009.2	0.51	-3.496
392	E2F7	MA0758.1	0.458	-3.496
393	NEUROG2	MA0669.1	0.395	-3.511
394	ONECUT1	MA0679.1	0.243	-3.546
395	CLOCK	MA0819.1	0.508	-3.627
396	PITX3	MA0714.1	0.406	-3.641
397	TP73	MA0861.1	0.483	-3.657
398	GLIS3	MA0737.1	0.585	-3.691
399	Hes2	MA0616.1	0.532	-3.723
400	Srebf1(var.2)	MA0829.1	0.492	-3.74
401	MGA	MA0801.1	0.509	-3.778
402	Lhx8	MA0705.1	0.303	-3.786
403	Rarb(var.2)	MA0858.1	0.471	-3.824
404	YY2	MA0748.1	0.548	-3.844
405	SOX10	MA0442.1	0.386	-3.888
406	Foxq1	MA0040.1	0.202	-3.918
407	Hoxb5	MA0904.1	0.334	-3.974
408	ZNF410	MA0752.1	0.381	-4.04
409	TFAP2C(var.2)	MA0814.1	0.715	-4.051
410	RUNX3	MA0684.1	0.452	-4.068
411	Bcl6	MA0463.1	0.433	-4.133
412	USF2	MA0526.1	0.555	-4.23
413	Rhox11	MA0629.1	0.431	-4.296
414	ZNF354C	MA0130.1	0.615	-4.33
415	Gata4	MA0482.1	0.388	-4.361
416	TGIF2	MA0797.1	0.488	-4.385
417	Myb	MA0100.2	0.452	-4.422
418	GCM2	MA0767.1	0.594	-4.434
419	TBX5	MA0807.1	0.507	-4.434
420	TBX4	MA0806.1	0.5	-4.445
421	EWSR1-FLI1	MA0149.1	0.554	-4.462
422	Neurog1	MA0623.1	0.456	-4.522
423	Hoxd3	MA0912.1	0.341	-4.533
424	ELF1	MA0473.2	0.536	-4.58
425	Mycn	MA0104.3	0.673	-4.598
426	Sox2	MA0143.3	0.436	-4.612
427	RARA(var.2)	MA0730.1	0.535	-4.628
428	EN2	MA0642.1	0.377	-4.645
429	SREBF1	MA0595.1	0.569	-4.653
430	LBX2	MA0699.1	0.32	-4.657
431	SOX9	MA0077.1	0.358	-4.682
432	RXRA::VDR	MA0074.1	0.527	-4.692
433	BATF::JUN	MA0462.1	0.367	-4.759
434	MEIS2	MA0774.1	0.494	-4.764
435	Gfi1b	MA0483.1	0.415	-4.766
436	MAFG::NFE2L1	MA0089.1	0.422	-4.83
437	STAT1	MA0137.3	0.415	-4.836
438	Bach1::Mafk	MA0591.1	0.548	-4.885
439	TFEB	MA0692.1	0.533	-4.897
440	Nr2f6(var.2)	MA0728.1	0.463	-4.916
441	GBX1	MA0889.1	0.319	-4.923
442	STAT3	MA0144.2	0.436	-4.939
443	RARA::RXRA	MA0159.1	0.535	-4.988
444	TGIF1	MA0796.1	0.543	-5.002
445	Id2	MA0617.1	0.623	-5.074
446	SREBF2(var.2)	MA0828.1	0.49	-5.079
447	Creb3l2	MA0608.1	0.624	-5.097
448	CREB3L1	MA0839.1	0.56	-5.12
449	TBX15	MA0803.1	0.505	-5.146
450	Sox17	MA0078.1	0.384	-5.155
451	FOXP2	MA0593.1	0.305	-5.201
452	POU4F2	MA0683.1	0.268	-5.276
453	OLIG3	MA0827.1	0.387	-5.282
454	PKNOX2	MA0783.1	0.512	-5.376
455	RXRG	MA0856.1	0.505	-5.424
456	Arx	MA0874.1	0.327	-5.459
457	TEAD4	MA0809.1	0.418	-5.475
458	Esrra	MA0592.2	0.409	-5.481
459	Sox6	MA0515.1	0.401	-5.505
460	PKNOX1	MA0782.1	0.506	-5.528
461	CREB3	MA0638.1	0.552	-5.564
462	Alx4	MA0853.1	0.348	-5.593
463	Sox3	MA0514.1	0.401	-5.669
464	SREBF2	MA0596.1	0.54	-5.7
465	Crx	MA0467.1	0.404	-5.842
466	ZBTB18	MA0698.1	0.459	-5.881
467	Atoh1	MA0461.2	0.409	-6.001
468	TEAD1	MA0090.2	0.424	-6.028
469	HIC2	MA0738.1	0.634	-6.041
470	RHOXF1	MA0719.1	0.438	-6.047
471	E2F8	MA0865.1	0.542	-6.085
472	RXRB	MA0855.1	0.505	-6.342
473	Nr5a2	MA0505.1	0.522	-6.435
474	TEAD3	MA0808.1	0.415	-6.47
475	NEUROD2	MA0668.1	0.465	-6.474
476	MAX	MA0058.3	0.606	-6.57
477	TFE3	MA0831.1	0.57	-6.678
478	FOSL1	MA0477.1	0.477	-6.711
479	FOS	MA0476.1	0.423	-6.746
480	JUN(var.2)	MA0489.1	0.426	-6.903
481	JUNB	MA0490.1	0.457	-7.045
482	Foxo1	MA0480.1	0.365	-7.047
483	Myc	MA0147.2	0.584	-7.069
484	Rxra	MA0512.2	0.503	-7.073
485	FOXH1	MA0479.1	0.401	-7.188
486	JDP2	MA0655.1	0.355	-7.195
487	DUXA	MA0884.1	0.301	-7.347
488	Rarg	MA0859.1	0.472	-7.416
489	Hic1	MA0739.1	0.606	-7.434
490	MNT	MA0825.1	0.6	-7.557
491	TFAP4	MA0691.1	0.444	-7.612
492	TFEC	MA0871.1	0.52	-7.625
493	Mlxip	MA0622.1	0.625	-7.71
494	Ascl2	MA0816.1	0.58	-7.835
495	SNAI2	MA0745.1	0.57	-8.017
496	Pax2	MA0067.1	0.516	-8.215
497	NFIC	MA0161.1	0.569	-8.243
498	RUNX1	MA0002.2	0.502	-8.289
499	ID4	MA0824.1	0.601	-8.507
500	JUND	MA0491.1	0.436	-8.562
501	XBP1	MA0844.1	0.537	-8.595
502	ZEB1	MA0103.2	0.621	-8.651
503	Alx1	MA0854.1	0.333	-8.743
504	Bhlha15	MA0607.1	0.455	-8.782
505	NHLH1	MA0048.2	0.691	-8.812
506	USF1	MA0093.2	0.578	-9.09
507	Tcf12	MA0521.1	0.597	-9.1
508	MEIS3	MA0775.1	0.49	-9.193
509	Npas2	MA0626.1	0.589	-9.217
510	Twist2	MA0633.1	0.423	-9.638
511	Hand1::Tcf3	MA0092.1	0.507	-9.67
512	MEIS1	MA0498.2	0.434	-9.947
513	FOSL2	MA0478.1	0.477	-9.966
514	NFIX	MA0671.1	0.537	-10.255
515	FIGLA	MA0820.1	0.566	-10.41
516	Myog	MA0500.1	0.621	-11.417
517	Myod1	MA0499.1	0.6	-11.984
518	TCF3	MA0522.2	0.608	-12.656
519	TCF4	MA0830.1	0.625	-15.781

## Sheet: foreground
The 24 DNA regions as foreground
DNA region -5000 bp to +2000 bp from overlapping RFX TSS locations
chr1	151317283	151324774	-	pD@RFX5,pC@RFX5,pB@RFX5,pA@RFX5
chr12	106971656	106978850	+	pA@RFX4
chr12	106989905	106996954	+	pC@RFX4
chr12	107073493	107080533	+	pB@RFX4
chr15	56533468	56540987	-	pB@RFX7,pC@RFX7,pD@RFX7,pA@RFX7
chr19	6108458	6115617	-	pC@RFX2,pA@RFX2,pB@RFX2
chr19	14115085	14122633	-	pA@RFX1,pB@RFX1,pC@RFX1
chr2	102089144	102096601	-	pB@RFX8,pC@RFX8,pE@RFX8,pA@RFX8,pD@RFX8
chr6	117193376	117200464	+	pB@RFX6,pA@RFX6,pC@RFX6
chr9	3487406	3494437	-	pE@RFX3
chr9	3523727	3531421	-	pB@RFX3,pD@RFX3,pA@RFX3,pC@RFX3
DNA region -200 bp to +200 bp from the mid-points of 13 significantly correlated enhancers
chr12	106663974	106664375	enhancer chr12:106664099-106664223		significantly correlated to pB@RFX4
chr12	107363551	107363952	enhancer chr12:107363542-107363991		significantly correlated to pB@RFX4
chr12	107396346	107396747	enhancer chr12:107396424-107396642		significantly correlated to pB@RFX4
chr12	107493966	107494367	enhancer chr12:107494078-107494256		significantly correlated to pB@RFX4
chr15	56062997	56063398	enhancer chr15:56063154-56063228		significantly correlated to pD@RFX7
chr15	56127338	56127739	enhancer chr15:56127522-56127639		significantly correlated to pD@RFX7
chr15	56162364	56162765	enhancer chr15:56162319-56162688		significantly correlated to pD@RFX7
chr15	57016256	57016657	enhancer chr15:57016270-57016644		significantly correlated to pC@RFX7
chr19	6063608	6064009	enhancer chr19:6063576-6063994		significantly correlated to pA@RFX2
chr19	6070999	6071400	enhancer chr19:6071128-6071397		significantly correlated to pA@RFX2
chr19	6109023	6109424	enhancer chr19:6108978-6109271		significantly correlated to pA@RFX2
chr19	6111383	6111784	enhancer chr19:6111447-6111675		significantly correlated to pA@RFX2
chr2	102399769	102400170	enhancer chr2:102399741-102400097		significantly correlated to pD@RFX8

## Sheet: SP2_MA0516.1
SP2 Binding Site Details
TF Name:	SP2
TF ID:	MA0516.1
Sequence ID	Start	End	Strand	Score	%Score	TFBS Sequence
pD@RFX5,pC@RFX5,pB@RFX5,pA@RFX5	727	741	-	13.438	0.906	gctccgcctcccagg
	872	886	-	10.426	0.866	TTCCCTCCTCTCCAT
	1765	1779	+	9.652	0.855	GCCCCACCTTTCTGA
	1874	1888	+	11.981	0.887	TGCCCTCCTCCCCCT
	2066	2080	+	10.396	0.865	CCCCCTCCCCACGTC
	2126	2140	+	13.575	0.908	CCCCCACCTCCTTCC
	2178	2192	-	15.022	0.928	GCCCCACCCCCGCTC
	2332	2346	+	11.163	0.876	GCCCCTCCCTACCTC
	2624	2638	-	9.357	0.851	TTCCCTCCCCTATTG
	2802	2816	+	9.892	0.858	TGCCCTCCCCTTTTG
	3740	3754	+	12.418	0.893	cctccgcctcctggg
	4203	4217	-	12.269	0.891	cctccgcctccccag
	5162	5176	-	11.459	0.88	cctccgcctcccagg
	5922	5936	+	10.718	0.869	cgcccgcctcagcct
	6451	6465	-	11.389	0.879	cTCCCTCCCACTCTC
	6676	6690	+	12.258	0.89	cctccgcctcccggg
	6857	6871	+	9.61	0.854	cctccacctcctggg
	7255	7269	-	9.898	0.858	actcctccctttccc
pA@RFX4	1341	1355	+	12.494	0.894	CTCCCTCCCCATCCC
	1461	1475	+	13.858	0.912	CTCCCACCCCCTCCT
	1867	1881	+	10.581	0.868	CCCCCTCCCTGCCCC
	2301	2315	+	9.583	0.854	ggccctcccttgact
	2653	2667	+	10.335	0.864	CTTCCGCCTCACTCC
	3308	3322	-	9.49	0.853	GCTCCTCCTTCCTCA
	3536	3550	+	9.374	0.851	gcGCCGCCTTCTTCC
	3649	3663	-	16.607	0.949	CCCCCGCCCCCTCGG
	3756	3770	+	16.595	0.949	Tccccgcccccgccg
	4070	4084	-	11.431	0.879	tccccaccccaccgc
	4090	4104	-	13.72	0.91	cctccgccctccccc
	4134	4148	-	16.488	0.948	cccccgcctcttccc
	4438	4452	+	9.813	0.857	TCCCCGCCTAGCGGC
	4502	4516	+	12.527	0.894	TCCCCACCCTTTCCC
	4633	4647	-	12.908	0.899	CCCCCACCCACCCCC
	4658	4672	-	11.111	0.875	GCCCCACTCCCTTCC
	4729	4743	+	10.568	0.867	cccccgcccgcgccc
	4793	4807	-	15.943	0.94	CCCCCTCCCCCTCCC
	5344	5358	+	11.674	0.882	ctccctccctccctc
	5823	5837	+	12.249	0.89	CGACCGCCCCCTCCC
	5924	5938	-	11.586	0.881	CCCCCGCCTCGGGGC
	5961	5975	-	11.047	0.874	TCCCCACCTCCCAGG
	6054	6068	-	10.354	0.865	CTCCCACCTCCCGTT
	6156	6170	-	11.11	0.875	GTCCTGCCCTCCCTC
	6440	6454	+	11.56	0.881	CCCCCTCCCCTAGGC
	6739	6753	-	9.778	0.857	CCCCCACCCCACTTC
pC@RFX4	206	220	+	10.063	0.861	tttcctcctccttgc
	959	973	+	9.373	0.851	TTCCCTCCCTCCTTT
	4610	4624	+	12.384	0.892	tccccacctcccgct
	4737	4751	+	10.075	0.861	cccccacctctcttg
	4948	4962	-	9.795	0.857	GCCCTGCCTCTGCTT
	5245	5259	-	9.771	0.857	GGCCCACCCCAGTCT
	6433	6447	+	9.8	0.857	gcaccacctccccgt
pB@RFX4	4359	4373	-	13.188	0.903	ggccCACCCCcccag
	4964	4978	+	13.806	0.911	GCTCCTCCCCCACCC
pB@RFX7,pC@RFX7,pD@RFX7,pA@RFX7	1759	1773	+	10.07	0.861	CCTCCTCCTCCGCTC
	1774	1788	+	10.497	0.866	CCCCCGCCCGCCGCC
	2020	2034	-	11.98	0.887	CTCCCACCCCTCTGC
	2081	2095	-	9.978	0.859	cgtcctcccctccCG
	2115	2129	-	15.898	0.94	tcccctccccctccc
	2132	2146	-	11.365	0.878	cctcctcctcctcct
	2304	2318	+	10.475	0.866	CCGCCGCCTCCTCCC
	2546	2560	+	11.852	0.885	gccccgccgccgccg
	2715	2729	-	9.559	0.854	gcgccgccctccgcg
	2802	2816	-	9.605	0.854	GCACCTCCCCCACGT
	2842	2856	-	11.32	0.878	TCTCCTCCTCCTCCT
	2889	2903	-	10.185	0.862	CCCCCGCCCAAATCC
	3305	3319	+	12.374	0.892	tCCCCACCCCACCCC
	3517	3531	+	12.101	0.888	CACCCGCCCTCCCCC
	4030	4044	-	10.214	0.863	CCCCCACCCTCAACC
	4084	4098	+	14.874	0.926	cccccgcccccgggg
	5033	5047	-	9.86	0.858	ACCCCTCCCATTGCT
	6880	6894	-	10.262	0.863	CTCCCTCCCACATCC
pC@RFX2,pA@RFX2,pB@RFX2	256	270	-	15.636	0.936	CCCCCGCCCCCCCAG
	312	326	+	10.672	0.869	TCCCCTCCCCATTCT
	621	635	-	11.656	0.882	ACTCCACCCCCTGCC
	881	895	-	13.407	0.906	CCCCCTCCCCTTCTC
	1716	1730	+	10.37	0.865	GCACCTCCCCCGCGT
	1798	1812	-	12.614	0.895	GACCCGCCTCCGCCA
	1860	1874	+	14.766	0.924	Tgcccgccccccggc
	1887	1901	+	11.384	0.879	tccccgccgcccccc
	2079	2093	+	11.611	0.882	GCTCCTCCTCCGGCT
	2128	2142	-	15.42	0.933	GCCCCGCCCCGTCGG
	2174	2188	+	9.78	0.857	GCCCCACCTTCCTAA
	2190	2204	+	13.73	0.91	GGCCCGCCCACGCTC
	2220	2234	-	15.506	0.934	GCCCCGCCCTCTTGG
	2333	2347	-	12.535	0.894	GACCCGCCCCTCTTC
	2807	2821	-	13.438	0.906	gctccgcctcccagg
	3122	3136	-	9.829	0.857	actccgcccctgtag
	4310	4324	+	11.446	0.879	cctccgcctcccgag
	5096	5110	-	13.133	0.902	GCCCCACCCACCCAC
	5411	5425	-	10.684	0.869	ACCCCACCCACTCAC
	5680	5694	+	9.963	0.859	TTCCCGCTCCCAGCC
	5697	5711	-	11.792	0.884	TTTCCGCCTCTGGCC
	6272	6286	-	9.974	0.859	TCCCCACCCCACCTG
	6404	6418	-	9.346	0.851	gatccgcccacctcg
	6560	6574	-	14.238	0.917	gctccgcctcccggg
pA@RFX1,pB@RFX1,pC@RFX1	157	171	-	12.258	0.89	cctccgcctcccggg
	1450	1464	+	14.028	0.914	GCCCCGCCCATACCT
	1474	1488	+	15.462	0.934	GTCCCGCCCACCCAC
	1493	1507	+	14.62	0.922	GCCCCGCCTCGTACC
	1538	1552	+	16.832	0.952	GGCCCGCCCCTTCGC
	1572	1586	+	13.067	0.901	CCCCCGCCCCGGCCT
	1617	1631	+	14.008	0.914	cgcccgcccctcgcg
	1647	1661	-	12.34	0.891	CAcccgcccccgtcc
	1685	1699	+	12.518	0.894	CCCCCTCCCCCACGG
	1728	1742	+	15.795	0.938	CGCCCGCCCCTTCCC
	1778	1792	+	11.786	0.884	gccccgccgcccacc
	1891	1905	-	11.442	0.879	GTCCCGTCCCCTTCC
	1934	1948	-	13.872	0.912	CCCCCACCCCCACCC
	2074	2088	-	18.481	0.975	gccccgcccccgcgc
	2689	2703	-	9.903	0.858	CTCCCGCTTCCACCC
	2793	2807	+	13.814	0.912	CTCCCGCCTCCCGGT
	3402	3416	+	13.438	0.906	gctccgcctcccagg
	3562	3576	+	10.521	0.867	cgcccgcctcggcct
	5193	5207	-	10.31	0.864	gatccgcccacttcc
	5684	5698	-	9.406	0.852	tctccacctcccggg
	6493	6507	+	11.459	0.88	cctccgcctcccagg
	6652	6666	+	10.476	0.866	tgcccgcctcggcct
	7067	7081	+	10.035	0.86	TTTCCACCTCCTACC
pB@RFX8,pC@RFX8,pE@RFX8,pA@RFX8,pD@RFX8	259	273	-	11.606	0.882	cctccgcctcctgag
	1475	1489	+	14.776	0.925	GCCCCACCTCCTCCA
	1725	1739	-	13.728	0.91	CTcccgccccgcgcc
	1811	1825	+	10.031	0.86	CCCCCGCGCCCCGCC
	2072	2086	+	17.206	0.958	GCCCCGCCCCACccc
	2850	2864	-	9.669	0.855	ccgccgcccccggcc
pB@RFX6,pA@RFX6,pC@RFX6	2145	2159	-	10.455	0.866	tgccctcctctgtcc
	3027	3041	+	10.314	0.864	tcccctcctctgctt
	4743	4757	-	10.667	0.869	CCCCCTCCTTCCCGT
	4952	4966	+	14.711	0.924	TCCCCGCCCCTGCGG
	4979	4993	+	17.009	0.955	gccccgccccgcccc
	5230	5244	-	9.395	0.852	TCCCCGCCGCCCTGC
	5313	5327	-	9.897	0.858	TCCCCGTCCCCTTCC
	5472	5486	+	14.239	0.917	CCTCCGCCCCCACCC
pE@RFX3	5205	5219	-	13.94	0.913	gccccaccccttgca
	5529	5543	-	9.31	0.85	ggcccaccccgacac
	6200	6214	-	9.441	0.852	gctctgcctcctggg
pB@RFX3,pD@RFX3,pA@RFX3,pC@RFX3	90	104	-	10.368	0.865	ATTCCTCCTCTCCCC
	1010	1024	+	12.257	0.89	CCCCCTCCCACCTCC
	1275	1289	-	12.613	0.895	TTCCCTCCCCCTCTT
	1427	1441	-	10.448	0.866	CCACCGCCCATTCCC
	1644	1658	+	10.376	0.865	GACCCTCCTCCTCAG
	1738	1752	+	9.536	0.853	CTCCCGCTCCATCCC
	1766	1780	-	10.172	0.862	gccccggccctgcgc
	2074	2088	-	12.576	0.895	cctcctcctcctccC
	2092	2106	-	11.365	0.878	cctcctcctcctcct
	2256	2270	-	14.448	0.92	CCCCCACCCCTCCCC
	2280	2294	-	17.789	0.965	GGCCCGCCTCCTCCC
	2307	2321	-	12.577	0.895	CGCCCTCCCCTTCCG
	2353	2367	-	11.653	0.882	GCCCCGCCACCCCAC
	2600	2614	-	12.055	0.888	CCCCCTCCCCCGGGT
	2687	2701	+	12.189	0.889	CCCCCGCCCTGCCCG
	2715	2729	-	13.365	0.905	TGCCCGCCCCGCCCC
	2900	2914	+	13.567	0.908	CTCCCGCCTCCTGAG
	2934	2948	-	11.781	0.884	GCCCCGCCGCCCGCG
	3208	3222	-	13.826	0.912	ACCCCGCCCCTCTAC
	4802	4816	-	9.838	0.858	gcccctccttcaaca
chr15:56063154-56063228	183	197	+	10.716	0.869	TCCCTGCCCACCCCC
	281	295	+	9.747	0.856	CTTCCGCCTCCGTTT
	387	401	-	10.416	0.865	GGCCCTCCTTTCCCA
chr19:6063576-6063994	146	160	-	9.871	0.858	gccccaccccagagt
	277	291	-	10.654	0.869	gtcctgcccccaggg
chr19:6108978-6109271	56	70	-	11.656	0.882	ACTCCACCCCCTGCC
	316	330	-	13.407	0.906	CCCCCTCCCCTTCTC
chr19:6111447-6111675	197	211	-	9.829	0.857	actccgcccctgtag

## Sheet: ESR1_MA0112.3
ESR1 Binding Site Details
TF Name:	ESR1
TF ID:	MA0112.3
Sequence ID	Start	End	Strand	Score	%Score	TFBS Sequence
pA@RFX4	1441	1457	-	15.245	0.877	GGGATCAGGATGACCTG
pB@RFX7,pC@RFX7,pD@RFX7,pA@RFX7	3711	3727	-	15.791	0.883	AAGGTCAGTGTGAGCTG
pB@RFX8,pC@RFX8,pE@RFX8,pA@RFX8,pD@RFX8	270	286	-	13.625	0.859	tggttcactgtgacctc
pE@RFX3	3673	3689	+	14.364	0.867	AAGGTAAAGGTGACATT
