# Supplementary material for: Characterization of the human RFX transcription factor family by regulatory and target gene analysis
Source: BMC Genomics. 2018 Mar 6;19:181. doi: 10.1186/s12864-018-4564-6 (PMC5838959; doi:10.1186/s12864-018-4564-6)
Supplement: Supplementary file 5 — Ct levels of qRT-PCR, used for validation of candidate RFX regulators by siRNA knockdown. Individual Ct levels with automatic threshold obtained on an AB7500 Fast machine for SP2 and ESR1 as candidate RFX regulators and their respective test siRNA and scrambled (Scr) control siRNA knockdown data on RFX genes (RFX1, RFX2, RFX3, RFX5, RFX7) and the two reference genes (HPRT1, HSPCB). (XLSX 33 kb) [file 12864_2018_4564_MOESM5_ESM.xlsx]

## Sheet: legend
Characterization of the human RFX transcription factor family by regulatory and target gene analysis
Debora Sugiaman-Trapman, Morana Vitezic, Eeva-Mari Jouhilahti, Anthony Mathelier, Gilbert Lauter, Sougat Misra, Carsten O. Daub, Juha Kere and Peter Swoboda
Additional file 5: Ct levels of qRT-PCR, used for validation of candidate RFX regulators by siRNA knockdown
Individual Ct levels with automatic threshold obtained on an AB7500 Fast machine for SP2 and ESR1 as candidate RFX regulators and their respective test siRNA and scrambled (Scr) control siRNA knockdown data on RFX genes (RFX1, RFX2, RFX3, RFX5, RFX7) and the two reference genes (HPRT1, HSPCB).

## Sheet: Ct levels
SP2	mix 20nM siRNA (2 siRNAs, 10nM each)					ESR1	mix 90nM siRNA (3 siRNAs, 30nM each)
1	SP2 SP2	26.8166	SP2 Scr SP2	23.3783		1	ESR1 ESR1	28.282	ESR1 Scr ESR1	24.523
2	SP2 SP2	26.9383	SP2 Scr SP2	23.3905		2	ESR1 ESR1	28.1359	ESR1 Scr ESR1	23.5755
3	SP2 SP2	26.7285	SP2 Scr SP2	23.9471		3	ESR1 ESR1	26.3324	ESR1 Scr ESR1	22.9327
4	SP2 SP2	26.8071	SP2 Scr SP2	23.3592		4	ESR1 ESR1	27.8146	ESR1 Scr ESR1	23.2901
5	SP2 SP2	26.7323	SP2 Scr SP2	23.3243		5	ESR1 ESR1	26.8572	ESR1 Scr ESR1	22.9223
6	SP2 SP2	25.1965	SP2 Scr SP2	23.0818		6	ESR1 ESR1	26.5669	ESR1 Scr ESR1	22.649
7	SP2 SP2	28.9433	SP2 Scr SP2	24.1137		7	ESR1 ESR1	26.9361	ESR1 Scr ESR1	24.6513
8	SP2 SP2	26.7664	SP2 Scr SP2	24.5325		8	ESR1 ESR1	26.1716	ESR1 Scr ESR1	24.2985
9	SP2 SP2	28.5821	SP2 Scr SP2	24.6108		9	ESR1 ESR1	26.5886	ESR1 Scr ESR1	23.9276
10	SP2 SP2	27.6344	SP2 Scr SP2	23.166		10	ESR1 ESR1	27.295	ESR1 Scr ESR1	23.4706
11	SP2 SP2	27.1591	SP2 Scr SP2	23.0257		11	ESR1 ESR1	26.9351	ESR1 Scr ESR1	23.4542
12	SP2 SP2	27.4621	SP2 Scr SP2	22.7097		12	ESR1 ESR1	27.1991	ESR1 Scr ESR1	23.4171
13	SP2 SP2	27.893	SP2 Scr SP2	24.3572		13	ESR1 ESR1	27.7001	ESR1 Scr ESR1	26.9516
14	SP2 SP2	27.5004	SP2 Scr SP2	24.5291		14	ESR1 ESR1	27.5796	ESR1 Scr ESR1	23.7689
15	SP2 SP2	27.7737	SP2 Scr SP2	24.4289		15	ESR1 ESR1	27.099	ESR1 Scr ESR1	23.6331
16	SP2 SP2	27.9032	SP2 Scr SP2	25.1801		16	ESR1 ESR1	28.8784	ESR1 Scr ESR1	25.5056
17	SP2 SP2	27.9264	SP2 Scr SP2	25.433		17	ESR1 ESR1	28.5529	ESR1 Scr ESR1	24.8935
18	SP2 SP2	27.8186	SP2 Scr SP2	25.337		18	ESR1 ESR1	27.1789	ESR1 Scr ESR1	24.5215
1	SP2 RFX1	31.9966	SP2 Scr RFX1	28.3418		1	ESR1 RFX1	27.5855	ESR1 Scr RFX1	28.2903
2	SP2 RFX1	30.9794	SP2 Scr RFX1	24.9837		2	ESR1 RFX1	26.01	ESR1 Scr RFX1	27.1293
3	SP2 RFX1	28.1826	SP2 Scr RFX1	25.9814		3	ESR1 RFX1	25.2704	ESR1 Scr RFX1	25.6618
4	SP2 RFX1	28.4074	SP2 Scr RFX1	25.3866		4	ESR1 RFX1	27.2943	ESR1 Scr RFX1	26.7805
5	SP2 RFX1	27.6606	SP2 Scr RFX1	24.7241		5	ESR1 RFX1	26.4348	ESR1 Scr RFX1	25.9197
6	SP2 RFX1	30.2926	SP2 Scr RFX1	24.5093		6	ESR1 RFX1	25.3499	ESR1 Scr RFX1	24.7356
7	SP2 RFX1	28.9792	SP2 Scr RFX1	26.2239		7	ESR1 RFX1	26.6151	ESR1 Scr RFX1	27.0709
8	SP2 RFX1	27.2138	SP2 Scr RFX1	26.2938		8	ESR1 RFX1	27.1865	ESR1 Scr RFX1	27.5206
9	SP2 RFX1	26.6679	SP2 Scr RFX1	26.332		9	ESR1 RFX1	26.9348	ESR1 Scr RFX1	27.7836
10	SP2 RFX1	27.0364	SP2 Scr RFX1	26.4326		10	ESR1 RFX1	27.8753	ESR1 Scr RFX1	27.5759
11	SP2 RFX1	26.7471	SP2 Scr RFX1	26.0021		11	ESR1 RFX1	27.626	ESR1 Scr RFX1	27.2827
12	SP2 RFX1	26.7434	SP2 Scr RFX1	25.7632		12	ESR1 RFX1	27.9214	ESR1 Scr RFX1	27.1972
13	SP2 RFX1	26.5508	SP2 Scr RFX1	26.8959		13	ESR1 RFX1	29.2602	ESR1 Scr RFX1	27.9034
14	SP2 RFX1	26.9153	SP2 Scr RFX1	26.9448		14	ESR1 RFX1	28.924	ESR1 Scr RFX1	27.8344
15	SP2 RFX1	26.6309	SP2 Scr RFX1	27.1799		15	ESR1 RFX1	27.9089	ESR1 Scr RFX1	27.6309
16	SP2 RFX1	27.9496	SP2 Scr RFX1	28.6859		16	ESR1 RFX1	29.338	ESR1 Scr RFX1	27.9207
17	SP2 RFX1	27.7818	SP2 Scr RFX1	28.5913		17	ESR1 RFX1	28.688	ESR1 Scr RFX1	27.5132
18	SP2 RFX1	27.8506	SP2 Scr RFX1	28.432		18	ESR1 RFX1	28.0592	ESR1 Scr RFX1	27.2245
1	SP2 RFX2	28.9299	SP2 Scr RFX2	27.9844		1	ESR1 RFX2	28.3982	ESR1 Scr RFX2	27.9285
2	SP2 RFX2	29.0748	SP2 Scr RFX2	28.432		2	ESR1 RFX2	27.9218	ESR1 Scr RFX2	27.8778
3	SP2 RFX2	29.413	SP2 Scr RFX2	28.9848		3	ESR1 RFX2	27.9001	ESR1 Scr RFX2	27.829
4	SP2 RFX2	28.6241	SP2 Scr RFX2	28.1921		4	ESR1 RFX2	28.1174	ESR1 Scr RFX2	27.4518
5	SP2 RFX2	29.2767	SP2 Scr RFX2	27.9284		5	ESR1 RFX2	27.9954	ESR1 Scr RFX2	27.389
6	SP2 RFX2	28.6488	SP2 Scr RFX2	27.6097		6	ESR1 RFX2	27.7916	ESR1 Scr RFX2	27.2379
7	SP2 RFX2	27.9432	SP2 Scr RFX2	27.7434		7	ESR1 RFX2	27.839	ESR1 Scr RFX2	27.9115
8	SP2 RFX2	28.1553	SP2 Scr RFX2	27.9267		8	ESR1 RFX2	27.8839	ESR1 Scr RFX2	27.9325
9	SP2 RFX2	28.1848	SP2 Scr RFX2	27.9804		9	ESR1 RFX2	27.9364	ESR1 Scr RFX2	28.1864
10	SP2 RFX2	28.6837	SP2 Scr RFX2	27.9384		10	ESR1 RFX2	28.5099	ESR1 Scr RFX2	28.0491
11	SP2 RFX2	28.5585	SP2 Scr RFX2	27.6765		11	ESR1 RFX2	28.5682	ESR1 Scr RFX2	27.9038
12	SP2 RFX2	28.5303	SP2 Scr RFX2	27.6574		12	ESR1 RFX2	28.5149	ESR1 Scr RFX2	27.8658
13	SP2 RFX2	28.2092	SP2 Scr RFX2	27.7153		13	ESR1 RFX2	29.2516	ESR1 Scr RFX2	28.5036
14	SP2 RFX2	28.2628	SP2 Scr RFX2	27.9945		14	ESR1 RFX2	28.9258	ESR1 Scr RFX2	28.2903
15	SP2 RFX2	28.4079	SP2 Scr RFX2	27.9327		15	ESR1 RFX2	28.7077	ESR1 Scr RFX2	28.2628
16	SP2 RFX2	29.2576	SP2 Scr RFX2	29.1481		16	ESR1 RFX2	28.9722	ESR1 Scr RFX2	28.8432
17	SP2 RFX2	28.9008	SP2 Scr RFX2	29.0645		17	ESR1 RFX2	28.9004	ESR1 Scr RFX2	28.5952
18	SP2 RFX2	28.933	SP2 Scr RFX2	29.0029		18	ESR1 RFX2	28.8035	ESR1 Scr RFX2	28.3666
1	SP2 RFX3	29.0854	SP2 Scr RFX3	28.938		1	ESR1 RFX3	29.3501	ESR1 Scr RFX3	29.1124
2	SP2 RFX3	29.0738	SP2 Scr RFX3	28.7562		2	ESR1 RFX3	29.0544	ESR1 Scr RFX3	28.9515
3	SP2 RFX3	29.4223	SP2 Scr RFX3	28.7789		3	ESR1 RFX3	29.0439	ESR1 Scr RFX3	28.5729
4	SP2 RFX3	29.0323	SP2 Scr RFX3	28.6936		4	ESR1 RFX3	29.4112	ESR1 Scr RFX3	28.3887
5	SP2 RFX3	29.0091	SP2 Scr RFX3	28.5644		5	ESR1 RFX3	29.0294	ESR1 Scr RFX3	27.9311
6	SP2 RFX3	29.5133	SP2 Scr RFX3	28.2131		6	ESR1 RFX3	28.8485	ESR1 Scr RFX3	27.7904
7	SP2 RFX3	29.5841	SP2 Scr RFX3	28.7971		7	ESR1 RFX3	28.8581	ESR1 Scr RFX3	28.7876
8	SP2 RFX3	30.4529	SP2 Scr RFX3	29.5882		8	ESR1 RFX3	29.0542	ESR1 Scr RFX3	28.9709
9	SP2 RFX3	30.1408	SP2 Scr RFX3	28.943		9	ESR1 RFX3	29.4491	ESR1 Scr RFX3	28.9438
10	SP2 RFX3	30.6127	SP2 Scr RFX3	28.5108		10	ESR1 RFX3	29.5829	ESR1 Scr RFX3	28.9359
11	SP2 RFX3	29.6593	SP2 Scr RFX3	28.4167		11	ESR1 RFX3	29.3574	ESR1 Scr RFX3	28.9595
12	SP2 RFX3	29.6093	SP2 Scr RFX3	28.3563		12	ESR1 RFX3	29.7044	ESR1 Scr RFX3	28.6999
13	SP2 RFX3	29.0327	SP2 Scr RFX3	28.9368		13	ESR1 RFX3	30.7748	ESR1 Scr RFX3	29.8074
14	SP2 RFX3	29.5385	SP2 Scr RFX3	29.1456		14	ESR1 RFX3	30.5002	ESR1 Scr RFX3	29.6115
15	SP2 RFX3	29.6497	SP2 Scr RFX3	29.3942		15	ESR1 RFX3	30.004	ESR1 Scr RFX3	29.3698
16	SP2 RFX3	30.3072	SP2 Scr RFX3	30.4173		16	ESR1 RFX3	30.2882	ESR1 Scr RFX3	30.0651
17	SP2 RFX3	30.0155	SP2 Scr RFX3	30.5155		17	ESR1 RFX3	30.2241	ESR1 Scr RFX3	29.8607
18	SP2 RFX3	30.1491	SP2 Scr RFX3	30.4187		18	ESR1 RFX3	29.9506	ESR1 Scr RFX3	29.7638
1	SP2 RFX5	23.9898	SP2 Scr RFX5	23.9308		1	ESR1 RFX5	25.7986	ESR1 Scr RFX5	23.8574
2	SP2 RFX5	24.2603	SP2 Scr RFX5	22.4419		2	ESR1 RFX5	24.0857	ESR1 Scr RFX5	23.4644
3	SP2 RFX5	24.06	SP2 Scr RFX5	23.3176		3	ESR1 RFX5	23.9985	ESR1 Scr RFX5	23.1035
4	SP2 RFX5	24.3553	SP2 Scr RFX5	22.6056		4	ESR1 RFX5	23.9357	ESR1 Scr RFX5	23.1239
5	SP2 RFX5	25.126	SP2 Scr RFX5	21.9625		5	ESR1 RFX5	23.5106	ESR1 Scr RFX5	22.6373
6	SP2 RFX5	24.908	SP2 Scr RFX5	22.1532		6	ESR1 RFX5	23.054	ESR1 Scr RFX5	22.3432
7	SP2 RFX5	24.9347	SP2 Scr RFX5	24.9115		7	ESR1 RFX5	23.4815	ESR1 Scr RFX5	24.0433
8	SP2 RFX5	25.8635	SP2 Scr RFX5	24.7743		8	ESR1 RFX5	23.6878	ESR1 Scr RFX5	23.8446
9	SP2 RFX5	25.7195	SP2 Scr RFX5	24.6044		9	ESR1 RFX5	23.5429	ESR1 Scr RFX5	23.9223
10	SP2 RFX5	25.8364	SP2 Scr RFX5	24.603		10	ESR1 RFX5	24.2721	ESR1 Scr RFX5	24.299
11	SP2 RFX5	25.819	SP2 Scr RFX5	24.51		11	ESR1 RFX5	24.3139	ESR1 Scr RFX5	24.1924
12	SP2 RFX5	25.9071	SP2 Scr RFX5	24.5597		12	ESR1 RFX5	24.2659	ESR1 Scr RFX5	24.2006
13	SP2 RFX5	24.9167	SP2 Scr RFX5	24.3861		13	ESR1 RFX5	25.1554	ESR1 Scr RFX5	24.5406
14	SP2 RFX5	25.1861	SP2 Scr RFX5	24.3635		14	ESR1 RFX5	25.1154	ESR1 Scr RFX5	24.4597
15	SP2 RFX5	24.9471	SP2 Scr RFX5	24.4705		15	ESR1 RFX5	25.0473	ESR1 Scr RFX5	24.2674
16	SP2 RFX5	25.7287	SP2 Scr RFX5	25.6808		16	ESR1 RFX5	24.9367	ESR1 Scr RFX5	24.9586
17	SP2 RFX5	25.8515	SP2 Scr RFX5	25.5242		17	ESR1 RFX5	24.8249	ESR1 Scr RFX5	24.8966
18	SP2 RFX5	25.6236	SP2 Scr RFX5	25.5004		18	ESR1 RFX5	24.7304	ESR1 Scr RFX5	24.7852
1	SP2 RFX7	22.9197	SP2 Scr RFX7	22.6341		1	ESR1 RFX7	23.4884	ESR1 Scr RFX7	23.2578
2	SP2 RFX7	22.9422	SP2 Scr RFX7	22.523		2	ESR1 RFX7	23.4316	ESR1 Scr RFX7	22.9307
3	SP2 RFX7	23.7954	SP2 Scr RFX7	22.2615		3	ESR1 RFX7	23.1352	ESR1 Scr RFX7	22.3065
4	SP2 RFX7	23.1779	SP2 Scr RFX7	22.1607		4	ESR1 RFX7	23.4051	ESR1 Scr RFX7	22.7716
5	SP2 RFX7	22.9558	SP2 Scr RFX7	22.1988		5	ESR1 RFX7	23.1891	ESR1 Scr RFX7	22.5562
6	SP2 RFX7	22.5053	SP2 Scr RFX7	22.1184		6	ESR1 RFX7	22.9386	ESR1 Scr RFX7	22.5442
7	SP2 RFX7	22.9148	SP2 Scr RFX7	22.9348		7	ESR1 RFX7	23.19	ESR1 Scr RFX7	22.7315
8	SP2 RFX7	23.0489	SP2 Scr RFX7	22.7637		8	ESR1 RFX7	23.2158	ESR1 Scr RFX7	22.8714
9	SP2 RFX7	22.9483	SP2 Scr RFX7	22.5194		9	ESR1 RFX7	23.1364	ESR1 Scr RFX7	22.8612
10	SP2 RFX7	23.0825	SP2 Scr RFX7	22.4642		10	ESR1 RFX7	23.1184	ESR1 Scr RFX7	22.7403
11	SP2 RFX7	22.8732	SP2 Scr RFX7	22.4243		11	ESR1 RFX7	23.1248	ESR1 Scr RFX7	22.8235
12	SP2 RFX7	22.786	SP2 Scr RFX7	22.6014		12	ESR1 RFX7	23.1874	ESR1 Scr RFX7	22.9395
13	SP2 RFX7	22.9627	SP2 Scr RFX7	22.9109		13	ESR1 RFX7	23.6295	ESR1 Scr RFX7	22.9238
14	SP2 RFX7	22.947	SP2 Scr RFX7	22.8547		14	ESR1 RFX7	23.4696	ESR1 Scr RFX7	22.9149
15	SP2 RFX7	22.8133	SP2 Scr RFX7	22.9207		15	ESR1 RFX7	23.1742	ESR1 Scr RFX7	22.7193
16	SP2 RFX7	23.0573	SP2 Scr RFX7	23.5296		16	ESR1 RFX7	23.3662	ESR1 Scr RFX7	23.2269
17	SP2 RFX7	23.0702	SP2 Scr RFX7	23.699		17	ESR1 RFX7	23.3285	ESR1 Scr RFX7	23.0986
18	SP2 RFX7	23.0484	SP2 Scr RFX7	23.8298		18	ESR1 RFX7	23.3233	ESR1 Scr RFX7	23.0681
1	SP2 HPRT1	21.9741	SP2 Scr HPRT1	20.943		1	ESR1 HPRT1	22.8007	ESR1 Scr HPRT1	21.9663
2	SP2 HPRT1	21.1355	SP2 Scr HPRT1	20.9958		2	ESR1 HPRT1	21.9231	ESR1 Scr HPRT1	21.2732
3	SP2 HPRT1	21.3219	SP2 Scr HPRT1	20.8381		3	ESR1 HPRT1	21.4116	ESR1 Scr HPRT1	21.1681
4	SP2 HPRT1	21.25	SP2 Scr HPRT1	20.9708		4	ESR1 HPRT1	22.9754	ESR1 Scr HPRT1	20.6691
5	SP2 HPRT1	21.0754	SP2 Scr HPRT1	21.4728		5	ESR1 HPRT1	21.3312	ESR1 Scr HPRT1	20.5056
6	SP2 HPRT1	21.4625	SP2 Scr HPRT1	20.7051		6	ESR1 HPRT1	20.923	ESR1 Scr HPRT1	20.2985
7	SP2 HPRT1	21.6339	SP2 Scr HPRT1	21.2491		7	ESR1 HPRT1	21.6434	ESR1 Scr HPRT1	21.1234
8	SP2 HPRT1	21.8477	SP2 Scr HPRT1	20.5103		8	ESR1 HPRT1	21.5393	ESR1 Scr HPRT1	20.9406
9	SP2 HPRT1	21.6841	SP2 Scr HPRT1	20.8348		9	ESR1 HPRT1	21.4651	ESR1 Scr HPRT1	20.9585
10	SP2 HPRT1	21.1484	SP2 Scr HPRT1	20.9252		10	ESR1 HPRT1	21.3777	ESR1 Scr HPRT1	20.9626
11	SP2 HPRT1	20.9518	SP2 Scr HPRT1	20.6353		11	ESR1 HPRT1	21.3664	ESR1 Scr HPRT1	20.9408
12	SP2 HPRT1	21.8657	SP2 Scr HPRT1	20.4771		12	ESR1 HPRT1	21.4896	ESR1 Scr HPRT1	20.9185
13	SP2 HPRT1	21.9317	SP2 Scr HPRT1	21.7006		13	ESR1 HPRT1	21.6781	ESR1 Scr HPRT1	21.0695
14	SP2 HPRT1	21.922	SP2 Scr HPRT1	21.6149		14	ESR1 HPRT1	21.6118	ESR1 Scr HPRT1	20.968
15	SP2 HPRT1	21.9265	SP2 Scr HPRT1	21.4042		15	ESR1 HPRT1	21.4717	ESR1 Scr HPRT1	20.8795
16	SP2 HPRT1	21.6833	SP2 Scr HPRT1	21.674		16	ESR1 HPRT1	21.6499	ESR1 Scr HPRT1	20.962
17	SP2 HPRT1	21.5658	SP2 Scr HPRT1	21.6386		17	ESR1 HPRT1	21.575	ESR1 Scr HPRT1	20.9294
18	SP2 HPRT1	21.6427	SP2 Scr HPRT1	21.7284		18	ESR1 HPRT1	21.4414	ESR1 Scr HPRT1	20.8483
1	SP2 HSPCB	18.7263	SP2 Scr HSPCB	17.7119		1	ESR1 HSPCB	17.9388	ESR1 Scr HSPCB	16.8719
2	SP2 HSPCB	18.3057	SP2 Scr HSPCB	17.2572		2	ESR1 HSPCB	17.4187	ESR1 Scr HSPCB	16.689
3	SP2 HSPCB	18.2829	SP2 Scr HSPCB	16.9887		3	ESR1 HSPCB	16.9673	ESR1 Scr HSPCB	16.3755
4	SP2 HSPCB	17.8558	SP2 Scr HSPCB	16.9347		4	ESR1 HSPCB	17.3626	ESR1 Scr HSPCB	16.3007
5	SP2 HSPCB	18.1471	SP2 Scr HSPCB	16.7474		5	ESR1 HSPCB	16.8766	ESR1 Scr HSPCB	16.1375
6	SP2 HSPCB	17.4868	SP2 Scr HSPCB	15.8953		6	ESR1 HSPCB	16.8232	ESR1 Scr HSPCB	15.945
7	SP2 HSPCB	17.2941	SP2 Scr HSPCB	16.4809		7	ESR1 HSPCB	17.3187	ESR1 Scr HSPCB	16.9271
8	SP2 HSPCB	17.6348	SP2 Scr HSPCB	17.1461		8	ESR1 HSPCB	17.6281	ESR1 Scr HSPCB	16.9744
9	SP2 HSPCB	17.8413	SP2 Scr HSPCB	16.3508		9	ESR1 HSPCB	17.683	ESR1 Scr HSPCB	16.9364
10	SP2 HSPCB	17.6812	SP2 Scr HSPCB	16.9464		10	ESR1 HSPCB	17.6488	ESR1 Scr HSPCB	16.9944
11	SP2 HSPCB	17.2014	SP2 Scr HSPCB	16.9035		11	ESR1 HSPCB	17.5513	ESR1 Scr HSPCB	16.9497
12	SP2 HSPCB	16.6624	SP2 Scr HSPCB	16.5646		12	ESR1 HSPCB	17.6569	ESR1 Scr HSPCB	16.9065
13	SP2 HSPCB	17.8733	SP2 Scr HSPCB	17.4476		13	ESR1 HSPCB	18.6573	ESR1 Scr HSPCB	17.7572
14	SP2 HSPCB	17.8807	SP2 Scr HSPCB	17.5983		14	ESR1 HSPCB	18.4078	ESR1 Scr HSPCB	17.1455
15	SP2 HSPCB	17.9568	SP2 Scr HSPCB	17.3141		15	ESR1 HSPCB	18.2665	ESR1 Scr HSPCB	17.1329
16	SP2 HSPCB	17.6274	SP2 Scr HSPCB	17.8418		16	ESR1 HSPCB	18.276	ESR1 Scr HSPCB	17.0762
17	SP2 HSPCB	17.4996	SP2 Scr HSPCB	17.9447		17	ESR1 HSPCB	17.8042	ESR1 Scr HSPCB	17.0038
18	SP2 HSPCB	17.6312	SP2 Scr HSPCB	17.9301		18	ESR1 HSPCB	17.7885	ESR1 Scr HSPCB	16.9356
